# Supplementary material for: Proteins and Signaling Pathways Response to Dry Needling Combined with Static Stretching Treatment for Chronic Myofascial Pain in a RAT Model: An Explorative Proteomic Study
Source: Int J Mol Sci. 2019 Jan 29;20(3):564. doi: 10.3390/ijms20030564 (PMC6387358; doi:10.3390/ijms20030564)
Supplement: Supplementary file 1 [file ijms-20-00564-s001.zip]

Archive with 1 entries (1 files):
- ijms-424672-supplementary.xlsx
