# Supplementary material for: Proteins and Signaling Pathways Response to Dry Needling Combined with Static Stretching Treatment for Chronic Myofascial Pain in a RAT Model: An Explorative Proteomic Study
Source: Int J Mol Sci. 2019 Jan 29;20(3):564. doi: 10.3390/ijms20030564 (PMC6387358; doi:10.3390/ijms20030564)
Supplement: Supplementary file 1 [file ijms-20-00564-s001.zip › ijms-424672-supplementary.xlsx]

## Sheet: Protein list SDG vs MG
Accession	Description	ΣCoverage	Unique Peptides	Peptides	PSMs	AAs	MW [kDa]	calc. pI	SDG-1/REF	SDG-2/REF	SDG-3/REF	AverageSDG/REF	MG-1/REF	MG-2/REF	MG-3/REF	AverageMG/REF	SDG/MG	Significance A
A0A0G2JW58	Uncharacterized protein (Fragment) OS=Rattus norvegicus GN=Ka11 PE=3 SV=1 - [A0A0G2JW58_RAT]	6.71	1	2	4	298	33.4813	4.62744	0.974016		0.662017	0.818016	0.973552		2.57011	1.77183	2.16601	1.90464e-23
A0A0A0MXU2	Coronin OS=Rattus norvegicus GN=Coro7 PE=1 SV=2 - [A0A0A0MXU2_RAT]	1.78	1	1	2	788	86.0859	5.77002		0.3947	0.823755	0.609228		1.5608	1.06118	1.31099	2.15188	4.45578e-23
G3V7U0	Cysteine and glycine-rich protein 3 OS=Rattus norvegicus GN=Csrp3 PE=1 SV=1 - [G3V7U0_RAT]	57.22	11	12	64	194	20.8479	8.54346	0.618135	0.956603	0.904657	0.826465	1.35071	1.38932	1.33681	1.35895	1.64429	1.45781e-10
G3V778	Pyruvate dehydrogenase kinase, isoenzyme 4 OS=Rattus norvegicus GN=Pdk4 PE=1 SV=1 - [G3V778_RAT]	16.99	6	6	10	412	46.5796	7.07861	0.785303	0.870434	0.869378	0.841705	1.15832	1.18067	1.41643	1.25181	1.48723	3.22448e-07
P63249	cAMP-dependent protein kinase inhibitor alpha OS=Rattus norvegicus GN=Pkia PE=1 SV=2 - [IPKA_RAT]	30.26	2	2	2	76	7.95579	4.53857	0.686996	0.972258		0.829627	1.25443	1.03283		1.14363	1.37849	3.6798e-05
A4UIA7	Cytochrome c oxidase subunit 1 (Fragment) OS=Rattus norvegicus GN=COI PE=3 SV=1 - [A4UIA7_RAT]	3.42	1	1	2	234	25.2612	6.01123	0.714667	0.919619		0.817143	1.06969	1.12771		1.0987	1.34456	0.000142329
Q925F0	Small muscular protein OS=Rattus norvegicus GN=Smpx PE=1 SV=1 - [SMPX_RAT]	55.29	5	5	22	85	9.11481	9.99365	0.793689	0.88642	0.90991	0.86334	1.24874	1.16474	1.04496	1.15282	1.3353	0.000203559
P63255	Cysteine-rich protein 1 OS=Rattus norvegicus GN=Crip1 PE=1 SV=2 - [CRIP1_RAT]	28.57	3	3	4	77	8.54399	8.57275	0.852905		0.862932	0.857918	1.1542		1.12653	1.14036	1.32922	0.000256706
P18437	Non-histone chromosomal protein HMG-17 OS=Rattus norvegicus GN=Hmgn2 PE=1 SV=2 - [HMGN2_RAT]	8.89	1	1	3	90	9.35997	9.87646	0.850296	0.958337	0.861992	0.890208	1.31641	1.07367	1.10159	1.16389	1.30743	0.00057848
G3V6D9	Na(+)/H(+) exchange regulatory cofactor NHE-RF OS=Rattus norvegicus GN=Slc9a3r2 PE=1 SV=1 - [G3V6D9_RAT]	7.42	2	2	2	337	37.3279	7.57666	0.818567	0.827381		0.822974	1.14293	1.0067		1.07482	1.30601	0.000609309
Q920A6	Retinoid-inducible serine carboxypeptidase OS=Rattus norvegicus GN=Scpep1 PE=2 SV=1 - [RISC_RAT]	3.54	2	2	2	452	51.1418	5.52881		0.941068	0.849762	0.895415		1.19402	1.1403	1.16716	1.30349	0.000668087
F1LUD3	AHNAK nucleoprotein 2 OS=Rattus norvegicus GN=Ahnak2 PE=1 SV=2 - [F1LUD3_RAT]	1.18	2	2	4	5582	584.77	5.59229		0.950212	0.983777	0.966995	1.56672	1.10952	1.06983	1.24869	1.29131	0.00103506
P05545	Serine protease inhibitor A3K OS=Rattus norvegicus GN=Serpina3k PE=1 SV=3 - [SPA3K_RAT]	36.54	1	13	70	416	46.5321	5.43994	0.952968	0.882752	0.965277	0.933666	1.13726	1.05764	1.4109	1.20193	1.28733	0.00119182
P20761	Ig gamma-2B chain C region OS=Rattus norvegicus GN=Igh-1a PE=1 SV=1 - [IGG2B_RAT]	12.01	4	4	14	333	36.4742	7.63525	1.11491	0.976355	0.552141	0.881135	1.01249	1.07212	1.31223	1.13228	1.28503	0.00129238
G3V8R0	Similar to sid2057p OS=Rattus norvegicus GN=RGD1311703 PE=1 SV=1 - [G3V8R0_RAT]	3.87	1	1	2	181	19.9491	4.84326	0.864561		0.92842	0.89649	1.18219		1.11401	1.1481	1.28066	0.00150552
D3ZMS0	Gene-rich cluster, C10 gene OS=Rattus norvegicus GN=LOC100911713 PE=1 SV=1 - [D3ZMS0_RAT]	24.6	2	2	3	126	13.1857	5.13525	0.822405		0.784354	0.803379	1.0881		0.960843	1.02447	1.2752	0.00181901
M0RDM4	Histone H2A OS=Rattus norvegicus GN=LOC680322 PE=3 SV=1 - [M0RDM4_RAT]	38.28	2	6	33	128	14.0599	11.0337		0.917435	0.963236	0.940335		1.18471	1.21176	1.19823	1.27426	0.00187881
P62634	Cellular nucleic acid-binding protein OS=Rattus norvegicus GN=Cnbp PE=2 SV=1 - [CNBP_RAT]	12.99	2	2	6	177	19.4496	7.7085	0.797397	0.947098	0.957576	0.900691	1.19063	1.12196	1.07626	1.12962	1.25417	0.0036967
Q03344	ATPase inhibitor, mitochondrial OS=Rattus norvegicus GN=Atpif1 PE=3 SV=2 - [ATIF1_RAT]	6.54	1	1	4	107	12.2403	9.59814	0.766007	0.963696	0.921199	0.883634	1.1801	1.02013	1.11736	1.10586	1.2515	0.00403613
D4A0Q1	Lin-28 homolog B OS=Rattus norvegicus GN=Lin28b PE=4 SV=3 - [D4A0Q1_RAT]	4.05	1	1	2	247	26.9164	8.57275	1.01072		0.79591	0.903316	1.11505		1.14483	1.12994	1.25088	0.00411815
P52944	PDZ and LIM domain protein 1 OS=Rattus norvegicus GN=Pdlim1 PE=1 SV=4 - [PDLI1_RAT]	47.4	12	12	60	327	35.5618	7.23975	0.759821	1.02063	0.991837	0.924097	1.13157	1.2575	1.07652	1.1552	1.25008	0.00422717
Q6P792	Four and a half LIM domains 1 OS=Rattus norvegicus GN=Fhl1 PE=1 SV=1 - [Q6P792_RAT]	69.26	19	19	392	296	33.5557	8.45557	0.804879	0.98909	1.04823	0.947401	1.2088	1.20067	1.13099	1.18016	1.24568	0.00487794
P05942	Protein S100-A4 OS=Rattus norvegicus GN=S100a4 PE=2 SV=1 - [S10A4_RAT]	15.84	2	2	3	101	11.7687	5.12256	1.08261	0.737103		0.909855	1.04641	1.20799		1.1272	1.23888	0.00606783
F1LQZ0	Transmembrane protein 65 OS=Rattus norvegicus GN=Tmem65 PE=4 SV=1 - [F1LQZ0_RAT]	13.9	3	3	5	259	27.7156	8.104	0.768418	0.947422	0.944717	0.886853	1.14333	1.1113	1.0352	1.09661	1.23652	0.00653934
D4A5L9	Uncharacterized protein OS=Rattus norvegicus GN=LOC679794 PE=3 SV=1 - [D4A5L9_RAT]	55.24	6	6	86	105	11.628	9.5835	0.793401	1.02003	1.00198	0.938471	1.18891	1.19765	1.09255	1.1597	1.23574	0.00670256
Q80XX4	Musculoskeletal embryonic nuclear protein 1 OS=Rattus norvegicus GN=Mustn1 PE=1 SV=1 - [MSTN1_RAT]	45.12	3	3	3	82	8.97964	9.64209	1.00687	0.75976		0.883316	1.07911	1.10327		1.09119	1.23533	0.00678878
B2RYJ5	Tmprss13 protein OS=Rattus norvegicus GN=Tmprss13 PE=2 SV=1 - [B2RYJ5_RAT]	1.48	1	1	2	539	59.2236	8.88037		0.923807	0.904087	0.913947		1.13321	1.1242	1.1287	1.23498	0.00686567
G3V6R5	Sulfite oxidase OS=Rattus norvegicus GN=Suox PE=1 SV=1 - [G3V6R5_RAT]	2.93	2	2	2	546	60.7678	6.80029	0.848417		1.01513	0.931774	1.17435		1.12255	1.14845	1.23254	0.00741319
P42123	L-lactate dehydrogenase B chain OS=Rattus norvegicus GN=Ldhb PE=1 SV=2 - [LDHB_RAT]	66.77	17	20	188	334	36.5891	6.04932	0.721874	1.10406	1.00705	0.944329	1.24498	1.17529	1.06298	1.16108	1.22953	0.00814357
P54759	Ephrin type-A receptor 7 OS=Rattus norvegicus GN=Epha7 PE=1 SV=1 - [EPHA7_RAT]	1	1	1	2	998	111.881	5.79541	0.784537		0.966553	0.875545	1.09034		1.06182	1.07608	1.22904	0.00826896
G3V6E1	Uncharacterized protein OS=Rattus norvegicus GN=Myh2 PE=1 SV=3 - [G3V6E1_RAT]	71.09	22	176	13735	1916	219.44	5.75732	0.799531	1.02865	1.01186	0.946682	1.16557	1.20397	1.11703	1.16219	1.22765	0.00863459
P20717	Protein-arginine deiminase type-2 OS=Rattus norvegicus GN=Padi2 PE=1 SV=1 - [PADI2_RAT]	36.54	22	22	59	665	75.3081	5.47803	0.878479	0.934254	1.05901	0.957249	1.11561	1.2244	1.18201	1.17401	1.22644	0.00896364
D3ZZT9	Collagen type XIV alpha 1 chain OS=Rattus norvegicus GN=Col14a1 PE=1 SV=3 - [D3ZZT9_RAT]	5.74	10	10	16	1794	192.445	5.22412	1.11041	0.770815	0.885241	0.922154	1.08143	1.18786	1.12125	1.13018	1.22559	0.00920174
F1LRF5	Transmembrane protein 116 OS=Rattus norvegicus GN=Tmem116 PE=4 SV=2 - [F1LRF5_RAT]	3.16	1	1	2	348	38.5449	8.39697	0.825992	1.04953		0.937759	1.17898	1.11924		1.14911	1.22537	0.00926262
M0RDP3	Uncharacterized protein OS=Rattus norvegicus GN=Myl6b PE=4 SV=1 - [M0RDP3_RAT]	34.13	1	8	65	208	23.3071	5.96045	0.710241	1.14146	1.10927	0.98699	1.26325	1.25312	1.10582	1.2074	1.22331	0.00986841
G3V6A9	Uncharacterized protein OS=Rattus norvegicus GN=LOC102553715 PE=1 SV=2 - [G3V6A9_RAT]	9.38	2	2	3	256	28.7869	5.2876		0.853127	0.955165	0.904146		1.10334	1.10578	1.10456	1.22166	0.0103812
P50137	Transketolase OS=Rattus norvegicus GN=Tkt PE=1 SV=1 - [TKT_RAT]	5.78	3	3	4	623	67.6006	7.48877		0.893066	0.901012	0.897039		1.09833	1.086	1.09217	1.21753	0.0117683
Q6P9V9	Tubulin alpha-1B chain OS=Rattus norvegicus GN=Tuba1b PE=1 SV=1 - [TBA1B_RAT]	52.33	2	18	103	451	50.1196	5.05908	0.935919	0.999807	0.839835	0.925187	1.06782	1.19429	1.11589	1.126	1.21705	0.0119378
D3ZSU7	Migration and invasion enhancer 1 OS=Rattus norvegicus GN=Mien1 PE=1 SV=2 - [D3ZSU7_RAT]	9.57	1	1	2	115	12.3181	4.51318	0.852127		0.920727	0.886427	1.0604		1.0883	1.07435	1.212	0.0138896
A0A0G2K8Q8	Uncharacterized protein OS=Rattus norvegicus GN=Uqcr10 PE=1 SV=1 - [A0A0G2K8Q8_RAT]	59.68	4	4	16	62	7.09463	8.49951	0.769176	1.16498	0.883191	0.939115	1.20304	1.16935	1.03771	1.1367	1.21039	0.0145679
D4A9M6	A kinase (PRKA) anchor protein 1, isoform CRA_b OS=Rattus norvegicus GN=Akap1 PE=1 SV=2 - [D4A9M6_RAT]	1.99	2	2	2	854	91.7733	5.07178	0.792093		1.01866	0.905374	1.1744		1.01432	1.09436	1.20874	0.0152999
B0BN56	28S ribosomal protein S31, mitochondrial OS=Rattus norvegicus GN=Mrps31 PE=2 SV=1 - [RT31_RAT]	2.58	1	1	2	387	43.9345	8.27979	0.96517		0.664849	0.81501	0.866425		1.10373	0.985076	1.20867	0.0153308
Q9WUC4	Copper transport protein ATOX1 OS=Rattus norvegicus GN=Atox1 PE=1 SV=1 - [ATOX1_RAT]	32.35	2	2	6	68	7.28769	7.23975	0.875467	0.920698		0.898082	1.10092	1.06998		1.08545	1.20863	0.0153466
B2GV06	Succinyl-CoA:3-ketoacid coenzyme A transferase 1, mitochondrial OS=Rattus norvegicus GN=Oxct1 PE=1 SV=1 - [SCOT1_RAT]	45.58	17	17	87	520	56.1681	8.47021	0.778523	1.05734	0.993209	0.943025	1.20234	1.13771	1.06253	1.1342	1.20272	0.0182449
A1A5Q0	Leiomodin-2 OS=Rattus norvegicus GN=Lmod2 PE=1 SV=1 - [LMOD2_RAT]	8.74	4	4	5	549	61.6794	5.8208	0.741117	1.12083	0.919907	0.927285	1.16731	1.09687	1.08154	1.11524	1.20269	0.018261
Q9QYU4	Ketimine reductase mu-crystallin OS=Rattus norvegicus GN=Crym PE=1 SV=1 - [CRYM_RAT]	21.41	5	5	6	313	33.5331	5.52881	0.639298	1.08629	0.958481	0.89469	1.10091	1.12283	1.00202	1.07525	1.20181	0.0187312
A0A0G2KAQ5	Myozenin 2 OS=Rattus norvegicus GN=Myoz2 PE=1 SV=1 - [A0A0G2KAQ5_RAT]	76.14	17	17	117	264	29.771	7.54736	0.715163	1.0503	1.07381	0.946425	1.15027	1.19618	1.06081	1.13576	1.20005	0.0197115
D4ADD9	Hypothetical protein LOC681241 OS=Rattus norvegicus GN=LOC681241 PE=4 SV=3 - [D4ADD9_RAT]	1.42	1	1	9	494	57.1113	6.7417	1.2297	1.8419	1.74859	1.60673	1.03333	0.302797	0.531041	0.62239	0.387364	1.42383e-29
D4A6V3	Uncharacterized protein OS=Rattus norvegicus PE=4 SV=1 - [D4A6V3_RAT]	18.08	2	2	2	177	19.0038	8.70459		2.06536	1.14578	1.60557		0.835156	0.86675	0.850953	0.53	3.77134e-14
D3ZI76	Glycerol-3-phosphate acyltransferase 2, mitochondrial OS=Rattus norvegicus GN=Gpat2 PE=1 SV=1 - [D3ZI76_RAT]	0.87	1	1	3	801	88.9122	7.1958		1.1755	1.25922	1.21736		0.749497	0.66348	0.706489	0.580343	8.54274e-11
A0A0G2KAY2	Troponin T, fast skeletal muscle OS=Rattus norvegicus GN=Tnnt3 PE=1 SV=1 - [A0A0G2KAY2_RAT]	49.8	2	23	783	253	29.9226	8.48486	1.3175	1.07261	0.691651	1.02725	0.713501	0.540386	0.684058	0.645982	0.628843	3.07172e-08
P51607	N-acylglucosamine 2-epimerase OS=Rattus norvegicus GN=Renbp PE=2 SV=2 - [RENBP_RAT]	2.56	1	2	4	430	49.5725	5.75732	1.28923	0.890108	0.921751	1.0337	0.670601	0.557046	0.730863	0.652837	0.631555	4.10721e-08
Q9QX75	Triadin OS=Rattus norvegicus GN=Trdn PE=1 SV=1 - [TRDN_RAT]	26.93	1	25	142	687	77.1532	9.48096	0.816198	1.1282	1.30885	1.08441	0.925496	0.52464	0.614487	0.688208	0.634636	5.68751e-08
P02688	Myelin basic protein OS=Rattus norvegicus GN=Mbp PE=1 SV=3 - [MBP_RAT]	10.26	2	2	9	195	21.489	11.2388	1.97817	1.36034	0.975907	1.43814	0.884709	0.878196	1.04384	0.93558	0.650549	2.83378e-07
A0A0G2K484	Myosin heavy chain 1 OS=Rattus norvegicus GN=Myh1 PE=1 SV=1 - [A0A0G2K484_RAT]	73.22	1	181	15724	1938	222.556	5.75732	1.28443	1.00345	0.57011	0.952664	0.782734	0.504084	0.629002	0.638607	0.670338	1.76846e-06
Q5BK85	Transmembrane emp24 domain-containing protein 1 OS=Rattus norvegicus GN=Tmed1 PE=2 SV=1 - [TMED1_RAT]	3.96	1	1	2	227	25.1936	4.44971	1.43978	1.17483		1.30731	0.819598	0.955169		0.887384	0.678787	3.66662e-06
A0A1B0GWW5	PTPRF-interacting protein alpha 1 (Fragment) OS=Rattus norvegicus GN=Ppfia1 PE=1 SV=1 - [A0A1B0GWW5_RAT]	0.82	1	1	4	736	81.9868	7.82568	1.50336	0.954168	0.910341	1.12262	0.750086	0.846975	0.70194	0.766334	0.682628	5.05668e-06
Q68FQ2	Junctional adhesion molecule C OS=Rattus norvegicus GN=Jam3 PE=1 SV=1 - [JAM3_RAT]	2.58	1	1	4	310	34.7606	7.25439	1.2264	1.37555	1.21139	1.27111	1.11491	0.66404	0.861249	0.880066	0.692358	1.11139e-05
F1LPM3	Sorbin and SH3 domain-containing protein 2 OS=Rattus norvegicus GN=Sorbs2 PE=1 SV=2 - [F1LPM3_RAT]	2.34	3	3	3	1196	134.055	8.41162	1.89906	1.20184	0.96177	1.35422	0.90027	0.895873	1.07656	0.957569	0.707098	3.41229e-05
D3ZAN3	Alpha glucosidase 2 alpha neutral subunit (Predicted) OS=Rattus norvegicus GN=Ganab PE=1 SV=1 - [D3ZAN3_RAT]	3.01	2	2	2	797	90.5149	6.20166		1.63772	1.02316	1.33044		0.953052	0.967917	0.960485	0.721928	9.71951e-05
P07323	Gamma-enolase OS=Rattus norvegicus GN=Eno2 PE=1 SV=2 - [ENOG_RAT]	33.41	3	12	841	434	47.1109	5.16064	1.25409	1.07509	1.14841	1.1592	0.736852	0.963199	0.815974	0.838675	0.723495	0.000108068
Q4V7E3	Zinc finger, BED domain containing 3, isoform CRA_a OS=Rattus norvegicus GN=Zbed3 PE=2 SV=1 - [Q4V7E3_RAT]	3.4	1	1	3	235	26.1369	6.02393	1.23718	1.08436	0.686558	1.0027	0.758052	0.719606	0.700668	0.726109	0.724152	0.000112947
Q62703	Reticulocalbin-2 OS=Rattus norvegicus GN=Rcn2 PE=1 SV=2 - [RCN2_RAT]	8.75	2	2	2	320	37.4099	4.41162	0.929455	1.49208		1.21077	0.781478	0.980484		0.880981	0.727623	0.000142292
Q8R4I6	Actinin alpha 3 OS=Rattus norvegicus GN=Actn3 PE=1 SV=1 - [Q8R4I6_RAT]	76.44	2	60	1780	900	102.948	5.45264	1.13804	0.983819	1.11388	1.07858	0.838518	0.755539	0.774703	0.789587	0.732062	0.000190038
A0A0G2K132	Formin-like 2 OS=Rattus norvegicus GN=Fmnl2 PE=1 SV=1 - [A0A0G2K132_RAT]	0.67	1	2	87	1038	117.898	8.06006	1.06899		1.38628	1.22763	0.907827		0.89392	0.900874	0.733829	0.000212842
P02625	Parvalbumin alpha OS=Rattus norvegicus GN=Pvalb PE=1 SV=2 - [PRVA_RAT]	84.55	17	17	558	110	11.918	5.18604	1.15087	0.896674	0.90565	0.984397	0.716182	0.743893	0.749474	0.736516	0.74819	0.000514605
D4AAZ8	Interferon regulatory factor 2 binding protein 1 (Predicted) OS=Rattus norvegicus GN=Irf2bp1 PE=1 SV=1 - [D4AAZ8_RAT]	1.2	1	1	5	584	61.756	8.17725	1.41977	1.03778	1.08474	1.18076	0.845722	0.860307	0.96342	0.889816	0.753594	0.000705196
G3V885	Myosin-6 OS=Rattus norvegicus GN=Myh6 PE=1 SV=2 - [G3V885_RAT]	53.04	3	125	7305	1938	223.243	5.73193	1.16082	1.06189	0.72028	0.980999	0.848458	0.652303	0.724984	0.741915	0.756285	0.000822211
A0A0G2K9I8	Uncharacterized protein OS=Rattus norvegicus GN=LOC100361025 PE=3 SV=1 - [A0A0G2K9I8_RAT]	2.55	1	1	2	353	40.477	5.59229	1.42722	1.23421		1.33072	0.946262	1.07413		1.01019	0.759136	0.000965105
M0R6Z9	Myosin XVIIIb OS=Rattus norvegicus GN=Myo18b PE=1 SV=2 - [M0R6Z9_RAT]	0.98	2	2	3	2551	284.14	6.48096	1.14605	1.51217	1.01943	1.22588	0.968406	0.893214	0.940644	0.934088	0.761971	0.00112904
M0RBU0	Cartilage oligomeric matrix protein OS=Rattus norvegicus GN=Comp PE=4 SV=1 - [M0RBU0_RAT]	4.5	2	3	7	755	82.5006	4.67822	1.23312		1.08001	1.15656	0.826616		0.939928	0.883272	0.763704	0.0012412
D3ZJG1	Methyltransferase-like 21C OS=Rattus norvegicus GN=Mettl21c PE=4 SV=1 - [D3ZJG1_RAT]	26.61	5	5	7	248	28.016	4.91943	1.1085	1.26206	1.16234	1.17763	0.869393	0.914203	0.928114	0.903903	0.767559	0.00152736
G3V9M6	Fibrillin 1 OS=Rattus norvegicus GN=Fbn1 PE=1 SV=1 - [G3V9M6_RAT]	9.23	27	27	59	2872	311.738	4.93213	1.2454	1.09654	1.03145	1.12446	0.78243	0.864924	0.944887	0.86408	0.768439	0.00160048
P09812	Glycogen phosphorylase, muscle form OS=Rattus norvegicus GN=Pygm PE=1 SV=5 - [PYGM_RAT]	62.11	1	56	1379	842	97.2118	7.32764	1.05332	1.04246	1.20432	1.10003	0.961557	0.654839	0.925081	0.847159	0.770121	0.00174893
Q6GMN8	Actn1 protein OS=Rattus norvegicus GN=Actn1 PE=1 SV=1 - [Q6GMN8_RAT]	30.33	4	27	625	887	102.547	5.47803	1.1634	1.00846	1.1597	1.11052	0.808357	0.852305	0.907838	0.856167	0.770958	0.00182736
O08629	Transcription intermediary factor 1-beta OS=Rattus norvegicus GN=Trim28 PE=1 SV=2 - [TIF1B_RAT]	1.44	1	1	2	835	88.8995	5.77002	1.17165	1.08777		1.12971	0.909212	0.853734		0.881473	0.780267	0.0029359
D3ZA38	Myosin binding protein C, fast-type (Predicted) OS=Rattus norvegicus GN=Mybpc2 PE=1 SV=1 - [D3ZA38_RAT]	69.12	74	75	1182	1153	128.855	6.50732	1.17166	0.991321	0.955837	1.0396	0.868248	0.769253	0.808815	0.815439	0.784374	0.00359106
A0A0G2JY53	Myosin, heavy chain 15 OS=Rattus norvegicus GN=Myh15 PE=3 SV=1 - [A0A0G2JY53_RAT]	2.35	2	11	321	1915	220.154	6.26514		1.33131	1.14841	1.23986		0.956732	0.988359	0.972546	0.7844	0.00359569
B2RZ79	Iron-sulfur cluster assembly enzyme OS=Rattus norvegicus GN=Iscu PE=1 SV=1 - [B2RZ79_RAT]	17.37	3	4	5	167	17.9556	9.29053	1.33019	1.14311		1.23665	0.944908	1.00067		0.972789	0.786632	0.00400371
Q9QZV8	Type 2X myosin heavy chain (Fragment) OS=Rattus norvegicus GN=Myh2 PE=2 SV=1 - [Q9QZV8_RAT]	63.74	1	19	2099	182	21.3344	8.23584	1.12659	0.996532	1.04738	1.05683	0.880616	0.803653	0.818066	0.834111	0.789255	0.00453526
P13638	Sodium/potassium-transporting ATPase subunit beta-2 OS=Rattus norvegicus GN=Atp1b2 PE=2 SV=1 - [AT1B2_RAT]	13.45	4	4	5	290	33.3905	8.30908	1.13858		1.08669	1.11264	0.898372		0.858965	0.878668	0.789718	0.00463513
A0A0G2JSK1	RCG20603 OS=Rattus norvegicus GN=Serpina3c PE=3 SV=1 - [A0A0G2JSK1_RAT]	39.42	1	14	88	416	46.448	5.43994	1.16658	1.60814	0.853196	1.2093	0.867149	1.24681	0.762647	0.958869	0.792909	0.0053785
D3ZNW6	Zinc finger, SWIM domain containing 4 (Predicted) OS=Rattus norvegicus GN=Zswim4 PE=4 SV=2 - [D3ZNW6_RAT]	1.21	1	1	2	912	101.119	7.15186	1.09166	1.03078		1.06122	0.936671	0.757973		0.847322	0.798442	0.00691633
O08729	Poly A binding protein (Fragment) OS=Rattus norvegicus GN=Pabpn1 PE=2 SV=1 - [O08729_RAT]	11.76	1	1	4	85	9.27434	4.2085	1.22598	0.829577		1.02778	0.891613	0.752298		0.821955	0.799741	0.00732834
Q562C9	1,2-dihydroxy-3-keto-5-methylthiopentene dioxygenase OS=Rattus norvegicus GN=Adi1 PE=2 SV=1 - [MTND_RAT]	11.17	2	2	3	179	21.4476	5.35107	1.08852	1.00875	0.859709	0.985659	0.716995	0.793729	0.859656	0.790127	0.801622	0.00796329
D4A7A8	Rab7b, member RAS oncogene family OS=Rattus norvegicus GN=Rab7b PE=4 SV=1 - [D4A7A8_RAT]	3.02	1	1	4	199	22.4976	5.90967	1.14645	0.981208		1.06383	0.850338	0.856593		0.853465	0.802259	0.00818843
F1M8P6	Uncharacterized protein OS=Rattus norvegicus PE=3 SV=2 - [F1M8P6_RAT]	15.18	1	5	76	257	27.6711	7.75244	1.0864		1.16488	1.12564	0.94173		0.87381	0.90777	0.806445	0.00981253
Q5U1Z2	Trafficking protein particle complex subunit 3 OS=Rattus norvegicus GN=Trappc3 PE=2 SV=1 - [TPPC3_RAT]	4.44	1	1	2	180	20.2892	4.95752	1.22298		1.06894	1.14596	0.895906		0.958536	0.927221	0.809123	0.0109907
D3ZGP9	Dehydrogenase/reductase 7C OS=Rattus norvegicus GN=Dhrs7c PE=3 SV=1 - [D3ZGP9_RAT]	58.2	16	16	43	311	34.344	8.47021	1.20258	1.02587	0.992199	1.07355	0.890945	0.853707	0.870613	0.871755	0.81203	0.0124059
F1LLZ7	Phosphorylase b kinase regulatory subunit alpha, skeletal muscle isoform OS=Rattus norvegicus GN=Phka1 PE=1 SV=3 - [F1LLZ7_RAT]	30.96	2	32	120	1224	137.135	5.8208	1.31407	0.969794	0.817369	1.03374	0.806067	0.786193	0.9323	0.84152	0.814051	0.0134787
D3ZVS2	L-2-hydroxyglutarate dehydrogenase OS=Rattus norvegicus GN=L2hgdh PE=1 SV=1 - [D3ZVS2_RAT]	11.88	4	4	5	463	50.7005	8.48486	0.908044	0.982572	1.46139	1.11734	0.974913	0.848309	0.913085	0.912103	0.816319	0.0147762
D4A6D7	Tetratricopeptide repeat protein 19, mitochondrial OS=Rattus norvegicus GN=Ttc19 PE=3 SV=1 - [TTC19_RAT]	4.11	1	1	3	365	41.3073	6.21436	1.16143	1.01263		1.08703	0.8052	0.96981		0.887505	0.816449	0.0148537
A0A0G2K9C8	Phosphorylase kinase regulatory subunit beta OS=Rattus norvegicus GN=Phkb PE=1 SV=1 - [A0A0G2K9C8_RAT]	28.85	2	30	125	1085	123.987	7.00537	1.09591	1.01129		1.0536	0.864364	0.857883		0.861123	0.817312	0.0153772
A0A0G2QC23	Galactosylceramidase OS=Rattus norvegicus GN=Galc PE=2 SV=1 - [A0A0G2QC23_RAT]	1.05	1	1	4	668	75.2285	6.0874	1.06483		1.42367	1.24425	0.994548		1.04321	1.01888	0.818868	0.0163605
F1LPJ2	Ryanodine receptor 3 OS=Rattus norvegicus GN=Ryr3 PE=4 SV=3 - [F1LPJ2_RAT]	2.21	1	10	22	4848	549.896	6.04932		1.10897	0.952523	1.03075		0.869674	0.819148	0.844411	0.819222	0.0165911
Q6IRK4	Solute carrier family 37 (Glucose-6-phosphate transporter), member 4 OS=Rattus norvegicus GN=Slc37a4 PE=1 SV=1 - [Q6IRK4_RAT]	4.2	2	2	7	429	46.1939	8.88037	1.22765	0.970408	1.00381	1.06729	0.844287	0.821395	0.96055	0.875411	0.82022	0.017257
P10759	AMP deaminase 1 OS=Rattus norvegicus GN=Ampd1 PE=1 SV=1 - [AMPD1_RAT]	52.34	34	34	214	747	86.376	6.97607	1.19548	0.969122	1.02568	1.06343	0.879927	0.86399	0.877668	0.873862	0.82174	0.0183147
P00564	Creatine kinase M-type OS=Rattus norvegicus GN=Ckm PE=1 SV=2 - [KCRM_RAT]	82.94	1	29	2477	381	43.0178	7.06396	1.16679	1.12847		1.14763	0.952708	0.938831		0.94577	0.824106	0.0200697
Q63151	Long-chain-fatty-acid--CoA ligase 3 OS=Rattus norvegicus GN=Acsl3 PE=1 SV=1 - [ACSL3_RAT]	3.61	3	3	3	720	80.4064	8.35303	1.13499	1.036		1.0855	0.947558	0.847765		0.897662	0.82696	0.0223734
Q64578	Sarcoplasmic/endoplasmic reticulum calcium ATPase 1 OS=Rattus norvegicus GN=Atp2a1 PE=1 SV=1 - [AT2A1_RAT]	56.24	33	57	3004	994	109.339	5.22412	1.15972	0.992759	1.04716	1.06655	0.924825	0.840493	0.88182	0.882379	0.827325	0.0226829
D3ZXH7	Aly/REF export factor OS=Rattus norvegicus GN=Alyref PE=1 SV=1 - [D3ZXH7_RAT]	9.52	2	2	4	189	19.9032	9.86182	1.54525	1.13458	0.934094	1.20464	1.00882	1.04142	0.94014	0.996796	0.827463	0.0228012
Q4V8N0	Lipocalin 7, isoform CRA_a OS=Rattus norvegicus GN=Tinagl1 PE=1 SV=1 - [Q4V8N0_RAT]	2.78	1	1	2	467	52.7299	6.85889	1.08694	1.44444		1.26569	0.919109	1.17591		1.04751	0.827619	0.0229354
G3V8V3	Alpha-1,4 glucan phosphorylase OS=Rattus norvegicus GN=Pygm PE=1 SV=1 - [G3V8V3_RAT]	72.09	9	66	1704	842	97.2267	7.10791	1.11693	1.01437	1.03136	1.05422	0.887715	0.844265	0.889652	0.873877	0.828932	0.0240914
P13286	Phosphorylase b kinase gamma catalytic chain, skeletal muscle/heart isoform OS=Rattus norvegicus GN=Phkg1 PE=2 SV=2 - [PHKG1_RAT]	45.62	18	18	65	388	44.9859	6.55127	1.09977	0.981926	1.03845	1.04005	0.849621	0.861651	0.876425	0.862565	0.82935	0.024469
A0A0G2K5B6	Autophagy and beclin 1 regulator 1 OS=Rattus norvegicus GN=Ambra1 PE=4 SV=1 - [A0A0G2K5B6_RAT]	0.5	1	1	2	1209	133.144	6.72705	1.09366		1.19273	1.1432	1.02003		0.877963	0.948998	0.830127	0.0251844
Q4V7F2	Cysteine-rich with EGF-like domain protein 1 OS=Rattus norvegicus GN=Creld1 PE=2 SV=1 - [CREL1_RAT]	12.38	4	4	7	420	45.666	5.0083	1.33562	0.924169	0.962557	1.07411	0.785779	0.932487	0.966804	0.895023	0.833266	0.0282548
P20760	Ig gamma-2A chain C region OS=Rattus norvegicus GN=Igg-2a PE=1 SV=1 - [IGG2A_RAT]	45.65	9	12	47	322	35.1634	7.6792	1.18721	1.0799	0.986463	1.08452	0.836009	0.922185	0.953075	0.903757	0.833321	0.0283112
Q6AYF2	LIM and cysteine-rich domains 1 OS=Rattus norvegicus GN=Lmcd1 PE=1 SV=1 - [Q6AYF2_RAT]	63.56	21	21	72	365	41.0582	8.01611	0.784551	1.00917	1.046	0.946575	1.13804	1.13506	1.13337	1.13549	1.19958	0.0199801
Q62651	Delta(3,5)-Delta(2,4)-dienoyl-CoA isomerase, mitochondrial OS=Rattus norvegicus GN=Ech1 PE=1 SV=2 - [ECH1_RAT]	17.13	6	6	14	327	36.1484	7.98682	0.832653	0.994719	0.97907	0.935481	1.19949	1.04917	1.11696	1.12187	1.19925	0.0201706
G3V644	NADH dehydrogenase (Ubiquinone) flavoprotein 3-like, isoform CRA_a OS=Rattus norvegicus GN=Ndufv3 PE=1 SV=1 - [G3V644_RAT]	10.48	3	5	6	458	49.2702	8.83643	0.76817	1.09303	0.951112	0.937438	1.15357	1.12023	1.09863	1.12414	1.19916	0.020219
Q6AYQ8	Acylpyruvase FAHD1, mitochondrial OS=Rattus norvegicus GN=Fahd1 PE=1 SV=1 - [FAHD1_RAT]	13.12	3	3	3	221	24.4646	7.73779	0.855456	1.02098		0.938219	1.14818	1.10045		1.12431	1.19835	0.0206994
M0RAM5	Glutathione peroxidase OS=Rattus norvegicus GN=Gpx1 PE=1 SV=1 - [M0RAM5_RAT]	52	9	9	39	200	22.1414	7.86963	0.854763	0.985653	0.980637	0.940351	1.15796	1.13843	1.08145	1.12595	1.19737	0.0212859
A0A097PE04	Cytochrome c oxidase subunit 2 OS=Rattus norvegicus GN=COX2 PE=3 SV=1 - [A0A097PE04_RAT]	30.84	1	6	46	227	25.8771	4.729	0.792384	1.03044	0.848509	0.890443	1.10918	1.06542	1.02081	1.06513	1.19618	0.0220195
D3ZWP4	Smoothelin-like 1 OS=Rattus norvegicus GN=Smtnl1 PE=1 SV=2 - [D3ZWP4_RAT]	41.28	19	19	72	470	50.5704	4.61475	0.819898	1.01931	0.955705	0.931638	1.20037	1.10375	1.03853	1.11422	1.19598	0.0221478
M0R757	Elongation factor 1-alpha OS=Rattus norvegicus GN=LOC100360413 PE=3 SV=1 - [M0R757_RAT]	49.13	10	20	141	462	50.0761	9.01221	0.974167	0.983042	0.845986	0.934398	1.04749	1.1026	1.2018	1.1173	1.19574	0.0223008
P02764	Alpha-1-acid glycoprotein OS=Rattus norvegicus GN=Orm1 PE=2 SV=1 - [A1AG_RAT]	6.83	2	2	3	205	23.5601	5.90967	0.850859	0.98203		0.916444	1.04074	1.14849		1.09461	1.19441	0.0231565
D3ZJ08	Histone H3 OS=Rattus norvegicus GN=Hist2h3c2 PE=1 SV=1 - [D3ZJ08_RAT]	55.88	2	7	35	136	15.3785	11.2681	1.16929	0.909522	0.817487	0.965432	1.06324	1.22691	1.16841	1.15285	1.19413	0.0233416
D3ZIC4	Protein phosphatase 1, regulatory (Inhibitor) subunit 12B (Predicted) OS=Rattus norvegicus GN=Ppp1r12b PE=1 SV=1 - [D3ZIC4_RAT]	18.93	17	18	33	993	111.321	5.61768	0.838555	0.985557	0.994271	0.939461	1.13654	1.11413	1.11111	1.12059	1.1928	0.0242345
Q3KR72	Actin-binding LIM protein 1 OS=Rattus norvegicus GN=Ablim1 PE=2 SV=1 - [Q3KR72_RAT]	27.17	6	10	19	427	48.6703	8.38232	0.759274	0.973486	0.960244	0.897668	1.08808	1.10071	1.02218	1.07032	1.19234	0.0245544
D4A228	Myomesin 3 OS=Rattus norvegicus GN=Myom3 PE=4 SV=3 - [D4A228_RAT]	41.72	47	47	154	1438	162	5.73193	0.833248	1.03887	1.01566	0.962594	1.13532	1.19112	1.11648	1.14764	1.19224	0.0246244
A0A1W2Q6D6	Leucine zipper protein 2 OS=Rattus norvegicus GN=Luzp2 PE=4 SV=1 - [A0A1W2Q6D6_RAT]	3.19	1	1	2	345	39.1404	8.74854	0.808574	0.964202		0.886388	1.0416	1.06926		1.05543	1.19071	0.0257069
P62329	Thymosin beta-4 OS=Rattus norvegicus GN=Tmsb4x PE=1 SV=2 - [TYB4_RAT]	56.82	4	4	16	44	5.04952	5.05908	1.00376	0.881401	0.735599	0.873586	0.983881	0.982133	1.1521	1.03937	1.18978	0.0263864
D4A2G9	RAN-binding protein 1 OS=Rattus norvegicus GN=Ranbp1 PE=1 SV=1 - [D4A2G9_RAT]	9.85	2	2	5	203	23.5817	5.22412		0.997132	0.811759	0.904446		1.02948	1.1192	1.07434	1.18784	0.0278471
Q5EB55	Gbe1 protein (Fragment) OS=Rattus norvegicus GN=Gbe1 PE=2 SV=1 - [Q5EB55_RAT]	13.81	7	7	14	536	61.7929	6.07471	0.876857	1.03955	0.985869	0.967425	1.03183	1.34663	1.06773	1.14873	1.18741	0.0281835
D3Z9I1	Cytochrome C oxidase assembly factor 3 OS=Rattus norvegicus GN=Coa3 PE=1 SV=1 - [D3Z9I1_RAT]	17.59	2	2	6	108	11.9212	9.59814	0.795557	0.971802	0.967115	0.911491	1.17104	1.0122	1.06316	1.08213	1.18721	0.0283382
D3ZPC4	Neural cell adhesion molecule L1 OS=Rattus norvegicus GN=L1cam PE=1 SV=2 - [D3ZPC4_RAT]	0.88	1	2	7	1255	140.305	5.78271	1.16829	1.03201	1.05539	1.08523	0.949577	0.863426	0.900202	0.904402	0.833373	0.0283651
B1H264	TBC1 domain family, member 17 OS=Rattus norvegicus GN=Tbc1d17 PE=1 SV=1 - [B1H264_RAT]	2.94	2	2	3	646	72.7496	5.22412	1.21188	1.05652		1.1342	0.949739	0.941795		0.945767	0.833863	0.0288722
A0A0G2JXB1	Galectin OS=Rattus norvegicus GN=Lgals3 PE=1 SV=1 - [A0A0G2JXB1_RAT]	7.14	2	2	3	252	26.319	8.57275		0.98202	0.970954	0.976487		1.21094	1.10563	1.15828	1.18617	0.0291662
P02767	Transthyretin OS=Rattus norvegicus GN=Ttr PE=1 SV=1 - [TTHY_RAT]	38.78	6	6	35	147	15.7099	6.16357	1.18538	1.10496	0.961998	1.08411	0.914785	0.761754	1.03751	0.904683	0.834493	0.0295366
G3V8B0	Myosin-7 OS=Rattus norvegicus GN=Myh7 PE=1 SV=1 - [G3V8B0_RAT]	69.77	37	168	8682	1935	222.762	5.75732	0.714266	1.06197	1.03527	0.937168	1.11818	1.18899	1.02551	1.11089	1.18537	0.0298193
P11507	Sarcoplasmic/endoplasmic reticulum calcium ATPase 2 OS=Rattus norvegicus GN=Atp2a2 PE=1 SV=1 - [AT2A2_RAT]	52.92	18	52	1112	1043	114.694	5.33838	0.788042	1.04487	0.97145	0.934787	1.13928	1.13437	1.04927	1.10764	1.18491	0.030202
P80254	D-dopachrome decarboxylase OS=Rattus norvegicus GN=Ddt PE=1 SV=3 - [DOPD_RAT]	55.93	6	6	24	118	13.1248	6.53662	0.858433	1.03954	0.873125	0.923701	1.17058	1.02738	1.0854	1.09445	1.18486	0.0302458
Q3T1G7	Conserved oligomeric Golgi complex subunit 7 OS=Rattus norvegicus GN=Cog7 PE=2 SV=1 - [COG7_RAT]	0.78	1	1	4	770	86.1572	5.41455	1.35368	0.952427	1.20085	1.16899	1.06769	0.91149	0.950868	0.976684	0.835496	0.03062
A0A0G2K9B2	Glycerophosphocholine phosphodiesterase GPCPD1 OS=Rattus norvegicus GN=Gpcpd1 PE=1 SV=1 - [A0A0G2K9B2_RAT]	2.68	2	2	2	671	76.1223	5.70654	0.972413		0.903961	0.938187	1.29682		0.925381	1.1111	1.18431	0.0307078
F1LUA1	Early endosome antigen 1 OS=Rattus norvegicus GN=Eea1 PE=1 SV=1 - [F1LUA1_RAT]	3.05	3	3	4	1411	161.008	5.78271	1.42207	0.994201	1.01016	1.14214	0.986514	0.942785	0.937153	0.955484	0.83657	0.0318158
A0A0G2JYK0	Serine protease inhibitor OS=Rattus norvegicus GN=LOC299282 PE=1 SV=1 - [A0A0G2JYK0_RAT]	28.57	7	14	78	609	67.9404	5.38916	0.929779	0.905693	0.870239	0.901904	1.04647	1.07432	1.07968	1.06682	1.18286	0.0319551
P06907	Myelin protein P0 OS=Rattus norvegicus GN=Mpz PE=1 SV=1 - [MYP0_RAT]	22.98	6	6	19	248	27.5534	9.36377	0.798069	1.4993	0.986132	1.0945	0.989686	0.725428	1.03357	0.916227	0.837118	0.0324404
B1WC88	UPF0729 protein C18orf32 homolog OS=Rattus norvegicus PE=3 SV=1 - [CR032_RAT]	11.11	1	1	4	72	8.16334	9.17334	1.02689	1.05363	1.13801	1.07285	0.950755	0.982955	0.761303	0.898338	0.837341	0.0326975
Q5HZA9	Transmembrane protein 126A OS=Rattus norvegicus GN=Tmem126a PE=2 SV=1 - [T126A_RAT]	14.8	3	3	9	196	21.6436	9.53955	1.10242	1.057	1.10021	1.08654	0.812861	0.977006	0.939796	0.909888	0.837414	0.0327818
Q9Z1Z9	PDZ and LIM domain protein 7 OS=Rattus norvegicus GN=Pdlim7 PE=1 SV=1 - [PDLI7_RAT]	26.04	8	10	36	457	49.8806	8.47021	1.11153	0.98903	0.982758	1.02777	0.910094	0.819282	0.853849	0.861075	0.837808	0.0332415
Q7TNB2	Troponin T, slow skeletal muscle OS=Rattus norvegicus GN=Tnnt1 PE=1 SV=3 - [TNNT1_RAT]	51.72	13	17	411	261	31.1961	6.07471	0.70747	1.10246	1.03571	0.948546	1.16613	1.16844	1.02558	1.12005	1.18081	0.0337943
F7F9U6	Plectin OS=Rattus norvegicus GN=Plec PE=1 SV=1 - [F7F9U6_RAT]	62.85	1	258	1369	4544	517.096	5.75732	1.07905		1.02919	1.05412	0.913878		0.853564	0.883721	0.838349	0.0338811
O54745	p65 protein OS=Rattus norvegicus GN=p65 PE=2 SV=2 - [O54745_RAT]	2.45	1	1	2	613	68.8321	9.17334		0.97767	0.838819	0.908245		1.03945	1.10218	1.07082	1.179	0.035497
Q6AYS3	Carboxypeptidase OS=Rattus norvegicus GN=Ctsa PE=1 SV=1 - [Q6AYS3_RAT]	4.39	2	2	2	456	51.183	5.23682		0.889573	0.995584	0.942579		1.11507	1.10642	1.11075	1.17841	0.0360613
D4ACB4	2-oxoglutarate and iron-dependent oxygenase domain-containing 1 OS=Rattus norvegicus GN=Ogfod1 PE=1 SV=1 - [D4ACB4_RAT]	1.1	1	1	2	545	62.5176	4.93213	1.12979	0.966436		1.04811	0.926533	0.835152		0.880843	0.840409	0.0364087
B4F7A1	Complex III assembly factor LYRM7 OS=Rattus norvegicus GN=Lyrm7 PE=3 SV=1 - [LYRM7_RAT]	5.77	1	1	2	104	12.0225	9.45166	0.831838	1.03023		0.931032	1.10929	1.08249		1.09589	1.17707	0.0373905
G3V9U2	3-ketoacyl-CoA thiolase, mitochondrial OS=Rattus norvegicus GN=Acaa2 PE=1 SV=3 - [G3V9U2_RAT]	65.49	20	20	124	397	41.8585	8.14795	0.827718	1.00079	0.957263	0.92859	1.13462	1.08853	1.04942	1.09086	1.17475	0.039794
A0A0G2K0X9	Protein transport protein Sec31A OS=Rattus norvegicus GN=Sec31a PE=1 SV=1 - [A0A0G2K0X9_RAT]	2.22	2	3	13	1216	131.887	6.7124	1.16922	1.21		1.18961	0.998308	1.00916		1.00373	0.843754	0.0408404
A0A0G2KAN1	Collagen alpha-2(I) chain OS=Rattus norvegicus GN=NEWGENE_621351 PE=1 SV=1 - [A0A0G2KAN1_RAT]	18.59	21	21	131	1372	129.517	9.29053	0.992194	0.901374	0.53556	0.809709	0.77284	1.00016	1.07644	0.949814	1.17303	0.0416541
P11980	Pyruvate kinase PKM OS=Rattus norvegicus GN=Pkm PE=1 SV=3 - [KPYM_RAT]	84.75	7	39	1503	531	57.7809	7.06396	1.11766	0.992823	1.05707	1.05585	0.876759	0.888421	0.909742	0.891641	0.844477	0.0418531
A0A0G2JSV6	Globin c2 OS=Rattus norvegicus GN=Hba-a2 PE=1 SV=1 - [A0A0G2JSV6_RAT]	67.61	1	9	590	142	15.2748	8.30908	0.685554	1.06748	0.811468	0.854834	0.982588	0.937482	1.08742	1.0025	1.17274	0.0419809
B2RYN0	Phosphoacetylglucosamine mutase OS=Rattus norvegicus GN=Pgm3 PE=1 SV=1 - [B2RYN0_RAT]	3.14	2	2	3	542	59.6473	6.23975		0.922016	0.941951	0.931984		1.09874	1.08489	1.09181	1.17149	0.0433868
G3V6F1	Myosin binding protein H OS=Rattus norvegicus GN=Mybph PE=1 SV=1 - [G3V6F1_RAT]	49.38	16	17	100	484	52.5918	6.40479	1.1144	1.01311	0.78965	0.972385	0.863987	0.694038	0.908916	0.822314	0.845667	0.0435654
Q5HZY2	GTP-binding protein SAR1b OS=Rattus norvegicus GN=Sar1b PE=2 SV=1 - [SAR1B_RAT]	53.54	6	9	40	198	22.3955	6.11279	1.05746	1.01862	1.09321	1.05643	0.929503	0.861193	0.890879	0.893858	0.846111	0.0442185
P0DMW0	Heat shock 70 kDa protein 1A OS=Rattus norvegicus GN=Hspa1a PE=2 SV=1 - [HS71A_RAT]	62.4	27	33	190	641	70.1421	5.8208	0.831936	1.04738	1.0014	0.960237	1.18928	1.1	1.08328	1.12418	1.17074	0.0442604
Q5BJZ3	Nicotinamide nucleotide transhydrogenase OS=Rattus norvegicus GN=Nnt PE=1 SV=1 - [Q5BJZ3_RAT]	35.91	39	39	267	1086	113.796	7.88428	0.791892	1.04423	0.995503	0.943875	1.12281	1.11131	1.08092	1.10501	1.17072	0.044278
Q9Z1H9	Protein kinase C delta-binding protein OS=Rattus norvegicus GN=Prkcdbp PE=1 SV=1 - [PRDBP_RAT]	15.59	4	4	7	263	27.8937	6.1001	0.83501	0.98624	0.98593	0.935727	1.15536	1.10477	1.02538	1.09517	1.17039	0.0446655
Q3B8P5	Psmd8 protein (Fragment) OS=Rattus norvegicus GN=Psmd8 PE=2 SV=1 - [Q3B8P5_RAT]	10.53	4	4	4	285	32.3167	6.37939	1.04548	1.13639		1.09094	0.974812	0.872014		0.923413	0.846442	0.0447103
D3ZHA7	Similar to Myosin light chain 1 slow a (Predicted) OS=Rattus norvegicus GN=RGD1560334_predicted PE=4 SV=1 - [D3ZHA7_RAT]	58.94	7	14	143	207	22.7927	5.70654	0.735526	1.09645	1.03129	0.954421	1.14628	1.15422	1.04916	1.11655	1.16987	0.045278
F7EMK8	Uncharacterized protein OS=Rattus norvegicus GN=Akr1b10 PE=1 SV=1 - [F7EMK8_RAT]	37.63	9	10	18	295	33.7455	7.23975	0.84541	0.976357	0.927232	0.916333	1.04712	1.12371	1.04213	1.07099	1.16877	0.0466038
O55158	Tetraspanin OS=Rattus norvegicus GN=Tspan8 PE=2 SV=2 - [O55158_RAT]	11.06	3	3	6	235	25.5282	5.66846	1.15185		0.986541	1.06919	0.913608		0.89998	0.906794	0.84811	0.0472576
P02600	Myosin light chain 1/3, skeletal muscle isoform OS=Rattus norvegicus GN=Myl1 PE=1 SV=2 - [MYL1_RAT]	86.24	15	18	1195	189	20.6665	5.03369	1.10964	0.957432	1.05231	1.0398	0.932477	0.816438	0.896869	0.881928	0.848174	0.047358
P14141	Carbonic anhydrase 3 OS=Rattus norvegicus GN=Ca3 PE=1 SV=3 - [CAH3_RAT]	68.85	15	15	692	260	29.4127	7.37158	0.776847	1.05397	0.962514	0.931111	1.10646	1.10017	1.05626	1.08763	1.1681	0.0474294
P20759	Ig gamma-1 chain C region OS=Rattus norvegicus PE=1 SV=1 - [IGHG1_RAT]	15.64	1	4	19	326	35.9227	6.88818	1.05962	0.881799	0.815421	0.918948	0.938179	1.0778	1.20312	1.07303	1.16768	0.0479588
D4ACV3	Histone H2A OS=Rattus norvegicus GN=Hist2h2ac PE=3 SV=2 - [D4ACV3_RAT]	38.1	1	5	34	126	13.6366	10.8579	0.930958	1.01439	0.907071	0.950806	1.09017	1.13933	1.09748	1.10899	1.16637	0.0496167
Q156J1	Bcl-2-interacting death suppressor OS=Rattus norvegicus PE=2 SV=1 - [Q156J1_RAT]	31.01	2	17	82	574	61.4871	7.00537	0.972965	0.906237	0.954552	0.944585	1.03066	1.174	1.09987	1.10151	1.16613	0.0499238
P54311	Guanine nucleotide-binding protein G(I)/G(S)/G(T) subunit beta-1 OS=Rattus norvegicus GN=Gnb1 PE=1 SV=4 - [GBB1_RAT]	23.53	2	7	14	340	37.353	5.99854	1.33166		0.958134	1.1449	0.919611		1.027	0.973305	0.850126	0.0504911
D3ZRN5	TROVE domain family, member 2 OS=Rattus norvegicus GN=Trove2 PE=1 SV=1 - [D3ZRN5_RAT]	2.04	1	1	2	538	60.004	8.06006	1.0899	1.03048		1.06019	0.919478	0.883204		0.901341	0.85017	0.0505638
P02454	Collagen alpha-1(I) chain OS=Rattus norvegicus GN=Col1a1 PE=1 SV=5 - [CO1A1_RAT]	18.86	25	26	228	1453	137.869	5.92236	1.00217	0.915141	0.534414	0.817243	0.767665	1.00765	1.08087	0.952061	1.16497	0.0514577
D3Z900	Mitochondrial amidoxime reducing component 2 OS=Rattus norvegicus GN=Marc2 PE=1 SV=2 - [D3Z900_RAT]	6.51	3	3	6	338	38.2147	8.67529	0.951765	0.990853	0.87665	0.939756	1.06401	1.08906	1.12947	1.09418	1.16433	0.0523178
D4A899	Vacuolar protein sorting 13A OS=Rattus norvegicus GN=Vps13a PE=1 SV=2 - [D4A899_RAT]	0.6	2	2	2	2335	266.324	5.64307		1.03605	1.09844	1.06724		0.904462	0.913086	0.908774	0.851515	0.052821
P07483	Fatty acid-binding protein, heart OS=Rattus norvegicus GN=Fabp3 PE=1 SV=2 - [FABPH_RAT]	69.17	11	11	97	133	14.7656	6.32861	0.776763	1.0572	0.904012	0.912659	1.15552	0.984494	1.04507	1.0617	1.1633	0.0537173
P04904	Glutathione S-transferase alpha-3 OS=Rattus norvegicus GN=Gsta3 PE=1 SV=3 - [GSTA3_RAT]	57.01	11	11	26	221	25.3033	8.74854	0.755604	0.94658	0.993334	0.898506	1.12005	1.06374	0.950714	1.04484	1.16286	0.0543307
P14480	Fibrinogen beta chain OS=Rattus norvegicus GN=Fgb PE=1 SV=4 - [FIBB_RAT]	29.44	13	13	43	479	54.2007	7.78174	0.869833	0.982176	0.917921	0.92331	0.889886	1.11292	1.21729	1.07337	1.16252	0.0548047
F1LYI5	60S ribosomal protein L29 OS=Rattus norvegicus GN=RGD1564138 PE=3 SV=3 - [F1LYI5_RAT]	17.69	1	3	8	147	16.4002	11.4292	0.940802	0.987024	0.857444	0.928423	1.10056	1.06094	1.07619	1.07923	1.16244	0.0549243
E9PTN6	Glyceraldehyde-3-phosphate dehydrogenase OS=Rattus norvegicus PE=3 SV=1 - [E9PTN6_RAT]	68.77	3	17	323	333	35.9923	8.03076		1.00403	1.02863	1.01633		0.829006	0.904379	0.866693	0.852765	0.0549901
P15865	Histone H1.4 OS=Rattus norvegicus GN=Hist1h1e PE=1 SV=3 - [H14_RAT]	47.95	4	13	76	219	21.974	11.1069	0.989132	0.955762	0.963402	0.969432	1.11276	1.14093	1.12436	1.12602	1.16153	0.0562172
A0A0H2UHV6	Calcineurin subunit B type 1 OS=Rattus norvegicus GN=Ppp3r1 PE=4 SV=1 - [A0A0H2UHV6_RAT]	36.25	5	5	10	160	18.1961	4.91943	1.0032	1.00822	1.27109	1.09417	0.978917	0.921434	0.903041	0.934464	0.854037	0.0572681
A0A096MIZ5	Troponin I, slow skeletal muscle OS=Rattus norvegicus GN=Tnni1 PE=1 SV=1 - [A0A096MIZ5_RAT]	52.94	12	14	164	187	21.6845	9.5835	0.724489	1.09589	1.04616	0.955511	1.12028	1.18587	1.02033	1.10883	1.16045	0.0577757
Q9JLA3	UDP-glucose:glycoprotein glucosyltransferase 1 OS=Rattus norvegicus GN=Uggt1 PE=1 SV=2 - [UGGG1_RAT]	2.26	3	3	3	1551	176.32	5.65576	0.981307	0.932608	1.44231	1.11874	1.00251	1.04352	0.821514	0.955846	0.854395	0.0579229
E9PTV9	Glyceraldehyde-3-phosphate dehydrogenase OS=Rattus norvegicus GN=RGD1562758 PE=1 SV=2 - [E9PTV9_RAT]	48.95	4	14	249	333	35.834	7.72314	1.08712	0.52191	1.07226	0.893765	0.803085	0.563986	0.923825	0.763632	0.854399	0.0579321
D4ABT9	Sarcospan OS=Rattus norvegicus GN=Sspn PE=4 SV=1 - [D4ABT9_RAT]	6.94	1	1	3	216	23.7271	7.6792	1.21825	0.959568		1.08891	0.882341	0.978961		0.930651	0.854665	0.0584213
Q5XIN6	LETM1 and EF-hand domain-containing protein 1, mitochondrial OS=Rattus norvegicus GN=Letm1 PE=1 SV=1 - [LETM1_RAT]	32.75	21	21	46	739	83.0079	6.59521	0.880711	0.977435	0.998605	0.952251	1.10871	1.09854	1.10355	1.1036	1.15894	0.0600418
D4A500	HD domain containing 3 (Predicted), isoform CRA_b OS=Rattus norvegicus GN=Hddc3 PE=1 SV=1 - [D4A500_RAT]	7.82	1	1	2	179	20.2415	6.15088	0.883104	0.93176		0.907432	1.0865	1.01676		1.05163	1.15891	0.060084
B2RYQ5	Enhancer of rudimentary homolog OS=Rattus norvegicus GN=Erh PE=1 SV=1 - [B2RYQ5_RAT]	24.04	3	3	7	104	12.251	5.92236	0.91506	0.95726	0.927019	0.933113	1.09052	1.03231	1.12117	1.08134	1.15885	0.0601816
Q6MG49	Large proline-rich protein BAG6 OS=Rattus norvegicus GN=Bag6 PE=1 SV=2 - [BAG6_RAT]	1.83	2	2	4	1146	119.937	5.65576	1.14503	1.01214		1.07858	0.879917	0.967095		0.923506	0.85622	0.0613554
G3V9Y1	Myosin, heavy polypeptide 10, non-muscle, isoform CRA_b OS=Rattus norvegicus GN=Myh10 PE=1 SV=1 - [G3V9Y1_RAT]	14.42	9	30	80	1976	228.857	5.5415	0.796209	1.24661	0.953042	0.998621	1.05545	1.43294	0.980831	1.1564	1.158	0.0614855
Q4PP99	Cardiac troponin C OS=Rattus norvegicus GN=Tnnc1 PE=2 SV=1 - [Q4PP99_RAT]	63.98	9	10	169	161	18.4085	4.18311	0.653499	1.17417	1.01146	0.946374	1.17786	1.0784	1.03041	1.09556	1.15764	0.0620514
B5DFG4	Heat shock 27kD protein family, member 7 (Cardiovascular) OS=Rattus norvegicus GN=Hspb7 PE=2 SV=1 - [B5DFG4_RAT]	53.85	8	8	39	169	18.607	6.41748	0.951055	0.974808	1.00097	0.975612	1.05619	1.17776	1.14873	1.12756	1.15575	0.0650717
B2RYT7	Haloacid dehalogenase-like hydrolase domain containing 3 OS=Rattus norvegicus GN=Hdhd3 PE=1 SV=1 - [B2RYT7_RAT]	8.37	2	2	4	251	27.7763	7.00537	0.83915	1.01093	0.983958	0.944678	1.11014	1.09416	1.07095	1.09175	1.15568	0.065178
F1M6V1	Heterochromatin protein 1-binding protein 3 OS=Rattus norvegicus GN=Hp1bp3 PE=1 SV=3 - [F1M6V1_RAT]	2.89	2	2	3	553	60.9481	9.65674	0.932914	0.971308	1.03904	0.981086	1.15364	1.15942	1.08771	1.13359	1.15544	0.0655691
Q52KS1	ATP-dependent 6-phosphofructokinase OS=Rattus norvegicus GN=Pfkm PE=1 SV=1 - [Q52KS1_RAT]	60.51	36	36	438	780	85.2886	7.88428	1.09041	1.00473	1.04679	1.04731	0.922005	0.879324	0.898238	0.899856	0.859206	0.0673148
Q5FVQ4	Malectin OS=Rattus norvegicus GN=Mlec PE=2 SV=1 - [MLEC_RAT]	15.81	4	4	9	291	32.3978	5.5542	1.28046	0.862378	0.866207	1.00301	0.827951	0.939355	0.818297	0.861868	0.859278	0.0674634
D3ZAQ0	FUN14 domain-containing 2 OS=Rattus norvegicus GN=Fundc2 PE=1 SV=1 - [D3ZAQ0_RAT]	27.15	5	5	28	151	16.3337	10.0522	0.991799	1.18458	1.07708	1.08449	0.896767	0.900302	0.999854	0.932308	0.859675	0.0682906
G3V796	Acetyl-Coenzyme A dehydrogenase, medium chain OS=Rattus norvegicus GN=Acadm PE=1 SV=1 - [G3V796_RAT]	41.81	15	16	72	421	46.5418	8.41162	0.773424	1.00249	0.971919	0.915945	1.05409	1.0444	1.07052	1.05633	1.15327	0.0692166
Q6AY97	Coiled-coil domain-containing protein 91 OS=Rattus norvegicus GN=Ccdc91 PE=1 SV=1 - [CCD91_RAT]	4.75	2	2	2	442	50.1354	5.07178	1.19453		0.956047	1.07529	0.809716		1.04012	0.924917	0.860157	0.0693037
P35571	Glycerol-3-phosphate dehydrogenase, mitochondrial OS=Rattus norvegicus GN=Gpd2 PE=1 SV=1 - [GPDM_RAT]	24.48	18	18	37	727	80.9213	6.62451	1.18178	1.03219	1.08203	1.09867	0.943602	0.940908	0.952061	0.945524	0.860609	0.0702668
D4ABT8	Heterogeneous nuclear ribonucleoprotein U-like 2 OS=Rattus norvegicus GN=Hnrnpul2 PE=1 SV=1 - [D4ABT8_RAT]	2.01	2	2	2	745	84.8069	4.90674	1.03205	1.34375		1.1879	1.00927	1.0357		1.02248	0.860748	0.0705646
Q5BJQ0	Atypical kinase COQ8A, mitochondrial OS=Rattus norvegicus GN=Coq8a PE=2 SV=1 - [COQ8A_RAT]	37.75	19	19	82	649	72.1797	6.45557	0.807736	1.02169	0.985061	0.938163	1.11315	1.04795	1.08222	1.08111	1.15237	0.0707874
G3V918	Trifunctional purine biosynthetic protein adenosine-3 OS=Rattus norvegicus GN=Gart PE=1 SV=1 - [G3V918_RAT]	16.14	1	15	29	1010	107.512	6.60986	1.02697	1.02881		1.02789	0.875462	0.89436		0.884911	0.860901	0.0708928
A7XYB9	NADH-ubiquinone oxidoreductase chain 4 OS=Rattus norvegicus GN=Nd4 PE=3 SV=1 - [A7XYB9_RAT]	8.71	4	4	6	459	51.7375	9.40771	1.10451	1.08505	1.12793	1.10583	0.904444	1.0175	0.934811	0.952253	0.861121	0.0713679
Q63377	Sodium/potassium-transporting ATPase subunit beta-3 OS=Rattus norvegicus GN=Atp1b3 PE=2 SV=1 - [AT1B3_RAT]	22.94	5	5	7	279	31.8091	7.95752	1.20824	0.983051	1.02508	1.07212	0.877876	1.00415	0.888189	0.923406	0.861286	0.0717263
P19633	Calsequestrin-1 OS=Rattus norvegicus GN=Casq1 PE=1 SV=2 - [CASQ1_RAT]	47.54	18	18	606	406	46.4203	4.11963	1.11171	0.947743	1.01602	1.02516	0.923195	0.816962	0.909771	0.883309	0.861632	0.0724813
M0R959	Methylmalonic aciduria (cobalamin deficiency) cblB type OS=Rattus norvegicus GN=Mmab PE=1 SV=1 - [M0R959_RAT]	14.35	2	2	2	237	26.2165	9.05615	1.05075		1.05331	1.05203	0.859578		0.953544	0.906561	0.861726	0.0726889
B1WC16	BCL2-associated transcription factor 1 OS=Rattus norvegicus GN=Bclaf1 PE=1 SV=1 - [B1WC16_RAT]	0.87	1	1	2	921	106.001	9.99365	1.22454	1.00988		1.11721	0.940078	0.986318		0.963198	0.862147	0.0736174
D3ZQN6	SH3 and cysteine rich domain 3 (Predicted) OS=Rattus norvegicus GN=Stac3 PE=4 SV=1 - [D3ZQN6_RAT]	21.05	8	8	20	361	41.0605	6.29053	1.10602	1.04057	0.995064	1.04722	0.888685	0.884774	0.935439	0.902966	0.862251	0.0738478
Q63279	Keratin, type I cytoskeletal 19 OS=Rattus norvegicus GN=Krt19 PE=1 SV=2 - [K1C19_RAT]	7.94	2	4	6	403	44.6086	5.31299	1.14043	0.790463	0.895711	0.942203	0.899201	0.825188	1.52645	1.08361	1.15008	0.0748856
Q5XII0	Mammalian ependymin-related protein 1 OS=Rattus norvegicus GN=Epdr1 PE=2 SV=1 - [EPDR1_RAT]	8.93	2	2	6	224	25.6229	7.57666	0.982366	1.02297	0.937934	0.981091	1.10523	1.06356	1.2153	1.12803	1.14977	0.0754662
P07340	Sodium/potassium-transporting ATPase subunit beta-1 OS=Rattus norvegicus GN=Atp1b1 PE=1 SV=1 - [AT1B1_RAT]	26.32	7	7	30	304	35.179	8.646	0.855778	1.00306	1.04739	0.968742	1.15808	1.10811	1.0695	1.1119	1.14777	0.079239
P50475	Alanine--tRNA ligase, cytoplasmic OS=Rattus norvegicus GN=Aars PE=1 SV=3 - [SYAC_RAT]	10.33	10	10	16	968	106.723	5.61768	1.01782	0.9682	1.29275	1.09292	0.931538	0.980191	0.924275	0.945334	0.86496	0.0800679
P08733	Myosin regulatory light chain 2, ventricular/cardiac muscle isoform OS=Rattus norvegicus GN=Myl2 PE=1 SV=2 - [MLRV_RAT]	86.14	15	16	479	166	18.8684	4.93213	0.725423	1.11544	1.05359	0.964817	1.17075	1.13064	1.01895	1.10678	1.14714	0.0804732
A0A0G2JY20	Uncharacterized protein OS=Rattus norvegicus GN=Selenow PE=4 SV=1 - [A0A0G2JY20_RAT]	12.64	2	2	5	87	9.53096	8.71924	1.06662	1.0087	1.13856	1.07129	0.926445	0.872831	0.981263	0.926846	0.865165	0.0805567
Q6P791	Ragulator complex protein LAMTOR1 OS=Rattus norvegicus GN=Lamtor1 PE=1 SV=1 - [LTOR1_RAT]	8.07	1	1	2	161	17.7098	5.021	0.910603	0.969444		0.940024	1.04483	1.11049		1.07766	1.14642	0.0818902
P05065	Fructose-bisphosphate aldolase A OS=Rattus norvegicus GN=Aldoa PE=1 SV=2 - [ALDOA_RAT]	87.09	10	27	1767	364	39.3273	8.08936	1.07338	0.98536	1.06438	1.04104	0.936614	0.874721	0.892532	0.901289	0.86576	0.0819817
D4A520	PTC7 protein phosphatase homolog OS=Rattus norvegicus GN=Pptc7 PE=1 SV=1 - [D4A520_RAT]	9.12	3	3	3	307	32.8262	5.2749	1.07895	1.13936	1.00476	1.07436	0.810997	1.03749	0.944579	0.931021	0.866584	0.0839866
D3ZUU6	C-type lectin domain family 3, member B OS=Rattus norvegicus GN=Clec3b PE=1 SV=1 - [D3ZUU6_RAT]	12.87	2	2	2	202	22.2921	5.43994		1.02156	0.798639	0.910099		1.03517	1.04922	1.04219	1.14514	0.0844586
A0A0G2K6U2	Uncharacterized protein OS=Rattus norvegicus PE=4 SV=1 - [A0A0G2K6U2_RAT]	8.5	1	1	3	153	16.8287	9.11475		0.918204	0.90107	0.909637		1.05566	1.02635	1.04101	1.14442	0.0859325
Q68FT8	RCG33981, isoform CRA_a OS=Rattus norvegicus GN=Serpinf2 PE=2 SV=1 - [Q68FT8_RAT]	7.74	4	4	6	491	54.858	6.13818	0.852115	1.04578	0.861655	0.919849	1.02773	1.04814	1.08197	1.05261	1.14433	0.086116
Q6IFW6	Keratin, type I cytoskeletal 10 OS=Rattus norvegicus GN=Krt10 PE=3 SV=1 - [K1C10_RAT]	9.32	4	5	11	526	56.4705	5.14795	1.21183	0.771797	0.926378	0.970003	0.842126	0.742439	0.940283	0.841616	0.867643	0.0866203
D3ZF77	Aldo-keto reductase family 1, member C-like OS=Rattus norvegicus GN=Akr1cl PE=1 SV=1 - [D3ZF77_RAT]	7.1	3	3	5	324	37.1711	7.45947	0.867212	0.924897	0.993073	0.928394	1.01939	1.07409	1.09296	1.06215	1.14407	0.086662
A0A0G2JXC3	40S ribosomal protein S21 OS=Rattus norvegicus GN=Rps21 PE=1 SV=1 - [A0A0G2JXC3_RAT]	39.51	3	3	5	81	8.86043	8.51416	1.02153	1.12671	1.13429	1.09418	1.09294	0.90914	0.848146	0.950076	0.868303	0.0882956
A0A0G2K7M1	Glyceraldehyde-3-phosphate dehydrogenase OS=Rattus norvegicus PE=1 SV=1 - [A0A0G2K7M1_RAT]	33.63	4	11	396	333	35.669	7.69385	1.0725	0.963584	1.04719	1.02776	0.914769	0.87184	0.89103	0.892546	0.868439	0.0886412
O35077	Glycerol-3-phosphate dehydrogenase [NAD(+)], cytoplasmic OS=Rattus norvegicus GN=Gpd1 PE=1 SV=4 - [GPDA_RAT]	73.07	19	22	191	349	37.4282	6.59521	1.08011	0.951976	1.00379	1.01196	0.879115	0.855115	0.90272	0.878983	0.868597	0.0890471
M0RBK9	Paroxysmal nonkinesigenic dyskinesia OS=Rattus norvegicus GN=Pnkd PE=1 SV=1 - [M0RBK9_RAT]	10.56	1	1	2	142	15.5881	10.272	0.880216		1.00828	0.944249	1.16441		0.993187	1.0788	1.14249	0.0899966
A0A0G2JZW8	Uncharacterized protein OS=Rattus norvegicus PE=4 SV=1 - [A0A0G2JZW8_RAT]	6.73	1	1	4	104	12.0041	5.90967	1.16813		1.00172	1.08492	0.933911		0.951702	0.942806	0.869008	0.0901089
D3ZKG1	Methylmalonyl CoA mutase OS=Rattus norvegicus GN=Mut PE=1 SV=2 - [D3ZKG1_RAT]	13.57	12	12	22	833	91.9774	7.72314	0.902542	0.9582	1.00505	0.955264	1.13203	1.09311	1.04811	1.09108	1.14218	0.0906693
A0A096MJT4	Aspartate-beta-hydroxylase OS=Rattus norvegicus GN=Asph PE=1 SV=1 - [A0A096MJT4_RAT]	15.08	1	3	26	199	21.7516	4.44971	1.14936	1.07066	0.942429	1.05415	0.990496	0.849215	0.909792	0.916501	0.869421	0.0911852
Q9Z2J4	Nexilin OS=Rattus norvegicus GN=Nexn PE=1 SV=1 - [NEXN_RAT]	25.15	2	18	49	656	78.3453	5.36377	0.939605	1.22888		1.08424	1.01541	1.46021		1.23781	1.14164	0.0918481
P04466	Myosin regulatory light chain 2, skeletal muscle isoform OS=Rattus norvegicus GN=Mylpf PE=1 SV=2 - [MLRS_RAT]	89.94	18	18	1478	169	18.9574	4.91943	1.1028	0.959412	1.0424	1.03487	0.944984	0.844907	0.910293	0.900061	0.869734	0.0920064
F1LRV9	Myosin heavy chain 1 OS=Rattus norvegicus GN=Myh1 PE=1 SV=2 - [F1LRV9_RAT]	75.4	4	189	17574	1943	223.254	5.74463	1.09737	0.918468	1.22447	1.0801	0.966157	0.926844	0.925259	0.93942	0.869752	0.0920543
F1LZB7	FERM domain-containing 4B OS=Rattus norvegicus GN=Frmd4b PE=1 SV=2 - [F1LZB7_RAT]	1.55	1	2	4	1035	117.905	8.60205	0.94731	1.22895		1.08813	0.930638	0.962726		0.946682	0.870006	0.0927274
A0A0G2K3X1	Troponin I type 2 (Skeletal, fast), isoform CRA_a OS=Rattus norvegicus GN=Tnni2 PE=1 SV=1 - [A0A0G2K3X1_RAT]	55.28	2	12	545	161	18.8386	7.86963	1.06303	0.962731	1.07405	1.03327	0.951197	0.864323	0.881409	0.898977	0.87003	0.09279
P23514	Coatomer subunit beta OS=Rattus norvegicus GN=Copb1 PE=1 SV=1 - [COPB_RAT]	1.89	1	1	2	953	106.943	5.96045	0.962457	0.936122		0.949289	1.08414	1.08243		1.08329	1.14115	0.0929124
G3V7K1	Myomesin 2 OS=Rattus norvegicus GN=Myom2 PE=1 SV=1 - [G3V7K1_RAT]	74.8	94	94	1335	1464	164.609	5.88428	1.0989	0.9784	1.03856	1.03862	0.928854	0.88222	0.900798	0.903957	0.870346	0.0936319
P16409	Myosin light chain 3 OS=Rattus norvegicus GN=Myl3 PE=1 SV=2 - [MYL3_RAT]	81.5	13	17	614	200	22.1421	5.09717	0.764779	1.11262	1.05664	0.978015	1.18257	1.11555	1.04888	1.11567	1.14075	0.0938144
Q78P65	RCG36947 OS=Rattus norvegicus GN=Rap2a PE=2 SV=1 - [Q78P65_RAT]	9.52	1	1	2	105	11.9372	5.51611	1.12651	0.998407		1.06246	0.987943	0.861966		0.924955	0.870582	0.0942617
Q6P6G9	Heterogeneous nuclear ribonucleoprotein A1 OS=Rattus norvegicus GN=Hnrnpa1 PE=1 SV=1 - [Q6P6G9_RAT]	15.65	3	4	9	313	33.599	9.23193	0.973722	0.988018	0.917136	0.959625	1.0647	1.13049	1.08637	1.09385	1.13987	0.0957738
O35878	Heat shock protein beta-2 OS=Rattus norvegicus GN=Hspb2 PE=3 SV=1 - [HSPB2_RAT]	56.59	6	6	22	182	20.3343	5.42725	1.14155	1.05287	1.08173	1.09205	0.94266	0.953516	0.958785	0.951654	0.871439	0.0965843
F1LSD1	Adenylate cyclase 6, isoform CRA_b OS=Rattus norvegicus GN=Adcy6 PE=1 SV=2 - [F1LSD1_RAT]	0.6	1	1	3	1166	130.437	8.04541	1.17117	1.00065	1.00284	1.05822	0.918993	0.917338	0.930427	0.922253	0.871512	0.0967852
F1M8Y4	DEP domain-containing MTOR-interacting protein OS=Rattus norvegicus GN=Deptor PE=1 SV=2 - [F1M8Y4_RAT]	5.38	2	2	2	409	46.1973	8.07471	1.02396	1.0873		1.05563	0.892403	0.947634		0.920019	0.871536	0.0968503
Q6P7S0	Pyruvate kinase OS=Rattus norvegicus GN=Pkm PE=2 SV=1 - [Q6P7S0_RAT]	81.11	2	33	1012	487	52.9024	7.82568		0.989265	0.848718	0.918992		1.05134	1.04279	1.04706	1.13936	0.0969386
P53534	Glycogen phosphorylase, brain form (Fragment) OS=Rattus norvegicus GN=Pygb PE=1 SV=3 - [PYGB_RAT]	22.79	1	20	212	838	96.1131	6.68311	1.12359	0.994268	1.02901	1.04896	0.920623	0.856803	0.965423	0.914283	0.871612	0.0970593
Q7TMZ9	Cardiac titin N2B isoform (Fragment) OS=Rattus norvegicus PE=2 SV=1 - [Q7TMZ9_RAT]	15.77	1	21	174	1249	136.763	4.94482	1.13332	1.01561	1.08933	1.07942	0.952374	0.971031	0.899135	0.940846	0.871621	0.0970841
P62268	40S ribosomal protein S23 OS=Rattus norvegicus GN=Rps23 PE=1 SV=3 - [RS23_RAT]	13.29	2	2	6	143	15.7977	10.4917	1.00833	1.37265	1.33441	1.23847	1.09527	1.06956	1.07567	1.08017	0.872182	0.0986339
P69897	Tubulin beta-5 chain OS=Rattus norvegicus GN=Tubb5 PE=1 SV=1 - [TBB5_RAT]	50.68	2	18	108	444	49.639	4.89404	0.949912	0.944635	0.950537	0.948361	1.03091	1.13408	1.07422	1.07974	1.13853	0.0988622
Q3T1K5	F-actin-capping protein subunit alpha-2 OS=Rattus norvegicus GN=Capza2 PE=1 SV=1 - [CAZA2_RAT]	66.08	10	13	66	286	32.9466	5.84619	1.07225	1.01071	1.05553	1.04616	0.918303	0.910634	0.908973	0.912637	0.872366	0.0991455
P16290	Phosphoglycerate mutase 2 OS=Rattus norvegicus GN=Pgam2 PE=1 SV=2 - [PGAM2_RAT]	66.8	13	18	565	253	28.7368	8.71924	1.0887	0.944123	1.02129	1.01804	0.906364	0.872401	0.88631	0.888358	0.872618	0.0998508
Q8VID1	Dehydrogenase/reductase SDR family member 4 OS=Rattus norvegicus GN=Dhrs4 PE=2 SV=2 - [DHRS4_RAT]	16.13	4	4	8	279	29.8028	9.5542	0.809809	1.01606	0.76333	0.863067	1.10346	0.97143	0.871161	0.982019	1.13782	0.100507
Q6AYJ9	NAD(P)(+)--arginine ADP-ribosyltransferase OS=Rattus norvegicus GN=Art3 PE=2 SV=1 - [Q6AYJ9_RAT]	20.59	5	5	18	374	41.6861	5.89697	1.12249	0.985537	1.04213	1.05005	0.985948	0.862433	0.901307	0.916563	0.872874	0.100571
Q66HA7	Core-binding factor, beta subunit OS=Rattus norvegicus GN=Cbfb PE=1 SV=1 - [Q66HA7_RAT]	3.85	1	1	2	182	21.5037	6.80029	1.10789	0.898239		1.00306	0.908137	0.843286		0.875711	0.873038	0.101033
P31211	Corticosteroid-binding globulin OS=Rattus norvegicus GN=Serpina6 PE=1 SV=2 - [CBG_RAT]	2.78	1	1	2	396	44.6423	4.98291		0.868361	0.811321	0.839841		0.971236	0.939492	0.955364	1.13755	0.101147
C7EMI4	Cytochrome b (Fragment) OS=Rattus norvegicus PE=4 SV=1 - [C7EMI4_RAT]	8.43	2	2	7	178	20.1322	8.32373	0.887462	1.02322	0.844808	0.918496	1.12127	1.01496	0.997926	1.04472	1.13742	0.101458
G3V7K3	Ceruloplasmin OS=Rattus norvegicus GN=Cp PE=1 SV=1 - [G3V7K3_RAT]	16.62	16	16	40	1059	120.589	5.64307	0.978951	0.994086	0.869019	0.947352	1.02736	1.09069	1.11124	1.07643	1.13625	0.104276
A0A0G2KA82	Synaptophysin-like 1 OS=Rattus norvegicus GN=Sypl1 PE=1 SV=1 - [A0A0G2KA82_RAT]	13.9	3	3	6	295	32.6296	8.57275	1.18019	1.0652	0.994011	1.0798	0.909858	0.946516	0.976221	0.944198	0.87442	0.105003
P27605	Hypoxanthine-guanine phosphoribosyltransferase OS=Rattus norvegicus GN=Hprt1 PE=1 SV=1 - [HPRT_RAT]	28.44	5	5	12	218	24.4615	6.53662	0.951412	0.966473	0.913579	0.943821	1.03005	1.09427	1.09014	1.07148	1.13526	0.106702
A0A0G2K926	Alpha-1-inhibitor III OS=Rattus norvegicus GN=LOC297568 PE=1 SV=1 - [A0A0G2K926_RAT]	24.78	10	30	110	1477	163.618	6.01123	1.05789	1.03971	0.846847	0.981481	1.08523	1.15924	1.09796	1.11414	1.13517	0.10694
Q6P742	Proteolipid protein 2 OS=Rattus norvegicus GN=Plp2 PE=2 SV=1 - [PLP2_RAT]	7.95	1	1	3	151	16.5457	7.1665	1.02948	0.9975	0.881267	0.969417	0.959179	0.90318	0.682698	0.848353	0.875116	0.107046
Q6AY07	Fructose-bisphosphate aldolase OS=Rattus norvegicus GN=Aldoart2 PE=2 SV=1 - [Q6AY07_RAT]	43.41	1	16	1091	364	39.4673	7.41553	1.21724	0.806522		1.01188	0.933691	0.83742		0.885555	0.875159	0.107171
P11275	Calcium/calmodulin-dependent protein kinase type II subunit alpha OS=Rattus norvegicus GN=Camk2a PE=1 SV=1 - [KCC2A_RAT]	25.73	4	10	34	478	54.0805	7.07861	1.08532	0.971167	1.00194	1.01948	0.950166	0.86862	0.861079	0.893288	0.876223	0.110353
Q498U4	SAP domain-containing ribonucleoprotein OS=Rattus norvegicus GN=Sarnp PE=1 SV=3 - [SARNP_RAT]	13.33	3	3	4	210	23.5904	6.65381	0.939749	0.869328	0.982064	0.93038	1.09677	1.04159	1.02457	1.05431	1.1332	0.111901
P04642	L-lactate dehydrogenase A chain OS=Rattus norvegicus GN=Ldha PE=1 SV=1 - [LDHA_RAT]	70.48	21	24	445	332	36.4273	8.26514	1.09514	0.949837	1.02322	1.02273	0.901711	0.898322	0.890328	0.896787	0.876854	0.112275
Q6AYQ4	Transmembrane protein 109 OS=Rattus norvegicus GN=Tmem109 PE=2 SV=1 - [TM109_RAT]	14.81	4	4	20	243	26.2254	9.77393	1.14664	0.939183	0.981451	1.02243	0.923023	0.848886	0.919181	0.89703	0.877355	0.113816
D3ZEA0	Fibronectin type III domain containing 3a (Predicted), isoform CRA_a OS=Rattus norvegicus GN=Fndc3a PE=1 SV=2 - [D3ZEA0_RAT]	0.68	1	1	3	1170	128.912	6.82959	1.00067	1.09316	1.05268	1.04884	1.042	0.914598	0.804134	0.920245	0.877394	0.113937
Q63580	Titin (Fragment) OS=Rattus norvegicus PE=2 SV=1 - [Q63580_RAT]	61.35	13	13	94	207	22.5948	8.20654	1.11628	0.985181	1.04033	1.04726	0.944683	0.914054	0.898632	0.919123	0.877644	0.114713
Q63083	Nucleobindin-1 OS=Rattus norvegicus GN=Nucb1 PE=1 SV=1 - [NUCB1_RAT]	8.93	4	4	4	459	53.4739	5.12256	1.45582	0.890109	1.09519	1.14704	0.95939	1.04477	1.0161	1.00675	0.877697	0.114878
Q5XII9	Mitochondrial fission regulator 1-like OS=Rattus norvegicus GN=Mtfr1l PE=1 SV=1 - [MFR1L_RAT]	13.84	3	3	4	289	31.7102	6.1001	1.07023		0.948216	1.00922	0.79411		0.977538	0.885824	0.877727	0.114971
B0BMZ9	Magebl1 protein OS=Rattus norvegicus GN=Magebl1 PE=2 SV=1 - [B0BMZ9_RAT]	5.29	1	1	2	340	37.4551	9.17334	1.10848		0.517078	0.812779	0.747772		1.0918	0.919784	1.13165	0.115957
P24268	Cathepsin D OS=Rattus norvegicus GN=Ctsd PE=1 SV=1 - [CATD_RAT]	33.42	12	12	31	407	44.6519	7.09326	0.919499	0.981863	0.937287	0.946217	1.13664	1.02339	1.05192	1.07065	1.13151	0.116341
Q03626	Murinoglobulin-1 OS=Rattus norvegicus GN=Mug1 PE=2 SV=1 - [MUG1_RAT]	23.34	9	29	94	1487	165.221	6.01123	0.995163	1.00191	0.8876	0.961559	1.06818	1.09942	1.09642	1.08801	1.1315	0.116354
Q63570	26S protease regulatory subunit 6B OS=Rattus norvegicus GN=Psmc4 PE=1 SV=1 - [PRS6B_RAT]	21.53	7	8	13	418	47.3786	5.21143	1.07284	1.06059	1.02191	1.05178	0.975435	0.855737	0.940204	0.923792	0.878315	0.116815
Q5M7W2	Similar to palladin CGI-151 protein OS=Rattus norvegicus GN=Palldl1 PE=2 SV=1 - [Q5M7W2_RAT]	11.76	3	3	3	323	35.2375	7.07861	0.982577		0.948793	0.965685	1.116		1.06883	1.09241	1.13123	0.117076
A0A0G2K0V8	Nuclear migration protein nudC-like OS=Rattus norvegicus GN=LOC100911422 PE=4 SV=1 - [A0A0G2K0V8_RAT]	8.96	2	3	6	279	32.3805	5.8335		1.04299	1.10165	1.07232		0.989553	0.894525	0.942039	0.878506	0.11742
Q6PCU8	NADH dehydrogenase [ubiquinone] flavoprotein 3, mitochondrial OS=Rattus norvegicus GN=Ndufv3 PE=3 SV=1 - [NDUV3_RAT]	25.93	1	3	10	108	11.9343	9.40771	0.712756	1.06026	0.916225	0.896414	1.18158	0.820746	1.03768	1.01333	1.13043	0.11924
O88752	Epsilon 1 globin OS=Rattus norvegicus GN=Hbe1 PE=1 SV=1 - [O88752_RAT]	12.24	1	2	15	147	16.0945	8.17725	0.768152	1.11379	0.875985	0.919308	1.08834	0.898652	1.13063	1.03921	1.13042	0.119253
Q6AY56	Tubulin alpha-8 chain OS=Rattus norvegicus GN=Tuba8 PE=2 SV=1 - [TBA8_RAT]	40.76	6	15	89	449	50.0055	5.09717	1.0827	1.03384	1.03187	1.04947	0.929364	0.926513	0.913327	0.923068	0.879555	0.120777
Q64428	Trifunctional enzyme subunit alpha, mitochondrial OS=Rattus norvegicus GN=Hadha PE=1 SV=2 - [ECHA_RAT]	58.45	36	36	240	763	82.6125	9.05615	0.833272	1.02658	0.966094	0.941981	1.11663	1.04011	1.03599	1.06425	1.12979	0.120974
A0A0G2JSP8	Creatine kinase M-type OS=Rattus norvegicus GN=Ckm PE=1 SV=1 - [A0A0G2JSP8_RAT]	86.61	3	31	2641	381	42.9918	7.06396	1.10067	0.950325	1.01962	1.02354	0.914106	0.865902	0.921003	0.900337	0.879634	0.121034
G3V8Y5	DNA-directed RNA polymerase subunit beta OS=Rattus norvegicus GN=Polr2b PE=1 SV=1 - [G3V8Y5_RAT]	1.96	2	2	2	1174	133.811	6.87354		1.07067	1.0628	1.06673		1.01314	0.863537	0.93834	0.879639	0.121049
A0A0G2K5L6	Acetyl-CoA carboxylase beta OS=Rattus norvegicus GN=Acacb PE=1 SV=1 - [A0A0G2K5L6_RAT]	3.83	8	8	10	2452	275.582	6.30322	1.08408	0.978193	1.03067	1.03098	0.960391	0.907832	0.852468	0.906897	0.879645	0.121067
Q5XIC0	Enoyl-CoA delta isomerase 2, mitochondrial OS=Rattus norvegicus GN=Eci2 PE=1 SV=1 - [ECI2_RAT]	14.07	5	5	18	391	42.994	8.98291	0.840093	1.04461	0.951139	0.94528	1.13026	1.02722	1.04547	1.06765	1.12946	0.121901
D3ZM27	Ankyrin repeat domain 2 OS=Rattus norvegicus GN=Ankrd2 PE=1 SV=2 - [D3ZM27_RAT]	71.69	20	20	90	332	37.0502	5.97314	0.808209	1.11279	1.04488	0.988625	1.17918	1.10591	1.06428	1.11646	1.1293	0.122334
P35213	14-3-3 protein beta/alpha OS=Rattus norvegicus GN=Ywhab PE=1 SV=3 - [1433B_RAT]	37.4	3	9	36	246	28.0368	4.88135	0.901621		0.928994	0.915307	1.03722		1.02702	1.03212	1.12762	0.127065
D3ZZT3	Putative uncharacterized protein RGD1563696_predicted OS=Rattus norvegicus GN=Tmem182 PE=4 SV=1 - [D3ZZT3_RAT]	5.24	1	1	3	229	25.787	7.18115	0.880058	0.997516		0.938787	1.05737	1.05957		1.05847	1.12749	0.127452
A0A0H2UHH3	ATP-binding cassette sub-family B member 8, mitochondrial OS=Rattus norvegicus GN=Abcb8 PE=1 SV=1 - [A0A0H2UHH3_RAT]	3.1	2	2	3	710	77.458	9.5249	1.11105	1.0875		1.09927	0.94622	0.992508		0.969364	0.881823	0.128277
B5DF80	Polyadenylate-binding protein OS=Rattus norvegicus GN=Pabpc6 PE=1 SV=1 - [B5DF80_RAT]	3.11	1	2	4	643	70.9845	9.26123	1.13838	0.93117		1.03477	0.930384	0.895172		0.912778	0.882104	0.129231
P19357	Solute carrier family 2, facilitated glucose transporter member 4 OS=Rattus norvegicus GN=Slc2a4 PE=1 SV=1 - [GTR4_RAT]	6.09	2	2	7	509	54.8604	7.29834	0.89382	0.953131	1.07057	0.972506	1.11539	1.09718	1.07465	1.09574	1.12672	0.129678
Q499N6	UBX domain-containing protein 1 OS=Rattus norvegicus GN=Ubxn1 PE=3 SV=2 - [UBXN1_RAT]	8.08	3	3	7	297	33.5611	5.26221	1.12226	1.00548		1.06387	0.928373	0.949107		0.93874	0.882384	0.130185
P68255	14-3-3 protein theta OS=Rattus norvegicus GN=Ywhaq PE=1 SV=1 - [1433T_RAT]	33.47	4	8	30	245	27.7608	4.77979	0.990029	0.962576	0.957444	0.970016	0.964613	1.20874	1.10493	1.09276	1.12654	0.1302
P13803	Electron transfer flavoprotein subunit alpha, mitochondrial OS=Rattus norvegicus GN=Etfa PE=1 SV=4 - [ETFA_RAT]	58.56	15	15	155	333	34.9295	8.38232	0.799317	1.05019	0.995056	0.948186	1.12776	1.04469	1.03167	1.06804	1.1264	0.130592
P56574	Isocitrate dehydrogenase [NADP], mitochondrial OS=Rattus norvegicus GN=Idh2 PE=1 SV=2 - [IDHP_RAT]	63.94	27	29	321	452	50.9349	8.68994	0.836854	1.03886	1.02659	0.967436	1.119	1.09928	1.05031	1.08953	1.12621	0.131169
D3ZCS1	Regulator of G-protein-signaling 13 OS=Rattus norvegicus GN=Rgs13 PE=4 SV=1 - [D3ZCS1_RAT]	5.7	1	1	7	158	18.7406	9.26123		1.03267	1.03083	1.03175		0.882243	0.939523	0.910883	0.882853	0.131795
F1MA54	[Pyruvate dehydrogenase (acetyl-transferring)] kinase isozyme 1, mitochondrial OS=Rattus norvegicus GN=Pdk1 PE=1 SV=2 - [F1MA54_RAT]	10.14	2	3	5	434	49.0678	8.00146	0.840419		1.00718	0.923801	1.09827		0.981825	1.04005	1.12584	0.132255
D3ZEH3	Sec61 translocon alpha 2 subunit OS=Rattus norvegicus GN=Sec61a2 PE=1 SV=1 - [D3ZEH3_RAT]	3.78	2	2	3	476	52.2135	8.06006	1.12976	0.958008	1.1537	1.08049	0.951481	1.00367	0.907157	0.954102	0.883027	0.132397
P0C595	Dual specificity phosphatase DUPD1 OS=Rattus norvegicus GN=Dupd1 PE=2 SV=1 - [DUPD1_RAT]	48.84	8	8	19	215	24.058	6.52197	1.15438	0.974515	1.04744	1.05878	0.926319	0.899258	0.979322	0.934966	0.883063	0.132522
B2RZ77	Dermatopontin OS=Rattus norvegicus GN=Dpt PE=1 SV=1 - [B2RZ77_RAT]	27.23	5	5	20	202	24.1868	4.85596	1.11838	1.05472	1.12151	1.0982	0.95248	0.989594	0.967753	0.969942	0.883207	0.13302
M0RBJ7	Complement C3 OS=Rattus norvegicus GN=C3 PE=1 SV=1 - [M0RBJ7_RAT]	26.84	41	41	122	1662	186.118	6.46826	0.967453	1.00153	0.875149	0.948044	0.986501	1.09941	1.11507	1.06699	1.12547	0.133347
B0BNA5	Coactosin-like protein OS=Rattus norvegicus GN=Cotl1 PE=1 SV=1 - [COTL1_RAT]	11.27	2	2	3	142	15.922	5.40186	0.976646	0.998365	0.820689	0.9319	0.931349	1.06145	1.15318	1.04866	1.12529	0.133869
B0BN02	Metaxin 1 OS=Rattus norvegicus GN=Mtx1 PE=1 SV=1 - [B0BN02_RAT]	9.03	4	4	6	432	48.4128	9.46631	1.21858	1.0236		1.12109	1.00229	0.979079		0.990684	0.88368	0.13467
D4A9K3	D-tyrosyl-tRNA(Tyr) deacylase OS=Rattus norvegicus GN=Dtd1 PE=1 SV=1 - [D4A9K3_RAT]	4.6	1	1	5	174	19.6241	8.1626	1.13105	1.02045	1.0962	1.08257	0.953877	0.981531	0.935441	0.956949	0.883964	0.135667
F1LUW0	Uncharacterized protein OS=Rattus norvegicus PE=4 SV=2 - [F1LUW0_RAT]	2.63	1	1	19	266	29.6353	8.83643	1.11366	1.00427	1.04835	1.05542	0.947362	0.942423	0.909188	0.932991	0.883996	0.13578
G3V879	5-demethoxyubiquinone hydroxylase, mitochondrial OS=Rattus norvegicus GN=Coq7 PE=3 SV=4 - [G3V879_RAT]	16.2	3	3	5	179	20.1132	5.75732	0.797956	1.03861	1.0323	0.956288	1.1646	1.03759	1.0242	1.07546	1.12462	0.135888
G3V6P2	Dihydrolipoamide S-succinyltransferase (E2 component of 2-oxo-glutarate complex), isoform CRA_a OS=Rattus norvegicus GN=Dlst PE=1 SV=1 - [G3V6P2_RAT]	25.77	11	11	73	454	48.8684	8.70459	0.845847	1.0174	1.01404	0.959096	1.11622	1.03876	1.07986	1.07828	1.12427	0.136963
A0A0G2K0N9	Troponin I, fast skeletal muscle OS=Rattus norvegicus GN=Tnni2 PE=1 SV=1 - [A0A0G2K0N9_RAT]	51.1	3	13	850	182	21.31	9.18799	1.08817	0.967638	1.05563	1.03715	0.948574	0.882394	0.920622	0.917196	0.884346	0.137018
M0R8A4	Microtubule-associated protein RP/EB family member 2 OS=Rattus norvegicus GN=Mapre2 PE=1 SV=2 - [M0R8A4_RAT]	21.05	3	5	5	247	28.1199	5.31299	1.03416		1.04608	1.04012	0.991384		0.848275	0.919829	0.88435	0.137032
Q80UL1	Myomesin 1 (Fragment) OS=Rattus norvegicus GN=Myom1 PE=2 SV=1 - [Q80UL1_RAT]	70.16	2	5	77	124	13.5005	4.75439	1.12865	1.01435	1.0259	1.0563	0.950973	0.946553	0.905286	0.934271	0.884478	0.137485
A0A0G2K273	Eukaryotic translation initiation factor 3 subunit E OS=Rattus norvegicus GN=LOC100909481 PE=3 SV=1 - [A0A0G2K273_RAT]	5.39	3	3	3	445	52.1953	6.03662		1.08594	1.29943	1.19269		1.05864	1.05122	1.05493	0.884496	0.137552
A0A0G2JXI4	Signal transducer and activator of transcription OS=Rattus norvegicus GN=Stat5b PE=1 SV=1 - [A0A0G2JXI4_RAT]	3.43	2	3	4	758	86.9208	5.70654	1.18894		0.903127	1.04603	0.881103		0.969763	0.925433	0.884709	0.138308
Q304F3	RCG32327 OS=Rattus norvegicus GN=Tnnc2 PE=1 SV=1 - [Q304F3_RAT]	75	11	13	1195	160	18.0843	4.1958	1.05737	0.973446	1.0495	1.02677	0.975751	0.819678	0.930397	0.908608	0.884919	0.13906
Q5U3Z7	Serine hydroxymethyltransferase OS=Rattus norvegicus GN=Shmt2 PE=1 SV=1 - [Q5U3Z7_RAT]	10.12	4	4	5	504	55.7296	8.20654	1.0155		1.11114	1.06332	1.03336		0.848816	0.941089	0.88505	0.139531
P63031	Mitochondrial pyruvate carrier 1 OS=Rattus norvegicus GN=Mpc1 PE=3 SV=1 - [MPC1_RAT]	14.68	2	2	7	109	12.4463	9.61279	0.886584	1.00141	0.996472	0.961489	1.10713	1.11476	1.01797	1.07995	1.12321	0.140216
D3ZXD2	ATP-binding cassette, subfamily A (ABC1), member 8a OS=Rattus norvegicus GN=Abca8a PE=1 SV=3 - [D3ZXD2_RAT]	3.41	5	5	10	1615	183.841	7.25439	1.11548	1.00069	1.05447	1.05688	0.960017	0.968374	0.878397	0.935596	0.885244	0.140232
D3ZL10	Collagen type VI alpha 6 chain OS=Rattus norvegicus GN=Col6a6 PE=1 SV=3 - [D3ZL10_RAT]	2.08	5	5	7	2264	246.641	6.7124	1.08702	0.920314	0.962736	0.990022	0.880845	0.9456	0.802964	0.87647	0.885304	0.140446
D4AAT7	ATP-dependent (S)-NAD(P)H-hydrate dehydratase OS=Rattus norvegicus GN=Naxd PE=3 SV=1 - [NNRD_RAT]	2.62	1	1	3	343	36.4949	7.51807	1.01629	1.01752	1.03409	1.02263	0.899399	0.870708	0.946008	0.905371	0.885333	0.140551
A0A0G2JWV2	Protein FAM162A OS=Rattus norvegicus GN=Fam162a PE=1 SV=1 - [A0A0G2JWV2_RAT]	23.33	3	3	14	150	17.117	9.42236	0.833069	0.985358	1.00001	0.939477	1.04665	1.0628	1.05465	1.0547	1.12265	0.141968
Q5XIG1	Ldb3 protein OS=Rattus norvegicus GN=Ldb3 PE=2 SV=1 - [Q5XIG1_RAT]	84.1	1	14	238	283	30.9688	9.18799	1.00977	0.832536	1.01894	0.953749	1.0373	1.12809	1.04668	1.07069	1.12261	0.142073
Q499Q4	Phosphoglucomutase 1 OS=Rattus norvegicus GN=Pgm1 PE=1 SV=2 - [Q499Q4_RAT]	72.06	35	35	624	562	61.3516	6.56592	1.0459	0.997598	1.02264	1.02204	0.91293	0.885644	0.917371	0.905315	0.885788	0.142204
A0A1W2Q6E9	Moesin OS=Rattus norvegicus GN=Msn PE=4 SV=1 - [A0A1W2Q6E9_RAT]	34.38	14	23	57	576	67.6098	6.46826	0.976564	0.941236	0.932079	0.94996	1.01631	1.11245	1.07021	1.06633	1.1225	0.142437
D3ZXL1	Ariadne RBR E3 ubiquitin protein ligase 1 OS=Rattus norvegicus GN=Arih1 PE=1 SV=1 - [D3ZXL1_RAT]	6.49	3	3	3	555	63.9747	5.08447	1.15807		0.971425	1.06475	0.95147		0.935206	0.943338	0.885972	0.142877
D4AEH9	Amylo-1, 6-glucosidase, 4-alpha-glucanotransferase (Glycogen debranching enzyme, glycogen storage disease type III) (Predicted), isoform CRA_a OS=Rattus norvegicus GN=Agl PE=1 SV=1 - [D4AEH9_RAT]	58.16	74	74	465	1532	174.22	6.7417	1.06108	0.99781	1.04364	1.03418	0.94397	0.888958	0.916195	0.916374	0.88609	0.143306
D4A8G0	LSM12 homolog OS=Rattus norvegicus GN=Lsm12 PE=1 SV=1 - [D4A8G0_RAT]	4.1	1	1	2	195	21.6871	7.73779	0.898886	0.917299		0.908093	1.06033	0.976556		1.01844	1.12152	0.145526
A0A096MJ77	Midasin AAA ATPase 1 (Fragment) OS=Rattus norvegicus GN=Mdn1 PE=1 SV=1 - [A0A096MJ77_RAT]	0.38	1	1	2	2665	298.873	7.23975	1.71216	1.53986		1.62601	1.92173	0.961867		1.4418	0.886708	0.145586
P53987	Monocarboxylate transporter 1 OS=Rattus norvegicus GN=Slc16a1 PE=1 SV=1 - [MOT1_RAT]	12.15	4	4	11	494	53.2034	8.32373	0.811091	1.07767	1.0171	0.96862	1.07685	1.09273	1.08878	1.08612	1.12131	0.146206
A0A0H2UHR5	[3-methyl-2-oxobutanoate dehydrogenase [lipoamide]] kinase, mitochondrial OS=Rattus norvegicus GN=Bckdk PE=1 SV=1 - [A0A0H2UHR5_RAT]	6.85	3	3	3	409	46.185	8.49951	0.990706		0.92782	0.959263	0.997069		0.70457	0.850819	0.886951	0.146489
D3ZZV1	Presequence translocase-associated motor 16 homolog OS=Rattus norvegicus GN=Pam16 PE=1 SV=1 - [D3ZZV1_RAT]	22.4	3	3	5	125	13.7632	9.5249	0.881838	0.967686	0.992533	0.947352	1.10831	1.05898	1.01915	1.06215	1.12118	0.146629
Q06QE9	NADH-ubiquinone oxidoreductase chain 2 OS=Rattus norvegicus GN=ND2 PE=3 SV=1 - [Q06QE9_RAT]	7.51	3	3	17	346	38.5718	9.81787	0.776519	1.08625	0.992972	0.951915	1.12841	1.06558	1.00747	1.06716	1.12106	0.146998
D4A264	Zinc-binding alcohol dehydrogenase, domain-containing 2 OS=Rattus norvegicus GN=Zadh2 PE=1 SV=2 - [D4A264_RAT]	8.49	2	2	2	377	40.5101	7.76709	0.962436		0.974589	0.968512	0.971235		0.747598	0.859416	0.887357	0.148006
G3V7L8	ATPase, H+ transporting, V1 subunit E isoform 1, isoform CRA_a OS=Rattus norvegicus GN=Atp6v1e1 PE=1 SV=1 - [G3V7L8_RAT]	17.26	4	4	7	226	26.1268	8.42627	1.05229	0.965242		1.00877	0.92805	0.862664		0.895357	0.887575	0.148825
F1M853	Ribosome-binding protein 1 OS=Rattus norvegicus GN=Rrbp1 PE=1 SV=3 - [F1M853_RAT]	2.34	4	4	4	1453	157.409	9.0708		0.950405	0.91077	0.930588		1.02675	1.05848	1.04262	1.12039	0.149183
P20651	Serine/threonine-protein phosphatase 2B catalytic subunit beta isoform OS=Rattus norvegicus GN=Ppp3cb PE=1 SV=1 - [PP2BB_RAT]	20	4	8	21	525	59.0755	5.90967	1.0962	1.06986		1.08303	0.951307	0.971891		0.961599	0.887878	0.149969
Q5U2U3	Poly [ADP-ribose] polymerase OS=Rattus norvegicus GN=Parp3 PE=1 SV=1 - [Q5U2U3_RAT]	4.37	2	2	2	526	58.8317	7.6792	0.950718		0.933447	0.942083	1.06132		1.04899	1.05515	1.12002	0.150373
A0A0G2JUS0	Protein quaking-like OS=Rattus norvegicus GN=Qk PE=1 SV=1 - [A0A0G2JUS0_RAT]	1.86	1	1	3	323	35.7956	6.12549	1.1197	1.06526	0.975111	1.05336	0.958047	0.928524	0.919794	0.935455	0.88807	0.150699
Q6TUG0	DnaJ homolog subfamily B member 11 OS=Rattus norvegicus GN=Dnajb11 PE=2 SV=1 - [DJB11_RAT]	6.7	2	2	4	358	40.4697	6.31592	1.09513	1.00688		1.05101	0.905047	0.96246		0.933754	0.888438	0.152102
B1WC34	Protein kinase C substrate 80K-H OS=Rattus norvegicus GN=Prkcsh PE=1 SV=1 - [B1WC34_RAT]	3.43	2	2	3	525	59.1811	4.4751	0.972085	0.923565		0.947825	1.03636	1.08571		1.06103	1.11944	0.152293
Q63030	Rat alpha-smooth muscle actin mRNA (Fragment) OS=Rattus norvegicus GN=Acta2 PE=2 SV=1 - [Q63030_RAT]	80	1	2	172	35	3.53962	4.08154	0.896246	1.01738	0.942803	0.952142	1.04195	0.668674	0.827423	0.846016	0.88854	0.15249
O88377	Phosphatidylinositol 5-phosphate 4-kinase type-2 beta OS=Rattus norvegicus GN=Pip4k2b PE=1 SV=1 - [PI42B_RAT]	12.5	5	5	6	416	47.2338	7.51807	1.10437	1.1113		1.10784	0.992544	0.976245		0.984395	0.888574	0.152623
P00507	Aspartate aminotransferase, mitochondrial OS=Rattus norvegicus GN=Got2 PE=1 SV=2 - [AATM_RAT]	53.95	25	25	278	430	47.2841	8.99756	0.867604	0.978817	1.03659	0.961005	1.11263	1.07854	1.03497	1.07538	1.11901	0.153706
Q37652	Cytochrome c oxidase subunit 2 OS=Rattus norvegicus GN=COXII PE=3 SV=1 - [Q37652_RAT]	26.43	1	6	43	227	25.9811	4.729	0.790586	1.24702	0.887039	0.974883	1.13204	1.12935	1.01095	1.09078	1.11888	0.154144
A0A0G2K845	Adiponectin, C1Q and collagen domain-containing OS=Rattus norvegicus GN=Adipoq PE=1 SV=1 - [A0A0G2K845_RAT]	12.39	2	2	11	218	23.4516	6.72705	0.877895	0.983792	0.964156	0.941948	1.07455	1.08119	1.00528	1.05367	1.11861	0.155069
P04692	Tropomyosin alpha-1 chain OS=Rattus norvegicus GN=Tpm1 PE=1 SV=3 - [TPM1_RAT]	79.93	2	39	2446	284	32.6607	4.7417	1.06119	0.977604	1.00256	1.01378	0.948074	0.8808	0.875839	0.901571	0.889313	0.155473
Q5U2S6	Ankyrin repeat and SOCS box protein 2 OS=Rattus norvegicus GN=Asb2 PE=2 SV=1 - [ASB2_RAT]	1.1	1	1	2	634	70.161	7.12256	0.943114	0.95954		0.951327	1.07884	1.04885		1.06384	1.11827	0.156198
G3V6E5	Voltage-dependent calcium channel gamma subunit OS=Rattus norvegicus GN=Cacng1 PE=3 SV=1 - [G3V6E5_RAT]	18.39	3	3	8	223	25.0863	6.31592	1.1206	0.999419	0.97769	1.03257	0.910305	0.959473	0.885882	0.918553	0.889581	0.156517
F1LMW7	Myristoylated alanine-rich C-kinase substrate OS=Rattus norvegicus GN=Marcks PE=1 SV=3 - [F1LMW7_RAT]	9.71	2	2	3	309	29.942	4.36084	1.10002	0.958903		1.02946	0.852993	0.978696		0.915845	0.889633	0.156723
D4A9P9	Gup1, glycerol uptake/transporter homolog (Yeast) (Predicted) OS=Rattus norvegicus GN=Hhatl PE=3 SV=1 - [D4A9P9_RAT]	29.03	12	12	70	503	56.3411	6.59521	1.10335	1.02963	1.01169	1.04822	0.961983	0.915314	0.920525	0.932607	0.889702	0.156991
P47942	Dihydropyrimidinase-related protein 2 OS=Rattus norvegicus GN=Dpysl2 PE=1 SV=1 - [DPYL2_RAT]	19.93	9	9	17	572	62.2386	6.37939	0.940658	0.934508	0.931435	0.935534	0.994287	1.06739	1.07478	1.04549	1.11753	0.158726
Q6AXS5	Plasminogen activator inhibitor 1 RNA-binding protein OS=Rattus norvegicus GN=Serbp1 PE=1 SV=2 - [PAIRB_RAT]	39.56	15	15	40	407	44.7273	8.54346	0.90636	0.951545	0.92666	0.928188	1.09769	0.977152	1.03592	1.03692	1.11715	0.16004
P0DP29	Calmodulin-1 OS=Rattus norvegicus GN=Calm1 PE=1 SV=1 - [CALM1_RAT]	71.14	10	11	173	149	16.8268	4.22119	1.05464	0.949883	0.997373	1.00063	0.952408	0.801307	0.920253	0.891323	0.890759	0.161167
Q63663	Guanylate-binding protein 1 OS=Rattus norvegicus GN=Gbp2 PE=1 SV=2 - [GBP2_RAT]	2.04	1	1	15	589	67.0665	5.69385	1.05333	0.92407	1.10849	1.02863	0.925188	0.898431	0.925551	0.91639	0.890886	0.161673
G3V7Q6	Proteasome subunit beta type OS=Rattus norvegicus GN=Psmb5 PE=1 SV=1 - [G3V7Q6_RAT]	20.15	5	5	16	263	28.5412	7.02002	1.08899	1.06598	1.04955	1.06817	0.899186	0.975101	0.980647	0.951644	0.89091	0.161769
A0A0G2K4U4	Voltage-dependent L-type calcium channel subunit beta-1 OS=Rattus norvegicus GN=Cacnb1 PE=1 SV=1 - [A0A0G2K4U4_RAT]	26.32	13	13	37	642	70.3233	5.90967	1.1525	1.0023	1.01035	1.05505	0.973525	0.923114	0.923836	0.940159	0.891106	0.162555
P15651	Short-chain specific acyl-CoA dehydrogenase, mitochondrial OS=Rattus norvegicus GN=Acads PE=1 SV=2 - [ACADS_RAT]	37.86	13	13	56	412	44.737	8.27979	0.854856	1.05552	0.991626	0.967335	1.08376	1.11151	1.04456	1.07994	1.11641	0.162589
B1WC41	Myosin, light chain 7, regulatory OS=Rattus norvegicus GN=Myl7 PE=2 SV=1 - [B1WC41_RAT]	7.43	1	1	4	148	16.7482	4.41162	0.963458	1.00674	1.28873	1.08631	1.03087	0.934354	0.939077	0.968102	0.891183	0.162864
A0A0G2JXE0	Histone H2B OS=Rattus norvegicus GN=LOC102549061 PE=3 SV=1 - [A0A0G2JXE0_RAT]	57.94	9	9	113	126	13.9136	10.3159	0.975234	0.951619	0.957747	0.961534	1.06665	1.08776	1.06564	1.07335	1.11629	0.163018
B2RYU0	NADH dehydrogenase (Ubiquinone) 1 beta subcomplex, 2 (Predicted), isoform CRA_b OS=Rattus norvegicus GN=Ndufb2 PE=1 SV=1 - [B2RYU0_RAT]	13.33	1	1	19	105	11.8349	6.3667	0.984647	0.967919	0.978609	0.977058	0.870271	0.929449	0.81326	0.870993	0.891444	0.163916
Q5XIJ4	Protein FAM210A OS=Rattus norvegicus GN=Fam210a PE=2 SV=1 - [F210A_RAT]	13.19	4	4	9	273	31.4546	9.81787	0.792204	1.00553	1.0493	0.949011	1.13916	1.03737	1.00076	1.0591	1.116	0.164034
Q08602	Geranylgeranyl transferase type-2 subunit alpha OS=Rattus norvegicus GN=Rabggta PE=1 SV=1 - [PGTA_RAT]	13.4	8	8	11	567	64.8629	5.65576	1.09751	0.992838	1.02388	1.03808	0.924307	0.923261	0.929586	0.925718	0.891764	0.165207
A0A096MJS3	Muscular LMNA-interacting protein (Fragment) OS=Rattus norvegicus GN=Mlip PE=1 SV=1 - [A0A096MJS3_RAT]	8.14	6	6	7	774	82.2173	8.88037	1.00414	1.02094	0.870095	0.965058	1.12151	1.02678	1.08134	1.07654	1.11552	0.165738
F1LMA9	Zinc finger, NFX1-type-containing 1 OS=Rattus norvegicus GN=Znfx1 PE=1 SV=2 - [F1LMA9_RAT]	0.31	1	1	3	1907	218.515	7.48877	1.04955	1.03338	0.966665	1.01653	0.93495	0.902494	0.882511	0.906652	0.89191	0.165801
P13221	Aspartate aminotransferase, cytoplasmic OS=Rattus norvegicus GN=Got1 PE=1 SV=3 - [AATC_RAT]	63.68	24	24	173	413	46.3995	7.21045	0.854869	0.997743	1.02449	0.959036	1.1015	1.06564	1.04214	1.06976	1.11545	0.165963
P19139	Casein kinase II subunit alpha OS=Rattus norvegicus GN=Csnk2a1 PE=1 SV=2 - [CSK21_RAT]	12.79	3	4	11	391	45.0448	7.73779	0.799936	0.928407	1.00657	0.911638	1.09089	0.990541	0.968249	1.01656	1.11509	0.167246
B0K010	Thioredoxin domain containing 17 OS=Rattus norvegicus GN=Txndc17 PE=1 SV=1 - [B0K010_RAT]	20.33	2	2	3	123	14.0829	4.93213	0.90023		0.986707	0.943468	1.12243		0.981034	1.05173	1.11475	0.168465
D4ADQ1	Ribonucleotide reductase M2 B (TP53 inducible) (Predicted) OS=Rattus norvegicus GN=Rrm2b PE=1 SV=3 - [D4ADQ1_RAT]	4.84	2	2	2	351	40.8205	4.97021	0.953214	0.91192		0.932567	1.0778	1.00121		1.0395	1.11467	0.168767
Q5XIC8	Alpha-ketoglutarate-dependent dioxygenase alkB homolog 3 OS=Rattus norvegicus GN=Alkbh3 PE=2 SV=1 - [ALKB3_RAT]	4.41	1	1	2	295	33.9901	8.30908	0.742702	0.984515		0.863608	0.933047	0.991065		0.962056	1.114	0.171199
Q5XFX7	RAD23 homolog A (S. cerevisiae) OS=Rattus norvegicus GN=Rad23a PE=1 SV=1 - [Q5XFX7_RAT]	16.81	3	5	11	351	38.044	4.729	0.783429	0.982336	1.01745	0.92774	0.989754	1.02712	1.0836	1.03349	1.11399	0.17123
A0A0H2UHV4	Eukaryotic translation initiation factor 5B OS=Rattus norvegicus GN=Eif5b PE=1 SV=1 - [A0A0H2UHV4_RAT]	1.33	2	2	3	1205	136.329	5.51611	0.920272		0.946608	0.93344	1.03935		1.04023	1.03979	1.11393	0.171422
G3V7J0	Aldehyde dehydrogenase family 6, subfamily A1, isoform CRA_b OS=Rattus norvegicus GN=Aldh6a1 PE=1 SV=1 - [G3V7J0_RAT]	50.09	22	22	88	535	57.7105	8.17725	0.899607	1.01639	0.972263	0.962755	1.10827	1.05136	1.05763	1.07242	1.11391	0.171526
P02680	Fibrinogen gamma chain OS=Rattus norvegicus GN=Fgg PE=1 SV=3 - [FIBG_RAT]	15.51	6	6	21	445	50.6005	5.96045	0.908042	1.0097	0.9568	0.958181	0.87572	1.11095	1.21496	1.06721	1.11379	0.171961
O88989	Malate dehydrogenase, cytoplasmic OS=Rattus norvegicus GN=Mdh1 PE=1 SV=3 - [MDHC_RAT]	52.69	20	21	263	334	36.46	6.58057	0.866611	1.02652	0.991474	0.961535	1.10068	1.08655	1.02557	1.07093	1.11378	0.172
F1M269	Uncharacterized protein OS=Rattus norvegicus PE=1 SV=3 - [F1M269_RAT]	54.65	5	11	125	258	27.3317	6.41748	1.03028	0.955953	1.0766	1.02094	0.910096	0.937511	0.889366	0.912324	0.893608	0.172811
Q6MG61	Chloride intracellular channel protein 1 OS=Rattus norvegicus GN=Clic1 PE=1 SV=1 - [CLIC1_RAT]	19.92	3	3	4	241	26.9638	5.17334	1.10228	1.06253	1.06474	1.07652	1.00339	1.0171	0.866629	0.962374	0.893971	0.174335
Q5XIM0	BCS1 homolog, ubiquinol-cytochrome c reductase complex chaperone OS=Rattus norvegicus GN=Bcs1l PE=1 SV=1 - [Q5XIM0_RAT]	6.94	2	2	2	418	47.3633	8.23584	0.919734		0.939677	0.929705	1.03697		1.03218	1.03457	1.1128	0.175597
A1L114	Fga protein OS=Rattus norvegicus GN=Fga PE=2 SV=1 - [A1L114_RAT]	24.73	14	14	36	550	60.4677	7.43018	0.914486	0.969449	0.936505	0.940147	0.881765	1.07143	1.18519	1.04613	1.11273	0.175862
A0A0G2JVP4	Uncharacterized protein OS=Rattus norvegicus GN=Ighm PE=1 SV=1 - [A0A0G2JVP4_RAT]	10.64	4	4	7	470	51.6758	6.52197	0.938914	1.08501		1.01196	0.894745	0.915871		0.905308	0.894605	0.177024
Q4V794	Similar to DNA segment, Chr 8, ERATO Doi 531, expressed, isoform CRA_c OS=Rattus norvegicus GN=Vps37a PE=1 SV=1 - [Q4V794_RAT]	7.04	2	2	2	398	44.4597	5.66846		1.10568	0.824408	0.965043		0.914916	0.811847	0.863382	0.894657	0.177243
B0BNK1	RAB5C, member RAS oncogene family OS=Rattus norvegicus GN=Rab5c PE=1 SV=1 - [B0BNK1_RAT]	20.37	1	4	9	216	23.4108	8.41162	1.0735	1.00844		1.04097	0.926703	0.935969		0.931336	0.894682	0.177349
Q5BK35	Phospholipase A(2) OS=Rattus norvegicus GN=Pla2g2d PE=2 SV=1 - [Q5BK35_RAT]	4.86	1	1	2	144	16.2567	8.41162	0.996139		0.855853	0.925996	0.942606		1.1173	1.02995	1.11227	0.177583
F1M944	Calsequestrin OS=Rattus norvegicus GN=Casq2 PE=1 SV=2 - [F1M944_RAT]	38.17	15	15	80	427	49.372	4.31006	0.860957	1.01367	1.07971	0.984779	1.14273	1.10823	1.03478	1.09525	1.11217	0.177925
P97541	Heat shock protein beta-6 OS=Rattus norvegicus GN=Hspb6 PE=1 SV=1 - [HSPB6_RAT]	89.51	8	8	238	162	17.4941	6.52197	0.796085	1.06537	1.11467	0.992042	1.1333	1.0906	1.08604	1.10331	1.11216	0.177976
Q66HI5	Ferritin OS=Rattus norvegicus GN=Fth1 PE=1 SV=2 - [Q66HI5_RAT]	51.1	7	7	34	182	21.0863	6.01123	1.09608	0.964606	0.904087	0.988259	1.11584	1.03874	1.14095	1.09851	1.11156	0.180238
A0A0H2UHI5	Uncharacterized protein OS=Rattus norvegicus GN=Serpina3n PE=1 SV=1 - [A0A0H2UHI5_RAT]	22.3	3	7	18	408	45.4526	5.46533		1.066	1.02881	1.0474		0.880611	0.995739	0.938175	0.895715	0.181793
P09117	Fructose-bisphosphate aldolase C OS=Rattus norvegicus GN=Aldoc PE=1 SV=3 - [ALDOC_RAT]	25.07	3	9	128	363	39.2592	7.12256	1.01676	1.00977	1.09382	1.04012	1.00815	0.877492	0.90985	0.931831	0.895889	0.182553
P29975	Aquaporin-1 OS=Rattus norvegicus GN=Aqp1 PE=1 SV=4 - [AQP1_RAT]	19.33	5	5	15	269	28.8383	7.82568	0.873714	0.92269	0.995677	0.930694	1.00001	1.049	1.05219	1.03373	1.11071	0.183467
D4A871	Leiomodin 3 OS=Rattus norvegicus GN=Lmod3 PE=4 SV=3 - [D4A871_RAT]	14.88	8	8	10	578	66.0491	5.35107	0.899468	0.997773	1.01642	0.97122	1.13102	1.05766	1.04747	1.07872	1.11068	0.183594
F1LS29	Calpain-1 catalytic subunit OS=Rattus norvegicus GN=Capn1 PE=1 SV=1 - [F1LS29_RAT]	26.65	17	18	51	713	82.0482	5.64307	1.05284	0.963851	1.06555	1.02741	0.93271	0.903464	0.926493	0.920889	0.896318	0.184423
M0R660	Glyceraldehyde-3-phosphate dehydrogenase OS=Rattus norvegicus PE=1 SV=1 - [M0R660_RAT]	77.78	4	20	612	333	35.7601	8.25049	1.06976	0.980638	1.02442	1.02494	0.941684	0.889177	0.925309	0.918724	0.89637	0.184654
A0A0G2K681	CAP-Gly domain-containing linker protein 1 OS=Rattus norvegicus GN=Clip1 PE=1 SV=1 - [A0A0G2K681_RAT]	15.11	2	23	31	1416	159.367	5.16064	0.91465		0.924622	0.919636	1.05297		0.989305	1.02114	1.11037	0.184793
P07895	Superoxide dismutase [Mn], mitochondrial OS=Rattus norvegicus GN=Sod2 PE=1 SV=2 - [SODM_RAT]	34.68	7	7	65	222	24.6586	8.80713	0.82284	1.02775	1.03711	0.962566	1.1201	1.0631	1.02256	1.06859	1.11014	0.18567
D3ZCV0	Actinin alpha 2 OS=Rattus norvegicus GN=Actn2 PE=1 SV=1 - [D3ZCV0_RAT]	81.1	45	66	1885	894	103.768	5.45264	0.868559	1.02165	1.0698	0.986669	1.11409	1.11863	1.05328	1.09533	1.11013	0.185703
Q6MG60	N(G),N(G)-dimethylarginine dimethylaminohydrolase 2 OS=Rattus norvegicus GN=Ddah2 PE=1 SV=1 - [DDAH2_RAT]	11.23	2	3	5	285	29.6694	6.01123		1.12841	1.03804	1.08322		0.99018	0.952391	0.971285	0.896661	0.18593
P20909	Collagen alpha-1(XI) chain OS=Rattus norvegicus GN=Col11a1 PE=1 SV=2 - [COBA1_RAT]	1.39	3	3	9	1804	180.916	5.21143	1.18824	0.956893	0.950846	1.03199	0.840093	0.907531	1.0286	0.925409	0.89672	0.186192
D3ZES7	Plexin A4 OS=Rattus norvegicus GN=Plxna4 PE=4 SV=1 - [D3ZES7_RAT]	0.48	1	1	3	1893	212.474	6.87354	0.762676	1.15443	0.975781	0.964296	1.1072	1.22584	0.877447	1.07016	1.10979	0.187054
D3ZDT7	Extra spindle pole bodies-like 1, separase OS=Rattus norvegicus GN=Espl1 PE=1 SV=2 - [D3ZDT7_RAT]	0.33	1	1	4	2109	231.469	7.06396		1.13026	0.948253	1.03926		0.960359	0.903922	0.93214	0.896931	0.187125
Q4V8C3	Echinoderm microtubule-associated protein-like 1 OS=Rattus norvegicus GN=Eml1 PE=1 SV=2 - [EMAL1_RAT]	9.95	8	8	11	814	89.7456	7.02002	1.05991	0.989964	1.21224	1.08737	0.978757	0.963127	0.984324	0.975402	0.897026	0.187546
B1WBN9	Pyruvate kinase OS=Rattus norvegicus GN=Pklr PE=2 SV=1 - [B1WBN9_RAT]	7.73	1	3	28	543	58.7567	6.62451		1.06898	1.03179	1.05038		0.970827	0.914278	0.942553	0.897342	0.18895
Q62930	Complement component C9 OS=Rattus norvegicus GN=C9 PE=1 SV=1 - [CO9_RAT]	11.01	6	6	7	554	62.2406	5.69385	1.14328	1.05467	0.895694	1.03121	0.892829	0.879713	1.0043	0.925612	0.897594	0.190075
Q4QQT5	Probable isocitrate dehydrogenase [NAD] gamma 2, mitochondrial OS=Rattus norvegicus PE=2 SV=1 - [IDHG2_RAT]	5.06	1	1	2	395	43.5402	8.29443	0.937664		0.959183	0.948424	1.0586		1.04463	1.05161	1.1088	0.190927
B5DFK9	Gcn1l1 protein (Fragment) OS=Rattus norvegicus GN=Gcn1l1 PE=2 SV=1 - [B5DFK9_RAT]	1.62	2	2	3	1293	141.302	6.91748	0.93001	0.964429		0.947219	1.10421	0.99585		1.05003	1.10854	0.19196
A0A0H2UHS3	Coiled-coil domain-containing protein 51 OS=Rattus norvegicus GN=Ccdc51 PE=1 SV=1 - [A0A0H2UHS3_RAT]	7.12	3	3	4	379	42.2818	7.53271	0.899386	0.960261		0.929823	0.977619	1.08313		1.03037	1.10814	0.193567
Q6P7A4	Prosaposin OS=Rattus norvegicus GN=Psap PE=2 SV=1 - [Q6P7A4_RAT]	15.37	8	8	42	553	60.9995	5.24951	0.944196	0.9643	0.94506	0.951186	1.10291	0.975731	1.08275	1.0538	1.10788	0.194621
G3V9Q4	Serine/threonine kinase 38 OS=Rattus norvegicus GN=Stk38 PE=1 SV=3 - [G3V9Q4_RAT]	9.25	3	4	5	465	54.1244	7.34229	1.01158	0.987659	1.1247	1.04131	0.958759	0.9243	0.924771	0.935943	0.89881	0.195569
A0A0G2JW88	Microtubule-associated protein OS=Rattus norvegicus GN=Map4 PE=1 SV=1 - [A0A0G2JW88_RAT]	26.03	44	44	73	2201	233.25	5.61768	0.945054	0.965913	0.941518	0.950828	1.07651	1.02721	1.05574	1.05315	1.10762	0.19566
Q68FU3	Electron transfer flavoprotein subunit beta OS=Rattus norvegicus GN=Etfb PE=2 SV=3 - [ETFB_RAT]	58.82	15	15	111	255	27.6701	7.75244	0.830252	1.04445	0.977452	0.950719	1.08833	1.0373	1.03333	1.05298	1.10757	0.195864
G3V9P0	26S proteasome non-ATPase regulatory subunit 9 OS=Rattus norvegicus GN=Psmd9 PE=1 SV=1 - [G3V9P0_RAT]	28.83	6	6	6	222	24.7996	6.88818	1.03071	1.08614		1.05843	0.996502	0.906385		0.951444	0.898924	0.196089
Q66HA8	Heat shock protein 105 kDa OS=Rattus norvegicus GN=Hsph1 PE=1 SV=1 - [HS105_RAT]	7.93	4	5	9	858	96.3574	5.5542	0.827752	1.03598	0.924868	0.929533	1.00149	1.04212	1.0446	1.0294	1.10744	0.196373
P62138	Serine/threonine-protein phosphatase PP1-alpha catalytic subunit OS=Rattus norvegicus GN=Ppp1ca PE=1 SV=1 - [PP1A_RAT]	35.45	2	10	38	330	37.4878	6.32861		1.01969	1.14516	1.08242		0.968911	0.977475	0.973193	0.899088	0.196841
Q5U3Y8	Transcription factor BTF3 OS=Rattus norvegicus GN=Btf3 PE=1 SV=1 - [Q5U3Y8_RAT]	24.07	2	3	13	162	17.6882	7.50342	0.903934	1.086	1.00383	0.99792	1.21992	1.01061	1.08413	1.10488	1.10719	0.197404
B0BNE6	NADH dehydrogenase (Ubiquinone) Fe-S protein 8 (Predicted), isoform CRA_a OS=Rattus norvegicus GN=Ndufs8 PE=1 SV=1 - [B0BNE6_RAT]	38.21	8	8	46	212	23.9547	6.21436	0.848542	1.01752	0.979732	0.948599	1.11818	1.03163	0.999674	1.04983	1.10672	0.199331
Q66HG9	Mitochondrial antiviral-signaling protein OS=Rattus norvegicus GN=Mavs PE=1 SV=1 - [MAVS_RAT]	34.71	12	12	31	507	53.7712	6.45557	0.863912	1.00446	1.02321	0.96386	1.11456	1.05215	1.0319	1.0662	1.10618	0.201534
F1LNV5	Calcium uptake protein 1, mitochondrial OS=Rattus norvegicus GN=Micu1 PE=1 SV=2 - [F1LNV5_RAT]	4.19	2	2	2	477	54.1924	8.76318	0.944047	0.994228		0.969137	1.12847	1.01556		1.07201	1.10615	0.20166
Q9Z1B2	Glutathione S-transferase Mu 5 OS=Rattus norvegicus GN=Gstm5 PE=1 SV=3 - [GSTM5_RAT]	14.22	2	4	6	225	26.6111	6.75635	0.901987	1.00329	0.998911	0.968061	1.10076	1.06832	1.04258	1.07055	1.10587	0.202806
Q00981	Ubiquitin carboxyl-terminal hydrolase isozyme L1 OS=Rattus norvegicus GN=Uchl1 PE=1 SV=2 - [UCHL1_RAT]	3.59	1	1	2	223	24.8224	5.23682	1.09331		1.00429	1.0488	0.871199		1.01766	0.944429	0.900486	0.203322
P97851	Titin protein homolog (Fragment) OS=Rattus norvegicus PE=2 SV=1 - [P97851_RAT]	60.32	3	3	49	63	7.14569	5.37646	1.11477	0.943458	1.0145	1.02424	0.979694	0.915216	0.872072	0.922327	0.900497	0.203373
A0A0G2JVL8	Isoleucyl-tRNA synthetase OS=Rattus norvegicus GN=Iars PE=1 SV=1 - [A0A0G2JVL8_RAT]	4.47	4	4	5	1254	143.491	6.354	1.15657	0.923732		1.04015	0.902185	0.971487		0.936836	0.900671	0.20419
G3V834	Protein PRRC1 OS=Rattus norvegicus GN=Prrc1 PE=1 SV=1 - [G3V834_RAT]	9.71	3	3	4	443	46.2496	6.07471		1.05718	1.02056	1.03887		0.882889	0.988551	0.93572	0.900711	0.204377
Q562B2	Pls3 protein (Fragment) OS=Rattus norvegicus GN=Pls3 PE=2 SV=1 - [Q562B2_RAT]	5.83	3	3	5	480	53.5238	6.12549	0.981639		0.838632	0.910136	0.966507		1.04554	1.00602	1.10536	0.204961
Q07205	Eukaryotic translation initiation factor 5 OS=Rattus norvegicus GN=Eif5 PE=1 SV=1 - [IF5_RAT]	11.42	4	4	5	429	48.9237	5.51611	0.868692		1.02222	0.945456	1.10543		0.984403	1.04492	1.1052	0.205625
B1H267	Sorting nexin-5 OS=Rattus norvegicus GN=Snx5 PE=1 SV=1 - [SNX5_RAT]	7.67	3	3	4	404	46.7641	6.62451	1.02594	0.930255		0.978097	1.00563	1.15621		1.08092	1.10513	0.205919
Q6MGB2	Collagen type XI alpha 2 chain OS=Rattus norvegicus GN=Col11a2 PE=4 SV=1 - [Q6MGB2_RAT]	0.49	1	1	2	1617	158.859	7.6499	1.10527	1.06264		1.08396	0.929745	1.02366		0.976704	0.901054	0.205997
A0A0G2JSP3	Cullin-3 OS=Rattus norvegicus GN=Cul3 PE=1 SV=1 - [A0A0G2JSP3_RAT]	6.17	4	4	6	746	86.4131	7.98682	1.04848	1.06999	0.983248	1.03391	0.836878	1.03098	0.927238	0.9317	0.901146	0.206432
M0R7B4	RCG45259 OS=Rattus norvegicus GN=LOC684828 PE=1 SV=2 - [M0R7B4_RAT]	50.45	6	13	60	220	22.2202	11.1069	0.987407	1.00381	0.949597	0.980271	1.05825	1.14689	1.04427	1.08314	1.10494	0.206722
P13941	Collagen alpha-1(III) chain OS=Rattus norvegicus GN=Col3a1 PE=2 SV=3 - [CO3A1_RAT]	1.98	2	3	5	1463	138.851	6.52197	1.38204	0.783286	0.848815	1.00471	0.690657	0.871392	1.15494	0.905662	0.901414	0.207701
Q9Z1N1	Fructose-1,6-bisphosphatase isozyme 2 OS=Rattus norvegicus GN=Fbp2 PE=1 SV=1 - [F16P2_RAT]	31.86	8	8	15	339	36.8639	7.1665	1.0483	1.01418	0.914777	0.99242	0.915938	0.905276	0.862666	0.894627	0.901459	0.207918
D4AEP0	Adenylosuccinate synthetase isozyme 2 OS=Rattus norvegicus GN=Adss PE=1 SV=1 - [D4AEP0_RAT]	10.09	1	4	25	456	50.0537	6.37939		1.01425	1.01999	1.01712		0.854445	0.979464	0.916955	0.901521	0.208212
Q5M7T9	Threonine synthase-like 2 OS=Rattus norvegicus GN=Thnsl2 PE=2 SV=1 - [THNS2_RAT]	5.36	3	3	3	485	54.1023	6.60986	1.10603	0.996414		1.05122	0.98434	0.911362		0.947851	0.901664	0.208895
Q5PPN5	Tubulin polymerization-promoting protein family member 3 OS=Rattus norvegicus GN=Tppp3 PE=2 SV=1 - [TPPP3_RAT]	42.61	7	7	18	176	18.9677	9.11475	0.995695	1.03173	0.89964	0.975687	1.07965	1.13645	1.01516	1.07709	1.10393	0.210993
Q6B345	Protein S100-A11 OS=Rattus norvegicus GN=S100a11 PE=3 SV=1 - [S10AB_RAT]	18.37	2	2	5	98	11.0575	5.89697	1.03927	0.915147	0.932237	0.962218	0.983121	1.15592	1.04725	1.0621	1.1038	0.211557
Q9JJ49	Titin (Fragment) OS=Rattus norvegicus PE=2 SV=1 - [Q9JJ49_RAT]	81.09	14	14	109	201	22.3044	5.33838	1.10416	0.997157	1.01286	1.03806	0.97334	0.935258	0.901641	0.936746	0.902402	0.212438
D3ZWC6	Syntrophin, basic 1 (Predicted) OS=Rattus norvegicus GN=Sntb1 PE=1 SV=1 - [D3ZWC6_RAT]	17.63	9	10	22	539	58.2561	8.30908	0.974274	0.930343	0.979297	0.961305	1.04291	1.03294	1.10657	1.0608	1.1035	0.21283
A0A0H2UHM3	Haptoglobin OS=Rattus norvegicus GN=Hp PE=1 SV=1 - [A0A0H2UHM3_RAT]	26.59	10	10	15	346	38.4075	6.53662	0.969971	1.08127	1.08442	1.04522	0.838065	0.869587	1.12276	0.943472	0.902654	0.213654
Q5M9H2	Acyl-Coenzyme A dehydrogenase, very long chain OS=Rattus norvegicus GN=Acadvl PE=1 SV=1 - [Q5M9H2_RAT]	52.67	30	30	213	655	70.7767	8.80713	0.850724	1.04046	0.997437	0.962873	1.11714	1.05318	1.01616	1.06216	1.10311	0.214507
G3V624	Coronin OS=Rattus norvegicus GN=Coro1c PE=1 SV=1 - [G3V624_RAT]	3.38	2	2	4	474	53.144	7.07861	1.10045		0.91562	1.00804	0.914242		0.905986	0.910114	0.902858	0.214646
Q9JHQ1	Titin (Fragment) OS=Rattus norvegicus GN=ttn PE=2 SV=1 - [Q9JHQ1_RAT]	64.36	16	23	266	362	39.5769	5.78271	1.05295	0.980311	1.07787	1.03704	0.950066	0.933747	0.925458	0.936424	0.902975	0.215212
Q5EB60	RGD1308874 protein (Fragment) OS=Rattus norvegicus GN=Apmap PE=2 SV=1 - [Q5EB60_RAT]	15.35	3	3	3	228	25.8941	5.99854		0.904341	0.985517	0.944929		1.05741	1.02697	1.04219	1.10293	0.215318
B0K008	Eukaryotic translation initiation factor 1 OS=Rattus norvegicus GN=Eif1 PE=1 SV=1 - [B0K008_RAT]	27.43	2	2	6	113	12.7386	7.44482	0.944966	0.947396	0.975315	0.955892	1.0684	1.08762	1.00655	1.05419	1.10283	0.215729
D4AA35	Acetylserotonin O-methyltransferase-like OS=Rattus norvegicus GN=Asmtl PE=1 SV=2 - [D4AA35_RAT]	13.72	2	2	6	226	24.2347	5.79541	1.01426	1.16371	0.995345	1.05777	0.952404	0.963693	0.951069	0.955722	0.903522	0.217889
Q5XI32	F-actin-capping protein subunit beta OS=Rattus norvegicus GN=Capzb PE=1 SV=1 - [CAPZB_RAT]	51.1	14	14	81	272	30.6094	5.99854	1.09395	0.970334	1.02651	1.03027	0.947219	0.915054	0.930764	0.931012	0.903662	0.218576
D4AEH3	Proteasome (Prosome, macropain) 26S subunit, non-ATPase, 7 (Predicted) OS=Rattus norvegicus GN=Psmd7 PE=1 SV=1 - [D4AEH3_RAT]	8.44	3	3	4	320	36.4692	6.81494	1.09582	1.05417	1.06072	1.07023	0.91106	0.978173	1.01225	0.967162	0.903692	0.218724
F1LYS7	Sarcoglycan, delta OS=Rattus norvegicus GN=Sgcd PE=4 SV=3 - [F1LYS7_RAT]	17.3	5	5	12	289	32.0669	9.1001	0.939894	0.957446	0.953737	0.950359	1.00983	1.06854	1.06356	1.04731	1.10202	0.219315
Q4QR73	DnaJ (Hsp40) homolog, subfamily A, member 4 OS=Rattus norvegicus GN=Dnaja4 PE=1 SV=1 - [Q4QR73_RAT]	24.68	11	12	41	555	61.8373	8.45557	0.958284	0.970812	1.00466	0.977918	1.03854	1.1616	1.03286	1.07767	1.102	0.219378
B2RYT5	Cox7a2l protein OS=Rattus norvegicus GN=Cox7a2l PE=2 SV=1 - [B2RYT5_RAT]	53.98	5	5	21	113	12.6426	9.77393	0.883353	0.996773	0.951678	0.943934	1.08661	1.01569	1.01735	1.03989	1.10165	0.220925
D3ZZ68	Synaptopodin 2-like OS=Rattus norvegicus GN=Synpo2l PE=1 SV=1 - [D3ZZ68_RAT]	37.22	25	26	87	978	102.998	9.72998	0.916408	0.997568	0.990675	0.968217	1.08255	1.09212	1.02503	1.06657	1.10158	0.221245
Q3MHT6	Caveolin (Fragment) OS=Rattus norvegicus GN=Cav1 PE=2 SV=1 - [Q3MHT6_RAT]	39.88	5	7	31	168	19.485	6.26514	0.931239	0.943625	0.86768	0.914181	1.03097	0.996356	0.993616	1.00698	1.10151	0.221554
D3ZFC6	Inter-alpha-trypsin inhibitor heavy chain family, member 4 OS=Rattus norvegicus GN=Itih4 PE=1 SV=3 - [D3ZFC6_RAT]	10.52	10	10	12	932	103.685	6.37939	1.43942	0.995576	0.891784	1.10893	0.942221	1.03339	1.03343	1.00301	0.904491	0.222683
Q6GT74	Basigin OS=Rattus norvegicus GN=Bsg PE=2 SV=1 - [Q6GT74_RAT]	25.74	5	5	34	272	29.567	5.2749	0.872764	0.967209	1.02937	0.956448	1.06697	1.08248	1.01028	1.05325	1.1012	0.222911
M0R9L0	Nascent polypeptide-associated complex alpha subunit OS=Rattus norvegicus GN=Naca PE=1 SV=1 - [M0R9L0_RAT]	45.03	75	75	222	2163	220.062	9.31982	0.937303	0.982726	0.954166	0.958065	1.06006	1.07609	1.02817	1.05477	1.10094	0.224084
A0A0G2JV52	Complement component 4A (Rodgers blood group) (Fragment) OS=Rattus norvegicus GN=C4a PE=1 SV=4 - [A0A0G2JV52_RAT]	2.77	5	5	9	1374	150.808	7.81104	1.04296	0.929144	0.805587	0.925898	0.905835	1.09997	1.05204	1.01928	1.10086	0.22447
Q5XIH1	Asporin OS=Rattus norvegicus GN=Aspn PE=1 SV=1 - [Q5XIH1_RAT]	42.4	16	16	54	375	42.7402	8.29443	1.25037	0.902492	1.09741	1.08342	0.899049	0.999257	1.04282	0.980374	0.904885	0.224651
P10888	Cytochrome c oxidase subunit 4 isoform 1, mitochondrial OS=Rattus norvegicus GN=Cox4i1 PE=1 SV=1 - [COX41_RAT]	60.36	12	12	132	169	19.5021	9.43701	0.849316	1.03272	1.02293	0.968323	1.11786	1.06461	1.01493	1.0658	1.10067	0.225316
Q3B7D0	Oxygen-dependent coproporphyrinogen-III oxidase, mitochondrial OS=Rattus norvegicus GN=Cpox PE=1 SV=1 - [HEM6_RAT]	5.19	2	2	2	443	49.2466	8.52881	1.03415	1.02491		1.02953	0.927708	0.935973		0.93184	0.905112	0.225789
A0A0G2KAN7	Glutaminase kidney isoform, mitochondrial OS=Rattus norvegicus GN=Gls PE=1 SV=1 - [A0A0G2KAN7_RAT]	3.32	2	2	3	602	65.7961	8.11865	0.933026	0.953823		0.943425	1.04299	1.03353		1.03826	1.10052	0.225973
P12007	Isovaleryl-CoA dehydrogenase, mitochondrial OS=Rattus norvegicus GN=Ivd PE=1 SV=2 - [IVD_RAT]	37.5	15	16	75	424	46.4058	7.89893	0.841541	1.02068	0.990896	0.95104	1.10357	1.02272	1.01338	1.04656	1.10044	0.226355
Q91XN7	Tropomyosin alpha isoform OS=Rattus norvegicus GN=Tpm1 PE=2 SV=1 - [Q91XN7_RAT]	59.68	1	24	1547	248	28.4955	4.7417	1.02034		1.09278	1.05656	0.954406		0.95852	0.956463	0.90526	0.226534
A0A0G2K7K2	Apoptosis-inducing factor 1, mitochondrial OS=Rattus norvegicus GN=Aifm1 PE=1 SV=1 - [A0A0G2K7K2_RAT]	31.91	16	16	63	608	66.0925	8.89502	0.858103	1.04046	1.01309	0.97055	1.07704	1.06513	1.06151	1.06789	1.1003	0.226993
A0A0G2K509	Keratin, type II cytoskeletal 5 OS=Rattus norvegicus GN=Krt5 PE=1 SV=1 - [A0A0G2K509_RAT]	9.98	2	7	29	591	62.7527	6.82959	1.18409	0.768702	0.980543	0.977779	0.855191	1.00389	1.36834	1.07581	1.10025	0.22718
P80432	Cytochrome c oxidase subunit 7C, mitochondrial OS=Rattus norvegicus GN=Cox7c PE=1 SV=2 - [COX7C_RAT]	28.57	2	2	26	63	7.36993	11.0044	0.865654	1.05994	1.00824	0.977945	1.116	1.05521	1.05673	1.07598	1.10024	0.227228
F1M953	Stress-70 protein, mitochondrial OS=Rattus norvegicus GN=Hspa9 PE=1 SV=1 - [F1M953_RAT]	52.28	32	33	156	679	73.6988	6.16357	0.857783	0.994834	1.0096	0.954072	1.07581	1.04246	1.03075	1.04967	1.1002	0.227418
P01048	T-kininogen 1 OS=Rattus norvegicus GN=Map1 PE=1 SV=2 - [KNT1_RAT]	15.81	2	6	20	430	47.7446	6.52197	0.873751	0.941785	0.833833	0.883123	0.93104	0.909303	1.07406	0.971469	1.10004	0.228166
P31000	Vimentin OS=Rattus norvegicus GN=Vim PE=1 SV=2 - [VIME_RAT]	63.3	25	29	144	466	53.7	5.12256	1.05222	0.915799	0.915315	0.961113	0.968862	1.13149	1.07099	1.05712	1.09989	0.228843
D3ZBN0	Histone H1.5 OS=Rattus norvegicus GN=Hist1h1b PE=1 SV=1 - [H15_RAT]	36.04	6	8	19	222	22.6355	10.9604	1.07845	0.926316	0.925724	0.976832	0.96335	1.17245	1.08691	1.07424	1.09972	0.229633
Q8K4K7	Actin-binding Rho-activating protein OS=Rattus norvegicus GN=Abra PE=1 SV=2 - [ABRA_RAT]	10.4	3	3	3	375	42.8745	7.69385	0.904732	0.993857		0.949295	1.04111	1.04679		1.04395	1.09971	0.229641
A1L1J4	Protein phosphatase 2C, magnesium dependent, catalytic subunit OS=Rattus norvegicus GN=Pdp1 PE=1 SV=1 - [A1L1J4_RAT]	21	9	9	12	538	61.1416	6.66846	0.860315	0.967107	0.971449	0.932957	1.06665	0.997413	1.01388	1.02598	1.09971	0.229659
D3ZUI1	Methylthioribulose-1-phosphate dehydratase OS=Rattus norvegicus GN=Apip PE=1 SV=3 - [D3ZUI1_RAT]	15.35	3	3	4	241	27.0352	6.90283	0.978264	1.05648	1.17038	1.06837	0.95366	0.951394	0.998477	0.967844	0.905905	0.229801
F1LSM0	Ubiquitin-specific peptidase 24 OS=Rattus norvegicus GN=Usp24 PE=1 SV=2 - [F1LSM0_RAT]	2.37	6	6	6	2617	293.847	6.13818	1.08253	1.03138	1.01823	1.04404	0.965901	0.990258	0.881759	0.945973	0.906066	0.230618
P23928	Alpha-crystallin B chain OS=Rattus norvegicus GN=Cryab PE=1 SV=1 - [CRYAB_RAT]	60	10	10	299	175	20.0763	7.32764	0.796877	1.09733	1.06635	0.986852	1.08439	1.14205	1.02856	1.085	1.09945	0.230827
P15429	Beta-enolase OS=Rattus norvegicus GN=Eno3 PE=1 SV=3 - [ENOB_RAT]	70.51	16	28	2232	434	46.9843	7.44482	1.07625	0.964387	1.03313	1.02459	0.939497	0.915495	0.930252	0.928415	0.906133	0.230964
P60901	Proteasome subunit alpha type-6 OS=Rattus norvegicus GN=Psma6 PE=1 SV=1 - [PSA6_RAT]	37.4	10	10	29	246	27.3818	6.75635	1.13543	1.00975	1.04088	1.06202	0.950257	0.967594	0.969378	0.96241	0.906207	0.231342
O08591	Perlecan (Fragment) OS=Rattus norvegicus GN=Hspg2 PE=2 SV=1 - [O08591_RAT]	20.59	1	1	2	68	7.39069	4.64014		1.47753	1.0711	1.27431		1.34986	0.959846	1.15485	0.906254	0.231582
A0A0U1RRT4	Coatomer protein complex, subunit epsilon (Fragment) OS=Rattus norvegicus GN=Cope PE=1 SV=1 - [A0A0U1RRT4_RAT]	6.86	1	1	2	204	22.9766	5.31299	1.07008	0.995603		1.03284	0.965492	0.906616		0.936054	0.906291	0.231768
Q09073	ADP/ATP translocase 2 OS=Rattus norvegicus GN=Slc25a5 PE=1 SV=3 - [ADT2_RAT]	55.03	5	16	97	298	32.8801	9.72998	0.943959	0.972013	0.938087	0.951353	1.04416	1.03275	1.06022	1.04571	1.09918	0.232092
Q66H61	Glutaminyl-tRNA synthetase OS=Rattus norvegicus GN=Qars PE=1 SV=1 - [Q66H61_RAT]	12.26	7	7	10	775	87.6448	7.31299	1.09758	1.04398	1.0735	1.07168	0.9553	0.969343	0.98972	0.971454	0.906474	0.232706
Q5FVQ8	NLR family member X1 OS=Rattus norvegicus GN=Nlrx1 PE=2 SV=1 - [NLRX1_RAT]	5.96	5	5	7	973	107.522	7.56201	1.00627	1.12306	1.05844	1.06259	0.94696	0.959016	0.983943	0.963306	0.906563	0.233164
P47875	Cysteine and glycine-rich protein 1 OS=Rattus norvegicus GN=Csrp1 PE=1 SV=2 - [CSRP1_RAT]	12.44	3	4	10	193	20.5998	8.57275		0.852795	1.05172	0.952256		1.04183	1.05087	1.04635	1.09881	0.233783
Q7TP52	Carboxymethylenebutenolidase homolog OS=Rattus norvegicus GN=Cmbl PE=2 SV=1 - [CMBL_RAT]	29.39	7	7	44	245	27.885	6.7124	1.06802	1.00107	1.0555	1.04153	0.968507	0.938802	0.92596	0.944423	0.906767	0.234211
A6N6J5	WD repeat-containing protein 35 OS=Rattus norvegicus GN=Wdr35 PE=1 SV=1 - [WDR35_RAT]	1.2	1	2	4	1170	132.694	6.72705	1.10734	1.04456	1.03703	1.06298	0.939358	0.962784	0.989798	0.96398	0.906868	0.234732
B1WBS4	Similar to Vacuolar protein sorting 26 homolog (VPS26 protein homolog), isoform CRA_a OS=Rattus norvegicus GN=Vps26b PE=1 SV=1 - [B1WBS4_RAT]	5.36	1	1	2	336	39.1002	7.37158	1.13427	0.903271		1.01877	0.92726	0.920924		0.924092	0.907067	0.235761
F1LY19	RCG38820 OS=Rattus norvegicus GN=Upf1 PE=1 SV=3 - [F1LY19_RAT]	0.81	1	1	2	1113	122.566	6.68311	1.06966	1.05359		1.06162	0.9033	1.02281		0.963057	0.907155	0.236218
P70623	Fatty acid-binding protein, adipocyte OS=Rattus norvegicus GN=Fabp4 PE=1 SV=3 - [FABP4_RAT]	59.85	8	8	46	132	14.6986	7.94287	0.949302	0.978466	0.941024	0.956264	1.07906	1.03797	1.03303	1.05002	1.09804	0.237365
M0R4H0	ABI family member 3-binding protein OS=Rattus norvegicus GN=Abi3bp PE=4 SV=2 - [M0R4H0_RAT]	2.31	1	1	2	346	38.0523	9.46631		0.89507	1.00686	0.950967		1.11338	0.974992	1.04419	1.09803	0.237444
P20650	Protein phosphatase 1A OS=Rattus norvegicus GN=Ppm1a PE=1 SV=1 - [PPM1A_RAT]	14.92	6	6	15	382	42.3897	5.36377	0.879583	0.970225	0.911682	0.920496	1.01862	1.01274	1.00021	1.01052	1.0978	0.23849
P54319	Phospholipase A-2-activating protein OS=Rattus norvegicus GN=Plaa PE=1 SV=3 - [PLAP_RAT]	11.57	8	8	14	795	87.0284	6.0874	1.08085	0.990257	1.06606	1.04572	0.956284	0.953781	0.93731	0.949125	0.907624	0.238656
P62994	Growth factor receptor-bound protein 2 OS=Rattus norvegicus GN=Grb2 PE=1 SV=1 - [GRB2_RAT]	40.09	7	8	13	217	25.1904	6.31592	1.10992	1.03727	1.03486	1.06068	0.968749	0.926855	0.992509	0.962705	0.907626	0.238665
Q38PF9	AHNAK 1 (Fragment) OS=Rattus norvegicus PE=2 SV=1 - [Q38PF9_RAT]	50.19	1	11	39	261	28.1139	8.51416	1.14296	0.877018		1.00999	0.898436	0.935496		0.916966	0.907898	0.240086
G3V8F5	Mitochondrial import receptor subunit TOM40 homolog OS=Rattus norvegicus GN=Tomm40 PE=1 SV=1 - [G3V8F5_RAT]	9.42	3	3	5	361	37.8961	7.97217	0.816463	1.01648	1.01559	0.949508	1.06228	1.09664	0.96716	1.04203	1.09744	0.24021
F1M8F6	Myosin-8 OS=Rattus norvegicus GN=Myh8 PE=3 SV=3 - [F1M8F6_RAT]	54.64	6	93	5074	1455	166.53	6.01123	1.04858	0.98121	1.00618	1.01199	0.914161	0.901634	0.940814	0.91887	0.907982	0.240525
F1LPD0	Uncharacterized protein OS=Rattus norvegicus GN=Col15a1 PE=1 SV=3 - [F1LPD0_RAT]	2.9	4	4	8	1312	134.409	4.88135	1.01378	1.0841	1.12909	1.07566	0.986775	1.02503	0.9184	0.976735	0.908033	0.240796
P15650	Long-chain specific acyl-CoA dehydrogenase, mitochondrial OS=Rattus norvegicus GN=Acadl PE=1 SV=1 - [ACADL_RAT]	53.72	22	22	191	430	47.8424	7.73779	0.829644	1.07055	1.01415	0.971448	1.10683	1.06178	1.02861	1.06574	1.09706	0.241984
P39069	Adenylate kinase isoenzyme 1 OS=Rattus norvegicus GN=Ak1 PE=1 SV=3 - [KAD1_RAT]	82.47	17	17	257	194	21.5702	7.89893	1.04843	0.899876	0.994487	0.980932	0.878112	0.875126	0.920012	0.891083	0.908404	0.242748
Q920J4	Thioredoxin-like protein 1 OS=Rattus norvegicus GN=Txnl1 PE=1 SV=3 - [TXNL1_RAT]	42.56	9	9	17	289	32.2288	4.95752	1.03013	0.98505	0.99096	1.00204	0.94004	0.886962	0.904028	0.910343	0.908486	0.243178
P24368	Peptidyl-prolyl cis-trans isomerase B OS=Rattus norvegicus GN=Ppib PE=1 SV=3 - [PPIB_RAT]	28.24	6	7	18	216	23.7875	9.49561	0.991301	0.887327	0.961668	0.946765	1.00908	1.10964	0.996541	1.03842	1.09681	0.243203
Q64232	Very-long-chain enoyl-CoA reductase OS=Rattus norvegicus GN=Tecr PE=1 SV=1 - [TECR_RAT]	18.18	8	8	21	308	36.0988	9.5542	1.10273	1.00027	1.06129	1.05476	0.999885	0.915041	0.959908	0.958278	0.908526	0.243388
D3ZLT1	NADH dehydrogenase (Ubiquinone) 1 beta subcomplex, 7 (Predicted) OS=Rattus norvegicus GN=Ndufb7 PE=1 SV=1 - [D3ZLT1_RAT]	63.5	6	6	44	137	16.5572	8.45557	0.86143	1.02804	1.05298	0.980818	1.13158	1.06168	1.0333	1.07552	1.09655	0.244418
B0K040	Sh3bgr protein (Fragment) OS=Rattus norvegicus GN=Sh3bgr PE=2 SV=1 - [B0K040_RAT]	46.25	10	10	46	240	25.6831	4.10693	1.09623	0.986691	1.01566	1.03286	0.983204	0.906069	0.927757	0.93901	0.909135	0.246622
Q5I0P2	Glycine cleavage system H protein, mitochondrial OS=Rattus norvegicus GN=Gcsh PE=2 SV=1 - [GCSH_RAT]	21.76	3	3	4	170	18.4734	5.0083	0.970569		1.00028	0.985424	1.08487		1.07502	1.07995	1.09592	0.247448
F1LWG4	NADH dehydrogenase (Ubiquinone) 1 alpha subcomplex, assembly factor 1 (Predicted), isoform CRA_a OS=Rattus norvegicus GN=Ndufaf1 PE=1 SV=2 - [F1LWG4_RAT]	5.79	2	2	3	328	37.7581	8.104	0.888236	1.0136		0.950918	1.09022	0.994026		1.04212	1.09591	0.2475
D3ZFQ8	Cytochrome c-1 OS=Rattus norvegicus GN=Cyc1 PE=1 SV=3 - [D3ZFQ8_RAT]	32.21	8	8	52	326	35.412	9.26123	0.907436	1.01978	0.968048	0.965086	1.07994	1.0232	1.06955	1.05757	1.09582	0.247923
B2RYW9	Fumarylacetoacetate hydrolase domain-containing protein 2 OS=Rattus norvegicus GN=Fahd2 PE=1 SV=1 - [FAHD2_RAT]	27.48	7	7	16	313	34.5591	8.35303	0.87452	0.980296	1.03434	0.963051	1.10429	1.04287	1.01865	1.05527	1.09576	0.248246
D3ZFR7	PDZ and LIM domain 3, isoform CRA_b OS=Rattus norvegicus GN=Pdlim3 PE=1 SV=1 - [D3ZFR7_RAT]	68.68	19	19	141	364	39.3795	6.771	0.978403	0.936907	0.997041	0.970783	1.08086	1.02063	1.08933	1.06361	1.09562	0.248926
O88767	Protein DJ-1 OS=Rattus norvegicus GN=Park7 PE=1 SV=1 - [PARK7_RAT]	79.89	13	13	142	189	19.9614	6.771	1.03718	0.992298	0.995156	1.00821	0.916149	0.91425	0.92106	0.917153	0.909684	0.249556
Q68FU7	Ubiquinone biosynthesis monooxygenase COQ6, mitochondrial OS=Rattus norvegicus GN=Coq6 PE=2 SV=1 - [COQ6_RAT]	15.76	7	7	9	476	51.4631	7.21045	0.899807	1.02317	0.931899	0.951624	1.08069	1.00102	1.04509	1.04227	1.09525	0.2507
Q5XI21	Target of myb1 homolog (Chicken) OS=Rattus norvegicus GN=Tom1 PE=1 SV=1 - [Q5XI21_RAT]	4.88	2	2	4	492	54.0552	4.95752	0.927296	1.05717	0.993673	0.992713	1.08928	1.09766	1.07485	1.08726	1.09524	0.25075
D3ZXF9	Mitochondrial ribosomal protein L12 OS=Rattus norvegicus GN=Mrpl12 PE=1 SV=1 - [D3ZXF9_RAT]	13.04	3	3	8	276	29.4229	9.65674	0.921647	0.985569	0.981049	0.962755	1.04915	1.03167	1.08217	1.05433	1.09512	0.251354
Q9JI04	Alpha 4 type V collagen OS=Rattus norvegicus GN=Col5a3 PE=2 SV=1 - [Q9JI04_RAT]	0.98	2	2	6	1737	171.469	6.62451	1.11273	1.08415	0.969586	1.05549	0.949317	0.932417	0.999934	0.960556	0.910058	0.251572
Q5XIU4	B-cell receptor-associated protein 29 OS=Rattus norvegicus GN=Bcap29 PE=1 SV=1 - [Q5XIU4_RAT]	17.01	4	4	4	241	28.2163	9.65674	0.903276		0.969207	0.936241	1.02868		1.02153	1.0251	1.09491	0.252357
A0A0G2K7E5	Voltage-dependent calcium channel subunit alpha-2/delta-1 OS=Rattus norvegicus GN=Cacna2d1 PE=1 SV=1 - [A0A0G2K7E5_RAT]	33.86	31	31	104	1084	122.65	5.19873	1.07208	0.952229	1.01844	1.01425	0.926779	0.923426	0.919624	0.923276	0.910304	0.2529
P68136	Actin, alpha skeletal muscle OS=Rattus norvegicus GN=Acta1 PE=1 SV=1 - [ACTS_RAT]	79.05	3	23	3649	377	42.0239	5.38916	1.06175	0.972266	1.03693	1.02365	0.952844	0.907174	0.935647	0.931888	0.910358	0.253195
D3ZBE5	Serine/threonine-protein kinase Nek7 OS=Rattus norvegicus GN=Nek7 PE=2 SV=1 - [NEK7_RAT]	10.26	3	3	8	302	34.5065	8.25049	1.06317	0.940723	1.03653	1.01347	0.942274	0.909056	0.916559	0.92263	0.910363	0.25322
P97850	Titin protein homolog (Fragment) OS=Rattus norvegicus PE=2 SV=1 - [P97850_RAT]	20.83	2	2	3	72	8.14414	7.95752	1.07687	0.895234	1.0857	1.01927	0.889452	0.939589	0.954721	0.927921	0.91038	0.253316
Q9QX79	Fetuin-B OS=Rattus norvegicus GN=Fetub PE=2 SV=2 - [FETUB_RAT]	24.07	7	7	15	378	41.5359	7.09326	0.93664	0.953486	0.844324	0.911483	0.956309	1.00305	1.03389	0.997748	1.09464	0.25369
F1LV13	Heterogeneous nuclear ribonucleoprotein M OS=Rattus norvegicus GN=Hnrnpm PE=1 SV=1 - [F1LV13_RAT]	3.62	2	2	2	690	73.6734	8.74854		1.08441	1.20268	1.14355		1.16615	0.916167	1.04116	0.910466	0.253781
D3ZLY0	Family with sequence similarity 173, member B OS=Rattus norvegicus GN=Fam173b PE=4 SV=1 - [D3ZLY0_RAT]	3.24	1	1	2	216	24.0372	7.82568	1.10847	1.0792		1.09384	1.01845	0.973361		0.995905	0.910469	0.253796
A0A0G2JVL6	NADH dehydrogenase [ubiquinone] 1 alpha subcomplex subunit 8 OS=Rattus norvegicus GN=Ndufa8 PE=1 SV=1 - [A0A0G2JVL6_RAT]	40.12	7	7	32	172	19.9521	8.29443	0.85386	1.02702	1.06096	0.980613	1.09123	1.0683	1.06037	1.0733	1.09452	0.254287
P15791	Calcium/calmodulin-dependent protein kinase type II subunit delta OS=Rattus norvegicus GN=Camk2d PE=1 SV=1 - [KCC2D_RAT]	22.33	7	13	45	533	60.0426	7.26904	1.13365	1.00742	0.963039	1.03471	0.93784	0.927104	0.961977	0.942307	0.910701	0.255056
Q5FVN1	Starch-binding domain-containing protein 1 OS=Rattus norvegicus GN=Stbd1 PE=1 SV=1 - [STBD1_RAT]	44.74	14	14	36	333	35.4727	6.11279	1.10488	0.96411	0.981007	1.01667	0.943363	0.92548	0.908857	0.9259	0.910722	0.255169
F1LP82	Ras-related protein Rab-2A OS=Rattus norvegicus GN=Rab2a PE=1 SV=3 - [F1LP82_RAT]	47.57	8	8	20	206	22.7904	6.53662	1.01396	1.06557	1.0462	1.04191	0.978255	0.938977	0.929473	0.948902	0.910735	0.255241
F1LQ00	Collagen type V alpha 2 chain OS=Rattus norvegicus GN=Col5a2 PE=1 SV=3 - [F1LQ00_RAT]	1.27	2	2	7	1494	145.112	6.69775	1.14267	0.994779	0.899424	1.01229	0.855556	0.929145	0.982305	0.922335	0.911137	0.257436
P18886	Carnitine O-palmitoyltransferase 2, mitochondrial OS=Rattus norvegicus GN=Cpt2 PE=1 SV=1 - [CPT2_RAT]	32.52	21	21	72	658	74.0634	7.32764	0.858112	1.02945	1.01122	0.966261	1.12318	1.02105	1.02659	1.05694	1.09385	0.257623
A0A0G2K3W1	Von Willebrand factor A domain-containing 8 OS=Rattus norvegicus GN=Vwa8 PE=1 SV=1 - [A0A0G2K3W1_RAT]	3.53	2	2	2	481	53.7262	8.76318		1.03845	1.01802	1.02824		0.817738	1.05669	0.937212	0.911475	0.259295
Q66HG4	Aldose 1-epimerase OS=Rattus norvegicus GN=Galm PE=1 SV=1 - [GALM_RAT]	13.45	4	4	7	342	37.8692	6.65381	0.930688	1.18083	0.961441	1.02432	0.999988	0.819486	0.981511	0.933662	0.911495	0.259407
F1M2K3	Small ubiquitin-related modifier OS=Rattus norvegicus GN=Sumo2 PE=3 SV=2 - [F1M2K3_RAT]	12.77	1	1	4	94	10.7633	5.50342	1.11309	0.99627		1.05468	0.970563	0.952128		0.961345	0.911504	0.259456
Q68FY0	Cytochrome b-c1 complex subunit 1, mitochondrial OS=Rattus norvegicus GN=Uqcrc1 PE=1 SV=1 - [QCR1_RAT]	37.71	15	16	134	480	52.8154	5.88428	0.905846	1.03496	0.943373	0.961393	1.11541	1.01119	1.02662	1.05107	1.09328	0.260444
P13697	NADP-dependent malic enzyme OS=Rattus norvegicus GN=Me1 PE=1 SV=2 - [MAOX_RAT]	8.74	6	6	8	572	63.962	6.93213	1.08705	1.00797	1.00455	1.03319	0.969626	0.914775	0.941601	0.942001	0.911739	0.260752
B4F7C9	Serine/threonine-protein kinase Chk1 OS=Rattus norvegicus GN=Stt3a PE=1 SV=1 - [B4F7C9_RAT]	2.84	2	2	2	705	80.5449	8.104	1.08068		1.00941	1.04505	0.936827		0.968956	0.952891	0.911817	0.26118
D3ZL77	Eukaryotic translation initiation factor 3 subunit H OS=Rattus norvegicus GN=Eif3h PE=1 SV=2 - [D3ZL77_RAT]	10.55	3	3	5	256	29.9091	8.01611	1.19436	1.01957	1.04431	1.08608	0.932108	1.03625	1.00258	0.990314	0.911823	0.261217
D4A133	ATPase H+-transporting V1 subunit A OS=Rattus norvegicus GN=Atp6v1a PE=1 SV=1 - [D4A133_RAT]	8.75	5	5	9	617	68.2216	5.57959	1.06368	0.99722	1.04805	1.03632	0.941518	0.916982	0.976838	0.945113	0.911992	0.26215
D3ZUL1	Coiled-coil domain-containing 124 OS=Rattus norvegicus GN=Ccdc124 PE=1 SV=1 - [D3ZUL1_RAT]	9.68	2	2	4	217	25.3024	9.61279		0.993252	0.946707	0.969979		0.900817	0.868442	0.884629	0.912008	0.26224
G3V7I0	Peroxiredoxin 3 OS=Rattus norvegicus GN=Prdx3 PE=1 SV=1 - [G3V7I0_RAT]	42.8	8	8	49	257	28.2815	7.54736	0.823313	1.01806	1.03024	0.957205	1.10581	1.02631	1.00629	1.04614	1.09291	0.26233
P23965	Enoyl-CoA delta isomerase 1, mitochondrial OS=Rattus norvegicus GN=Eci1 PE=1 SV=1 - [ECI1_RAT]	48.1	13	13	59	289	32.234	9.53955	0.814716	1.028	0.999083	0.947266	1.12476	1.03925	0.941462	1.03516	1.09278	0.262962
A0A140TAE6	Enoyl-[acyl-carrier-protein] reductase, mitochondrial OS=Rattus norvegicus GN=Mecr PE=1 SV=1 - [A0A140TAE6_RAT]	8.31	3	3	4	373	40.3092	8.77783		1.038	1.05555	1.04678		0.966203	0.943776	0.954989	0.912313	0.263935
Q66HF3	Electron transfer flavoprotein-ubiquinone oxidoreductase, mitochondrial OS=Rattus norvegicus GN=Etfdh PE=1 SV=1 - [Q66HF3_RAT]	47.24	26	26	103	616	68.1207	7.56201	0.864726	1.04255	1.00711	0.971462	1.10662	1.04761	1.02995	1.06139	1.09257	0.264041
D3ZVB7	Osteoglycin OS=Rattus norvegicus GN=Ogn PE=1 SV=1 - [D3ZVB7_RAT]	36.24	10	10	46	298	34.0477	6.18896	1.23608	0.928451	0.970499	1.04501	0.877556	0.954285	1.0289	0.95358	0.912507	0.265016
Q5XIE6	3-hydroxyisobutyryl-CoA hydrolase, mitochondrial OS=Rattus norvegicus GN=Hibch PE=1 SV=2 - [HIBCH_RAT]	23.64	9	9	25	385	42.9973	8.45557	0.86931	1.0097	1.01447	0.964492	1.117	1.03929	1.00292	1.05307	1.09184	0.267762
D3ZIQ3	Fat storage-inducing transmembrane protein 1 OS=Rattus norvegicus GN=Fitm1 PE=4 SV=1 - [D3ZIQ3_RAT]	8.9	2	2	9	292	32.2411	9.94971	1.06802	0.929728	0.976952	0.991567	0.975978	0.841487	0.898458	0.905308	0.913007	0.267815
P51638	Caveolin-3 OS=Rattus norvegicus GN=Cav3 PE=1 SV=1 - [CAV3_RAT]	25.83	2	4	12	151	17.3908	5.80811	0.938544	0.982629	0.949586	0.956919	1.07561	1.05328	1.00519	1.04469	1.09172	0.268347
Q5BJN5	Mitochondrial intermembrane space import and assembly protein 40 OS=Rattus norvegicus GN=Chchd4 PE=2 SV=1 - [MIA40_RAT]	6.47	1	1	2	139	15.4568	4.32275	0.919511	1.08795		1.00373	1.16831	1.02305		1.09568	1.09161	0.268949
P04639	Apolipoprotein A-I OS=Rattus norvegicus GN=Apoa1 PE=1 SV=2 - [APOA1_RAT]	44.4	10	10	24	259	30.0432	5.74463	0.952417	1.03474	0.890674	0.959275	1.04704	0.976419	1.11735	1.04694	1.09139	0.270089
Q5XIP1	Protein pelota homolog OS=Rattus norvegicus GN=Pelo PE=1 SV=1 - [PELO_RAT]	11.43	4	4	4	385	43.38	5.98584		1.00773	1.08862	1.04818		0.980875	0.934053	0.957464	0.913458	0.270353
Q9Z1W6	Protein LYRIC OS=Rattus norvegicus GN=Mtdh PE=1 SV=2 - [LYRIC_RAT]	11.02	5	5	8	581	63.9307	9.29053	1.01728	1.04438	1.06021	1.04062	0.990865	0.942496	0.918353	0.950571	0.913463	0.270384
Q498D8	Ring-box 1 OS=Rattus norvegicus GN=Rbx1 PE=1 SV=1 - [Q498D8_RAT]	7.41	1	1	2	108	12.2657	6.96143	1.08866	1.06221		1.07543	0.945548	1.01963		0.982587	0.913665	0.271525
P85108	Tubulin beta-2A chain OS=Rattus norvegicus GN=Tubb2a PE=1 SV=1 - [TBB2A_RAT]	49.66	2	17	96	445	49.875	4.89404	1.06268	1.02219		1.04243	0.936467	0.968463		0.952465	0.913694	0.271691
Q62667	Major vault protein OS=Rattus norvegicus GN=Mvp PE=1 SV=4 - [MVP_RAT]	19.16	14	14	33	861	95.7391	5.57959	1.12791	1.03713	0.990769	1.05194	1.00699	0.969907	0.906781	0.961227	0.913769	0.272119
P54921	Alpha-soluble NSF attachment protein OS=Rattus norvegicus GN=Napa PE=1 SV=2 - [SNAA_RAT]	41.69	10	10	16	295	33.1712	5.45264	1.17234	1.04131	0.994281	1.06931	0.951451	0.976343	1.00416	0.977318	0.91397	0.273259
D3ZUC2	Mov10 RISC complex RNA helicase OS=Rattus norvegicus GN=Mov10 PE=1 SV=1 - [D3ZUC2_RAT]	0.6	1	1	2	1004	113.689	9.1001		1.13624	1.20879	1.17252		0.993463	1.15059	1.07203	0.914297	0.275124
F1LNF1	Heterogeneous nuclear ribonucleoproteins A2/B1 OS=Rattus norvegicus GN=Hnrnpa2b1 PE=1 SV=1 - [F1LNF1_RAT]	35.23	11	12	49	352	37.2747	9.0708	0.961025	0.972506	0.933847	0.955793	1.07467	1.02746	1.02436	1.04216	1.09037	0.275384
P29418	ATP synthase subunit epsilon, mitochondrial OS=Rattus norvegicus GN=Atp5e PE=1 SV=2 - [ATP5E_RAT]	43.14	3	3	16	51	5.76311	10.0083	0.866786	1.02581	1.06275	0.985116	1.1562	1.0848	0.98127	1.07409	1.09032	0.275643
P50411	Protein phosphatase inhibitor 2 OS=Rattus norvegicus GN=Ppp1r2 PE=1 SV=2 - [IPP2_RAT]	8.78	2	2	3	205	23.057	4.84326		0.981857	0.882618	0.932237		1.01329	1.01867	1.01598	1.08983	0.278184
Q7M6Z3	N-lysine methyltransferase SMYD2 OS=Rattus norvegicus GN=Smyd2 PE=1 SV=1 - [SMYD2_RAT]	17.78	8	8	20	433	49.6155	6.97607	1.0449	0.992091	1.04392	1.02697	0.933415	0.925921	0.959433	0.939589	0.914915	0.27867
A9UMW2	Ndufa3 protein (Fragment) OS=Rattus norvegicus GN=Ndufa3 PE=2 SV=1 - [A9UMW2_RAT]	42.17	2	2	10	83	9.24876	8.49951	0.932386	0.97009	1.01194	0.971471	1.05509	1.05548	1.06512	1.05856	1.08965	0.279147
P40241	CD9 antigen OS=Rattus norvegicus GN=Cd9 PE=1 SV=2 - [CD9_RAT]	7.08	2	2	5	226	25.1979	7.26904	1.12972	1.12897	1.01128	1.08999	0.961574	0.992877	1.03793	0.997459	0.915112	0.279804
Q7TN00	Cardiac titin N2BA isoform (Fragment) OS=Rattus norvegicus PE=2 SV=2 - [Q7TN00_RAT]	62.02	137	183	1670	3410	375.525	5.84619	1.04898	0.984532	1.06442	1.03264	0.972016	0.94008	0.923427	0.945174	0.915296	0.280868
Q5XIC2	Evolutionarily conserved signaling intermediate in Toll pathway, mitochondrial OS=Rattus norvegicus GN=Ecsit PE=1 SV=1 - [ECSIT_RAT]	4.61	2	2	4	434	49.5881	6.43018	0.891117	1.16602		1.02857	1.04033	1.20034		1.12034	1.08922	0.28141
P11598	Protein disulfide-isomerase A3 OS=Rattus norvegicus GN=Pdia3 PE=1 SV=2 - [PDIA3_RAT]	37.82	18	18	61	505	56.5877	6.21436	0.989865	0.973485	0.93605	0.966466	1.0063	1.06059	1.09036	1.05242	1.08893	0.282935
Q561S0	NADH dehydrogenase [ubiquinone] 1 alpha subcomplex subunit 10, mitochondrial OS=Rattus norvegicus GN=Ndufa10 PE=1 SV=1 - [NDUAA_RAT]	56.62	19	19	106	355	40.4676	7.79639	0.847107	1.05959	1.0091	0.971931	1.12968	1.02814	1.01703	1.05828	1.08885	0.283404
P61751	ADP-ribosylation factor 4 OS=Rattus norvegicus GN=Arf4 PE=2 SV=2 - [ARF4_RAT]	23.33	1	3	6	180	20.3836	7.13721		0.943899	0.92735	0.935624		1.06318	0.9742	1.01869	1.08878	0.283755
G3V741	Phosphate carrier protein, mitochondrial OS=Rattus norvegicus GN=Slc25a3 PE=1 SV=1 - [G3V741_RAT]	31.18	12	12	80	356	39.5054	9.26123	0.84151	1.05901	1.01659	0.972372	1.13188	1.02476	1.01934	1.05866	1.08874	0.28397
Q3KRD5	Mitochondrial import receptor subunit TOM34 OS=Rattus norvegicus GN=Tomm34 PE=1 SV=1 - [TOM34_RAT]	20.39	5	5	8	309	34.4399	9.12939	0.940257	1.00026	0.907366	0.949294	1.00229	1.12128	0.976619	1.0334	1.0886	0.28474
D4AA43	Kelch-like family member 40 OS=Rattus norvegicus GN=Klhl40 PE=4 SV=2 - [D4AA43_RAT]	32.86	18	18	44	560	62.6717	5.2749	0.946009	0.992733	0.968702	0.969148	1.04184	1.0679	1.05524	1.05499	1.08858	0.284838
D3ZT90	Glutaryl-CoA dehydrogenase OS=Rattus norvegicus GN=Gcdh PE=1 SV=1 - [D3ZT90_RAT]	11.86	6	6	10	447	49.6815	8.71924	0.918423	0.997507	0.999206	0.971712	1.21117	1.07249	0.889313	1.05766	1.08845	0.285541
B1VKB4	Synaptopodin OS=Rattus norvegicus GN=Synpo PE=2 SV=1 - [B1VKB4_RAT]	15.8	11	11	35	905	96.6589	9.65674	0.882522	1.00559	1.01954	0.969218	1.08784	1.0677	1.00928	1.05494	1.08844	0.285564
D3ZCZ9	NADH dehydrogenase [ubiquinone] iron-sulfur protein 6, mitochondrial OS=Rattus norvegicus GN=LOC100912599 PE=1 SV=1 - [D3ZCZ9_RAT]	57.76	5	5	35	116	13.0317	9.21729	0.926473	1.03045	0.969298	0.975409	1.19215	0.952156	1.04043	1.06158	1.08834	0.286103
B1WBY1	Cul1 protein OS=Rattus norvegicus GN=Cul1 PE=1 SV=1 - [B1WBY1_RAT]	4.77	4	4	5	776	89.635	8.00146	1.06421		1.03393	1.04907	0.980583		0.941765	0.961174	0.916216	0.286227
A0A0A0MY48	Dynamin-2 OS=Rattus norvegicus GN=Dnm2 PE=1 SV=2 - [A0A0A0MY48_RAT]	4.88	4	4	5	860	97.1935	7.62061	1.11432	1.03893	1.06397	1.07241	0.960892	1.00465	0.982388	0.982644	0.916297	0.2867
Q9JLJ3	4-trimethylaminobutyraldehyde dehydrogenase OS=Rattus norvegicus GN=Aldh9a1 PE=1 SV=1 - [AL9A1_RAT]	35.22	15	15	60	494	53.618	6.91748	1.02018	0.995035	1.05002	1.02175	0.915389	0.952621	0.940751	0.936254	0.916327	0.286881
Q32Q54	RCG37273, isoform CRA_a OS=Rattus norvegicus GN=Uqcc1 PE=1 SV=1 - [Q32Q54_RAT]	12.37	3	3	5	299	34.5234	8.76318	1.22413	0.875614	0.983519	1.02775	1.00534	0.796327	1.02387	0.941846	0.916412	0.28738
Q63362	NADH dehydrogenase [ubiquinone] 1 alpha subcomplex subunit 5 OS=Rattus norvegicus GN=Ndufa5 PE=1 SV=3 - [NDUA5_RAT]	73.28	8	9	55	116	13.4033	7.43018	0.869768	1.04998	0.986116	0.96862	1.10876	1.02811	1.02468	1.05385	1.08799	0.287999
F1LMY4	Ryanodine receptor 1 OS=Rattus norvegicus GN=Ryr1 PE=1 SV=1 - [RYR1_RAT]	35.61	18	148	565	5035	565.122	5.30029	1.07633	1.01247	0.992276	1.02702	0.981989	0.932639	0.909249	0.941292	0.916524	0.288036
P04166	Cytochrome b5 type B OS=Rattus norvegicus GN=Cyb5b PE=1 SV=2 - [CYB5B_RAT]	23.29	3	3	5	146	16.2548	5.05908	0.987196	1.37122	0.997464	1.11863	1.02685	1.02814	1.02193	1.02564	0.916874	0.290098
Q561R9	Endoribonuclease LACTB2 OS=Rattus norvegicus GN=Lactb2 PE=2 SV=1 - [LACB2_RAT]	13.19	3	3	3	288	32.4637	6.32861	1.11892	1.03485		1.07688	0.968262	1.00727		0.987766	0.917245	0.292297
P29419	ATP synthase subunit e, mitochondrial OS=Rattus norvegicus GN=Atp5i PE=1 SV=3 - [ATP5I_RAT]	69.01	6	6	60	71	8.24948	9.34912	0.866775	1.08186	1.01118	0.986604	1.11074	1.07646	1.03057	1.07259	1.08715	0.292556
B2GUZ5	F-actin-capping protein subunit alpha-1 OS=Rattus norvegicus GN=Capza1 PE=1 SV=1 - [CAZA1_RAT]	32.52	4	7	14	286	32.8893	5.69385		0.993508	0.925676	0.959592		0.967082	1.11898	1.04303	1.08695	0.293661
D3ZF13	Acyl carrier protein OS=Rattus norvegicus GN=Ndufab1 PE=1 SV=1 - [D3ZF13_RAT]	18.59	3	3	32	156	17.5031	5.07178	0.854844	0.997397	1.01565	0.955964	1.12047	0.966312	1.03025	1.03901	1.08687	0.294076
P18422	Proteasome subunit alpha type-3 OS=Rattus norvegicus GN=Psma3 PE=1 SV=3 - [PSA3_RAT]	27.84	8	8	22	255	28.4011	5.43994	1.0211	1.06285	1.02954	1.03783	0.936056	0.953925	0.966975	0.952319	0.917604	0.294429
M0R9H1	Hypothetical protein LOC685933 OS=Rattus norvegicus GN=Tbc1d12 PE=1 SV=2 - [M0R9H1_RAT]	1.78	1	1	9	618	67.6951	5.46533	0.997313	1.06607	1.04336	1.03558	0.952222	1.0007	0.898265	0.950397	0.917744	0.295267
G3V945	Aldehyde dehydrogenase family 5, subfamily A1 OS=Rattus norvegicus GN=Aldh5a1 PE=1 SV=1 - [G3V945_RAT]	29.64	14	14	40	523	56.1099	8.08936	0.838415	1.05085	0.987153	0.958807	1.06749	1.01579	1.04204	1.04177	1.08653	0.295952
P14604	Enoyl-CoA hydratase, mitochondrial OS=Rattus norvegicus GN=Echs1 PE=1 SV=1 - [ECHM_RAT]	51.03	13	13	75	290	31.4962	8.1333	0.843489	1.04314	1.02947	0.972032	1.14493	1.02266	1.00061	1.05607	1.08646	0.296376
M0RCE9	Voltage-dependent L-type calcium channel subunit alpha OS=Rattus norvegicus GN=Cacna1s PE=1 SV=2 - [M0RCE9_RAT]	10.65	17	17	58	1850	210.273	6.53662	1.08576	0.983006	0.986338	1.01837	0.953557	0.919174	0.932125	0.934952	0.918089	0.297329
P17136	Small nuclear ribonucleoprotein-associated protein B (Fragment) OS=Rattus norvegicus GN=Snrpb PE=2 SV=1 - [RSMB_RAT]	7.01	2	2	3	214	21.5801	10.8726		1.02591	1.016	1.02095		1.14446	1.0735	1.10898	1.08622	0.297672
P97521	Mitochondrial carnitine/acylcarnitine carrier protein OS=Rattus norvegicus GN=Slc25a20 PE=1 SV=1 - [MCAT_RAT]	39.87	12	12	32	301	33.1322	9.48096	0.849182	1.04534	1.01562	0.970048	1.13479	1.02841	0.997182	1.05346	1.08599	0.298962
M0RBZ7	SH3 domain-containing kinase-binding protein 1 OS=Rattus norvegicus GN=Sh3kbp1 PE=1 SV=2 - [M0RBZ7_RAT]	6.11	3	4	4	655	71.8083	8.70459	1.16434	1.07307	0.916738	1.05138	1.00164	0.93344	0.961643	0.965575	0.918388	0.299129
Q07969	Platelet glycoprotein 4 OS=Rattus norvegicus GN=Cd36 PE=1 SV=3 - [CD36_RAT]	22.25	9	9	19	472	52.6973	8.55811	0.898943	0.977438	0.992563	0.956315	1.10966	1.07183	0.933244	1.03824	1.08567	0.300719
D4ABA5	RCG35999, isoform CRA_a OS=Rattus norvegicus GN=Smtn PE=1 SV=1 - [D4ABA5_RAT]	3.69	3	3	4	921	99.8182	8.71924	0.975804	0.949965	0.991635	0.972468	1.02557	1.08838	1.05274	1.05556	1.08545	0.301963
P11517	Hemoglobin subunit beta-2 OS=Rattus norvegicus PE=1 SV=2 - [HBB2_RAT]	81.63	3	12	284	147	15.9723	8.79248	0.781461	1.0566	0.866454	0.901504	0.991085	0.949625	0.994806	0.978505	1.08541	0.302155
D3ZSG3	Tropomodulin 4 OS=Rattus norvegicus GN=Tmod4 PE=4 SV=1 - [D3ZSG3_RAT]	51.3	15	15	106	345	39.1826	4.80518	1.06634	0.981122	1.03841	1.02862	0.984859	0.920061	0.930706	0.945208	0.918905	0.302252
A6ZIQ8	Trimeric intracellular cation channel type A OS=Rattus norvegicus GN=Tmem38a PE=2 SV=1 - [TM38A_RAT]	28.96	8	8	35	297	33.2542	8.35303	1.11088	1.02807	0.958167	1.03237	0.977535	0.942075	0.926426	0.948679	0.918933	0.302419
A3FM27	Chloride intracellular channel protein OS=Rattus norvegicus GN=Clic4 PE=2 SV=1 - [A3FM27_RAT]	39.92	8	8	27	253	28.6186	5.59229	1.03994	0.933386	0.9815	0.98494	1.0394	1.07438	1.09313	1.06897	1.08531	0.302715
F1M4G6	Uncharacterized protein OS=Rattus norvegicus PE=3 SV=1 - [F1M4G6_RAT]	19.75	1	6	206	319	33.9629	7.86963	1.02168	0.967005	1.02054	1.00307	0.944901	0.892795	0.927806	0.921834	0.919008	0.302873
D3Z802	Nebulin-related-anchoring protein OS=Rattus norvegicus GN=Nrap PE=1 SV=1 - [D3Z802_RAT]	23.88	41	41	64	1692	192.162	9.30518	0.968633	1.00953	0.985014	0.987726	1.04435	1.06829	1.10255	1.07173	1.08505	0.304206
B5DF65	Biliverdin reductase B OS=Rattus norvegicus GN=Blvrb PE=1 SV=1 - [B5DF65_RAT]	29.61	7	7	20	206	22.0803	6.80029	0.889788	0.97403	0.930705	0.931508	1.01461	0.986527	1.03096	1.0107	1.08502	0.304393
Q4G069	Regulator of microtubule dynamics protein 1 OS=Rattus norvegicus GN=Rmdn1 PE=2 SV=1 - [RMD1_RAT]	39.68	10	10	22	310	35.3782	7.73779	0.867362	1.0404	1.01785	0.975203	1.07623	1.05415	1.04318	1.05785	1.08475	0.305866
F1M840	Sorbin and SH3 domain-containing protein 1 OS=Rattus norvegicus GN=Sorbs1 PE=1 SV=1 - [F1M840_RAT]	5.39	3	3	3	724	81.2899	6.97607		1.0303	1.13569	1.083		1.06843	0.92375	0.996091	0.919753	0.307416
Q66H80	Coatomer subunit delta OS=Rattus norvegicus GN=Arcn1 PE=2 SV=1 - [COPD_RAT]	3.91	2	2	2	511	57.1632	6.21436	1.11161		1.06612	1.08887	1.022		0.981491	1.00175	0.919988	0.308854
O55171	Acyl-coenzyme A thioesterase 2, mitochondrial OS=Rattus norvegicus GN=Acot2 PE=1 SV=1 - [ACOT2_RAT]	26.93	10	10	22	453	49.6697	7.82568	0.844914	1.04646	1.01487	0.968748	1.09036	1.03762	1.02264	1.05021	1.08409	0.309632
D3ZUB0	Reticulocalbin 1 OS=Rattus norvegicus GN=Rcn1 PE=1 SV=1 - [D3ZUB0_RAT]	10.46	3	3	3	325	38.0666	4.81787	1.01846	1.00482	0.899702	0.974326	1.03509	1.03007	1.1036	1.05625	1.08409	0.309641
B6RK61	Myosin heavy chain 7B OS=Rattus norvegicus GN=Myh7b PE=2 SV=1 - [B6RK61_RAT]	11.54	7	27	1314	1941	221.494	5.90967	0.995106	1.0062	0.978326	0.993211	0.935362	0.907345	0.898944	0.913884	0.920131	0.309731
Q5PQK2	Fused in sarcoma RNA-binding protein OS=Rattus norvegicus GN=Fus PE=1 SV=1 - [Q5PQK2_RAT]	7.34	4	4	6	518	52.6415	9.36377	1.04858	0.969571	0.931907	0.983354	1.01423	1.05189	1.13179	1.06597	1.08401	0.310059
F1LPV0	Asparaginyl-tRNA synthetase OS=Rattus norvegicus GN=Nars PE=1 SV=2 - [F1LPV0_RAT]	15.95	9	9	11	558	64.0869	5.85889	0.984009	1.15248	1.11154	1.08268	0.984844	1.00334	1.0007	0.996294	0.920215	0.310247
P0C5E3	Palladin (Fragment) OS=Rattus norvegicus GN=Palld PE=1 SV=1 - [PALLD_RAT]	2.99	2	2	3	603	66.6631	6.26514	1.05034	1.01709	1.08906	1.05216	0.908419	0.993871	1.00248	0.968256	0.920253	0.310482
B2RZD6	NDUFA4, mitochondrial complex-associated OS=Rattus norvegicus GN=Ndufa4 PE=1 SV=1 - [B2RZD6_RAT]	56.1	6	6	50	82	9.32087	9.5249	0.875753	1.06376	0.997424	0.978979	1.09003	1.09062	1.0026	1.06108	1.08387	0.310889
D4ADN6	Fibronectin type III and SPRY domain-containing 2 OS=Rattus norvegicus GN=Fsd2 PE=4 SV=2 - [D4ADN6_RAT]	10.05	6	6	9	746	84.6439	4.94482	1.05811	1.02261	0.974241	1.01832	0.907108	0.980546	0.923891	0.937182	0.920322	0.310911
F1LST1	Fibronectin OS=Rattus norvegicus GN=Fn1 PE=1 SV=3 - [F1LST1_RAT]	5.95	11	11	14	2387	262.591	5.80811	1.04675	0.913162	0.941295	0.967068	1.03618	1.07088	1.03663	1.0479	1.08358	0.312529
Q99ML5	Prenylcysteine oxidase OS=Rattus norvegicus GN=Pcyox1 PE=1 SV=1 - [PCYOX_RAT]	31.75	11	11	20	504	56.2516	7.09326	1.04199	0.987471	1.05487	1.02811	0.947076	0.954136	0.938351	0.946521	0.920642	0.312884
P19103	Protein phosphatase 1 regulatory subunit 1A OS=Rattus norvegicus GN=Ppp1r1a PE=1 SV=1 - [PPR1A_RAT]	8.19	1	1	2	171	18.7263	5.41455	0.858133	0.961594		0.909863	1.03682	0.934633		0.985726	1.08338	0.31369
Q66H98	Serum deprivation-response protein OS=Rattus norvegicus GN=Sdpr PE=1 SV=3 - [SDPR_RAT]	12.71	5	5	17	417	46.3583	5.2876	0.922384	0.992137	1.02403	0.979516	1.10444	1.02619	1.05251	1.06105	1.08324	0.314509
F1M2N4	Uncharacterized protein OS=Rattus norvegicus PE=1 SV=2 - [F1M2N4_RAT]	27.14	1	8	150	280	30.3912	7.84033		0.975233	1.12743	1.05133		0.985145	0.951922	0.968533	0.921243	0.316616
P60892	Ribose-phosphate pyrophosphokinase 1 OS=Rattus norvegicus GN=Prps1 PE=1 SV=2 - [PRPS1_RAT]	14.15	6	6	12	318	34.8119	6.97607	0.967335	1.0679	1.13273	1.05599	0.982914	0.955005	0.980898	0.972939	0.921354	0.317311
G3V6V1	Aminopeptidase B OS=Rattus norvegicus GN=Rnpep PE=1 SV=1 - [G3V6V1_RAT]	8.77	5	5	5	650	72.6423	5.59229	0.991152	1.10328	0.859997	0.984809	0.987045	1.09965	1.11221	1.0663	1.08275	0.317311
G3V731	Myosin light chain kinase 2, skeletal muscle OS=Rattus norvegicus GN=Mylk2 PE=1 SV=1 - [G3V731_RAT]	40.98	23	24	121	610	65.907	5.22412	1.03529	0.938287	0.964472	0.979348	0.887118	0.892295	0.927882	0.902431	0.921461	0.317977
Q60587	Trifunctional enzyme subunit beta, mitochondrial OS=Rattus norvegicus GN=Hadhb PE=1 SV=1 - [ECHB_RAT]	45.68	20	20	133	475	51.3815	9.46631	0.8881	1.01819	0.987101	0.964463	1.08556	1.02566	1.02119	1.04413	1.08261	0.318139
M0R919	Prefoldin subunit 3 OS=Rattus norvegicus GN=Vbp1 PE=1 SV=2 - [M0R919_RAT]	13.98	2	3	5	186	20.9157	5.73193	0.943116		0.93422	0.938668	0.996696		1.03556	1.01613	1.08252	0.318649
D4AD48	DCN1-like protein OS=Rattus norvegicus GN=Dcun1d2 PE=1 SV=2 - [D4AD48_RAT]	21.31	4	5	5	244	28.156	5.07178	1.02392	1.02966	1.10568	1.05309	0.95139	0.955376	1.00513	0.970631	0.921702	0.319483
F1LR10	Epithelial protein lost in neoplasm OS=Rattus norvegicus GN=Lima1 PE=1 SV=2 - [F1LR10_RAT]	1.59	1	1	2	755	83.7459	6.25244	0.931518	0.955586		0.943552	0.983834	1.05858		1.02121	1.0823	0.319911
Q6P7Q4	Lactoylglutathione lyase OS=Rattus norvegicus GN=Glo1 PE=1 SV=3 - [LGUL_RAT]	60.33	10	10	46	184	20.8063	5.31299	1.07424	0.959837	1.00822	1.0141	0.933131	0.929538	0.941709	0.934793	0.921796	0.320072
P00173	Cytochrome b5 OS=Rattus norvegicus GN=Cyb5a PE=1 SV=2 - [CYB5_RAT]	25.37	3	3	11	134	15.3456	4.98291	1.10054	0.937412	1.02605	1.02133	0.923543	0.944705	0.956524	0.941591	0.921922	0.320865
P35171	Cytochrome c oxidase subunit 7A2, mitochondrial OS=Rattus norvegicus GN=Cox7a2 PE=1 SV=1 - [CX7A2_RAT]	27.71	2	2	36	83	9.34695	10.272	0.872774	1.02053	1.00544	0.966251	1.06295	1.05501	1.01876	1.04558	1.08209	0.321119
Q6P3V8	Eukaryotic translation initiation factor 4A1 OS=Rattus norvegicus GN=Eif4a1 PE=1 SV=1 - [Q6P3V8_RAT]	25.62	2	11	37	406	46.1246	5.47803	0.938892	1.00324	0.994817	0.978982	1.03303	1.10315	1.04184	1.05934	1.08208	0.321194
Q99ND9	RWD domain-containing protein 1 OS=Rattus norvegicus GN=Rwdd1 PE=2 SV=1 - [RWDD1_RAT]	7.41	2	2	3	243	27.7654	4.25928	0.989614	0.939041		0.964328	1.07781	1.00897		1.04339	1.08199	0.321735
F1LN59	Eukaryotic translation initiation factor 4, gamma 2 OS=Rattus norvegicus GN=Eif4g2 PE=1 SV=2 - [F1LN59_RAT]	4.08	4	4	5	906	102.05	7.13721	0.734939	0.967134	1.05829	0.920122	1.05902	1.04138	0.885704	0.995368	1.08178	0.322968
P97519	Hydroxymethylglutaryl-CoA lyase, mitochondrial OS=Rattus norvegicus GN=Hmgcl PE=2 SV=1 - [HMGCL_RAT]	18.46	6	6	10	325	34.1697	8.41162	0.971104	0.981365	0.961554	0.971341	1.05127	1.0249	1.07606	1.05074	1.08174	0.323168
D4A7U8	Myozenin 1 OS=Rattus norvegicus GN=Myoz1 PE=1 SV=1 - [D4A7U8_RAT]	76.35	16	16	250	296	31.3786	8.646	1.06235	0.957381	1.04207	1.0206	0.979207	0.909138	0.936422	0.941589	0.922583	0.325031
D3ZHD3	PET100 homolog OS=Rattus norvegicus GN=Pet100 PE=1 SV=1 - [D3ZHD3_RAT]	9.21	1	1	2	76	9.43189	9.17334	1.16604	1.0098		1.08792	0.921303	1.08656		1.00393	0.9228	0.326409
P02770	Serum albumin OS=Rattus norvegicus GN=Alb PE=1 SV=2 - [ALBU_RAT]	81.91	2	50	763	608	68.6861	6.48096	1.06837	1.07969	0.834264	0.994109	1.04886	1.0468	1.12873	1.0748	1.08117	0.326578
G3V6R7	3-oxoacyl-[acyl-carrier-protein] synthase, mitochondrial OS=Rattus norvegicus GN=Oxsm PE=1 SV=1 - [G3V6R7_RAT]	7.68	3	3	3	456	47.9742	7.34229	0.994731	0.990638		0.992684	1.02788	0.804463		0.916169	0.922921	0.327176
D3ZL88	Uncharacterized protein OS=Rattus norvegicus GN=Ube2d4l1 PE=3 SV=2 - [D3ZL88_RAT]	7.33	1	1	2	150	17.0998	7.79639	1.0888	0.915928		1.00236	0.959454	0.890753		0.925104	0.922923	0.32719
P62332	ADP-ribosylation factor 6 OS=Rattus norvegicus GN=Arf6 PE=1 SV=2 - [ARF6_RAT]	14.86	2	2	2	175	20.0694	8.95361	0.905212	1.27336		1.08928	1.06258	0.948608		1.00559	0.923169	0.328757
B0BN46	Glyoxylate and hydroxypyruvate reductase OS=Rattus norvegicus GN=Grhpr PE=1 SV=1 - [B0BN46_RAT]	30.45	9	9	20	335	35.9148	7.92822	1.04921	1.05244	0.992579	1.03141	1.00731	0.936814	0.912514	0.952213	0.923218	0.329064
P11960	2-oxoisovalerate dehydrogenase subunit alpha, mitochondrial (Fragment) OS=Rattus norvegicus GN=Bckdha PE=1 SV=1 - [ODBA_RAT]	17.01	7	7	16	441	50.1329	7.82568	0.905057	1.00593	0.93293	0.947972	1.11594	0.982297	0.974972	1.0244	1.08063	0.329771
D4A4U3	Magnesium-dependent phosphatase 1 OS=Rattus norvegicus GN=Mdp1 PE=1 SV=1 - [D4A4U3_RAT]	18.9	3	3	6	164	18.5986	6.18896	1.03818	0.996148	1.12352	1.05261	0.980991	0.903925	1.03084	0.971917	0.923336	0.32982
D3ZXS4	Leucine-rich repeat-containing 39 OS=Rattus norvegicus GN=Lrrc39 PE=4 SV=1 - [D3ZXS4_RAT]	8.98	3	3	4	334	38.6912	5.89697	1.07402	1.11139		1.09271	1.0192	0.998674		1.00894	0.923338	0.329833
F1M1J2	Nebulin OS=Rattus norvegicus GN=Neb PE=1 SV=3 - [F1M1J2_RAT]	76.19	15	387	3679	5375	622.999	9.12939	1.06069	1.0045	1.02104	1.02874	0.963159	0.929956	0.95695	0.950022	0.923478	0.330728
A0A0G2KAJ7	Collagen alpha-1(XII) chain OS=Rattus norvegicus GN=Col12a1 PE=1 SV=1 - [A0A0G2KAJ7_RAT]	9.04	22	22	39	3143	342.315	5.64307	0.976534	0.923396	0.867708	0.922546	0.847604	1.09637	1.04629	0.996754	1.08044	0.330889
A0A0G2JST3	Keratin, type II cytoskeletal 1 OS=Rattus norvegicus GN=Krt1 PE=1 SV=1 - [A0A0G2JST3_RAT]	8.32	2	6	18	625	64.7171	7.92822	1.18331	0.768138	0.94024	0.963898	0.820539	0.924756	1.37853	1.04128	1.08028	0.331852
P32551	Cytochrome b-c1 complex subunit 2, mitochondrial OS=Rattus norvegicus GN=Uqcrc2 PE=1 SV=2 - [QCR2_RAT]	55.31	19	19	150	452	48.3662	9.14404	0.900723	1.06611	0.962028	0.976287	1.0999	1.01842	1.04566	1.05466	1.08028	0.331854
A0A0G2JZH0	Calcium-binding protein 39 OS=Rattus norvegicus GN=Cab39 PE=1 SV=1 - [A0A0G2JZH0_RAT]	27.27	9	10	19	341	39.8477	6.88818	0.935952	0.997819	1.00405	0.979273	1.05554	1.06859	1.04949	1.05788	1.08027	0.331909
B0BNB2	Density-regulated protein OS=Rattus norvegicus GN=Denr PE=2 SV=1 - [B0BNB2_RAT]	19.07	3	3	5	194	21.735	5.2876	1.03545	0.841172	1.0085	0.961709	0.885303	0.842384	0.937359	0.888349	0.923719	0.332273
Q63798	Proteasome activator complex subunit 2 OS=Rattus norvegicus GN=Psme2 PE=2 SV=3 - [PSME2_RAT]	15.13	4	4	8	238	26.84	5.71924	0.996334	1.16417	0.882278	1.01426	0.861705	0.953889	0.995338	0.936977	0.923803	0.33281
Q91V33	KH domain-containing, RNA-binding, signal transduction-associated protein 1 OS=Rattus norvegicus GN=Khdrbs1 PE=1 SV=1 - [KHDR1_RAT]	5.19	2	2	4	443	48.2853	8.71924	1.13496	1.06484	1.02405	1.07462	0.884251	1.00675	1.08764	0.99288	0.923938	0.333674
A0A0H2UHX1	Reticulon OS=Rattus norvegicus GN=Rtn3 PE=1 SV=1 - [A0A0H2UHX1_RAT]	7.28	2	2	4	261	28.2092	9.0708	0.981672		1.19753	1.0896	1.10023		0.913638	1.00693	0.92413	0.334912
A0A0H2UI21	Carnitine O-acetyltransferase OS=Rattus norvegicus GN=Crat PE=1 SV=1 - [A0A0H2UI21_RAT]	32.59	21	21	70	626	70.9683	8.20654	0.842703	1.01671	0.982631	0.947348	1.09483	1.00163	0.972191	1.02288	1.07973	0.335111
D4A3V2	NADH dehydrogenase [ubiquinone] 1 alpha subcomplex subunit 6 OS=Rattus norvegicus GN=Ndufa6 PE=1 SV=1 - [D4A3V2_RAT]	56.92	7	7	28	130	15.2141	10.1548	0.898262	1.05123	0.99828	0.98259	1.10611	1.05739	1.01899	1.06083	1.07963	0.335747
Q63041	Alpha-1-macroglobulin OS=Rattus norvegicus GN=A1m PE=1 SV=1 - [A1M_RAT]	25.67	36	36	90	1500	167.019	6.90283	0.975498	1.01026	0.937813	0.974525	0.988011	1.10227	1.0657	1.052	1.0795	0.33654
D3ZD09	Cytochrome c oxidase subunit OS=Rattus norvegicus GN=Cox6b1 PE=1 SV=1 - [D3ZD09_RAT]	61.63	5	5	70	86	10.0649	8.71924	0.879806	1.02549	1.02685	0.977382	1.06657	1.0785	1.01971	1.05493	1.07934	0.337475
P04785	Protein disulfide-isomerase OS=Rattus norvegicus GN=P4hb PE=1 SV=2 - [PDIA1_RAT]	44.4	25	25	87	509	56.9157	4.93213	0.976467	0.959528	0.954904	0.963633	1.02749	1.01978	1.07295	1.04007	1.07932	0.337574
A0A0G2JU77	Eukaryotic translation initiation factor 3 subunit K OS=Rattus norvegicus GN=Eif3k PE=1 SV=1 - [A0A0G2JU77_RAT]	8.37	2	2	3	215	24.7764	4.97021	1.05747	1.06112		1.05929	0.96579	0.993004		0.979397	0.924576	0.337791
A0A0G2K866	ATP-binding cassette sub-family B member 7, mitochondrial OS=Rattus norvegicus GN=Abcb7 PE=1 SV=1 - [A0A0G2K866_RAT]	5.32	4	4	7	752	82.5345	9.31982	0.914005	1.02688		0.970441	1.08726	1.00721		1.04723	1.07913	0.338741
P43278	Histone H1.0 OS=Rattus norvegicus GN=H1f0 PE=2 SV=2 - [H10_RAT]	27.84	6	6	28	194	20.8722	10.9019	0.984535	0.99344	0.952132	0.976702	1.02244	1.06648	1.07303	1.05399	1.07913	0.338773
Q6P6V0	Glucose-6-phosphate isomerase OS=Rattus norvegicus GN=Gpi PE=1 SV=1 - [G6PI_RAT]	54.48	27	27	336	558	62.7871	7.76709	1.06841	0.94316	1.00336	1.00497	0.926002	0.923456	0.938529	0.929329	0.924729	0.338784
Q5FWT1	Protein FAM98A OS=Rattus norvegicus GN=Fam98a PE=2 SV=1 - [FA98A_RAT]	8.74	3	3	5	515	55.0362	8.90967	1.06235	0.994632	1.15628	1.07109	0.928284	1.02757	1.01559	0.990482	0.924743	0.338875
Q5EB77	Ras-related protein Rab-18 OS=Rattus norvegicus GN=Rab18 PE=2 SV=1 - [RAB18_RAT]	36.89	6	6	14	206	22.9616	5.23682	1.03011	1.07344	1.0443	1.04928	0.991755	1.00888	0.910636	0.970424	0.924844	0.339528
Q99N97	H-caldesmon (Fragment) OS=Rattus norvegicus GN=Cald1 PE=2 SV=1 - [Q99N97_RAT]	5.73	2	2	17	227	26.6212	4.98291	1.00326	0.893813	1.23277	1.04328	1.04726	0.896962	0.950432	0.964885	0.924859	0.339628
A0A0G2K2F1	RCG48030 OS=Rattus norvegicus GN=rCG_48030 PE=1 SV=1 - [A0A0G2K2F1_RAT]	31.66	7	7	13	259	27.9783	9.67139	1.01208	0.961296	1.02981	1.00106	0.915726	0.927929	0.93437	0.926008	0.925025	0.340706
Q63569	26S protease regulatory subunit 6A OS=Rattus norvegicus GN=Psmc3 PE=2 SV=1 - [PRS6A_RAT]	25.28	9	9	20	439	49.1294	5.23682	1.09149	0.990833	1.05075	1.04436	0.966461	0.958266	0.973526	0.966084	0.925051	0.340878
Q9ES32	Transcription factor A (Fragment) OS=Rattus norvegicus GN=Tfa PE=2 SV=1 - [Q9ES32_RAT]	23.53	6	6	14	204	23.9086	9.74463	0.918467	1.08504	0.966624	0.990044	1.06819	1.08261	1.05302	1.06794	1.07868	0.341504
Q5XI77	Annexin OS=Rattus norvegicus GN=Anxa11 PE=1 SV=1 - [Q5XI77_RAT]	31.61	13	14	53	503	54.1258	7.6499	0.958187	0.988952	1.00292	0.983354	1.0791	1.09056	1.0124	1.06069	1.07864	0.341724
Q99MI7	NEDD8-activating enzyme E1 catalytic subunit OS=Rattus norvegicus GN=Uba3 PE=1 SV=1 - [UBA3_RAT]	2.16	1	1	3	462	51.6903	5.45264	0.961596	1.0651		1.01335	0.973645	0.901705		0.937675	0.925324	0.342656
D3ZHW0	ATP-dependent RNA helicase DHX29 OS=Rattus norvegicus GN=Dhx29 PE=1 SV=2 - [D3ZHW0_RAT]	0.51	1	1	6	1366	154.022	8.11865	1.0597	0.921121	0.986363	0.989062	0.990357	0.869843	0.885736	0.915312	0.925434	0.343377
P18163	Long-chain-fatty-acid--CoA ligase 1 OS=Rattus norvegicus GN=Acsl1 PE=1 SV=1 - [ACSL1_RAT]	52.36	33	34	199	699	78.1282	6.99072	0.841477	1.0482	1.02327	0.97098	1.09081	1.03251	1.01788	1.04707	1.07836	0.343427
Q7TQ16	Cytochrome b-c1 complex subunit 8 OS=Rattus norvegicus GN=Uqcrq PE=3 SV=1 - [QCR8_RAT]	26.83	3	3	9	82	9.84321	10.521	1.40219	1.05194	0.909905	1.12135	1.07672	1.01174	1.02512	1.03786	0.925552	0.344146
P41562	Isocitrate dehydrogenase [NADP] cytoplasmic OS=Rattus norvegicus GN=Idh1 PE=1 SV=1 - [IDHC_RAT]	23.19	8	10	39	414	46.7045	6.99072	0.88626	1.00582	0.95023	0.947435	1.00301	1.02154	1.04012	1.02156	1.07823	0.344204
Q66H71	Serine/threonine-protein phosphatase CPPED1 OS=Rattus norvegicus GN=Cpped1 PE=1 SV=1 - [CPPED_RAT]	15.71	4	4	6	312	35.2385	5.66846	0.908045	1.02392	0.999378	0.977113	1.08216	1.0625	1.01595	1.05354	1.07821	0.344331
P15999	ATP synthase subunit alpha, mitochondrial OS=Rattus norvegicus GN=Atp5a1 PE=1 SV=2 - [ATPA_RAT]	66.37	12	33	896	553	59.7166	9.18799	0.850626	1.03815	1.03486	0.974542	1.12114	1.02448	1.00589	1.0505	1.07795	0.345978
F8WFH8	Tryptophan--tRNA ligase, cytoplasmic OS=Rattus norvegicus GN=Wars PE=1 SV=1 - [F8WFH8_RAT]	10.11	4	4	10	475	53.3927	6.60986	1.0616	1.01628	1.04945	1.04244	0.979021	0.951193	0.965323	0.965179	0.925881	0.346307
Q5EBA9	Succinate-CoA ligase subunit beta (Fragment) OS=Rattus norvegicus GN=Suclg2 PE=2 SV=1 - [Q5EBA9_RAT]	18.86	8	8	14	387	41.6948	5.84619	0.934213	1.00387	1.11151	1.01653	1.08304	1.07332	1.13071	1.09569	1.07787	0.346437
Q6PCT5	Polyglutamine-binding protein 1 OS=Rattus norvegicus GN=Pqbp1 PE=2 SV=1 - [PQBP1_RAT]	3.04	1	1	3	263	30.5111	6.22705		0.940345	0.99806	0.969203		0.868157	0.927047	0.897602	0.926124	0.347904
A0A096MJY6	Uncharacterized protein (Fragment) OS=Rattus norvegicus GN=Gbe1 PE=1 SV=1 - [A0A096MJY6_RAT]	15.29	6	6	12	412	47.1342	6.60986	0.856637	1.02927	1.06011	0.982006	1.06925	1.11356	0.991101	1.05797	1.07736	0.349605
A0A0G2KAW7	Eukaryotic translation initiation factor 4H OS=Rattus norvegicus GN=Eif4h PE=1 SV=1 - [A0A0G2KAW7_RAT]	12.55	3	3	6	231	25.4807	8.6167	1.02621	1.00735	1.14617	1.05991	0.958534	0.976587	1.01097	0.98203	0.926523	0.350536
Q68FY4	Group specific component OS=Rattus norvegicus GN=Gc PE=1 SV=1 - [Q68FY4_RAT]	31.93	14	14	39	476	53.483	5.85889	1.07367	1.02396	0.993604	1.03041	0.936614	0.968822	0.958699	0.954712	0.926536	0.350622
Q4KLI4	Peptidyl-prolyl cis-trans isomerase OS=Rattus norvegicus GN=Ppil1 PE=1 SV=1 - [Q4KLI4_RAT]	6.63	1	1	3	166	18.2391	7.98682	1.05036		0.911104	0.980731	0.926509		0.891068	0.908789	0.926644	0.351338
Q5U1W6	MICOS complex subunit OS=Rattus norvegicus GN=Apool PE=1 SV=1 - [Q5U1W6_RAT]	44.09	9	10	31	254	28.2196	9.01221	0.889111	1.03196	1.00084	0.97397	1.05028	1.05546	1.04121	1.04898	1.07702	0.351706
D3ZLX3	MOB kinase activator 2 OS=Rattus norvegicus GN=Mob2 PE=1 SV=2 - [D3ZLX3_RAT]	12.78	4	4	7	266	30.1901	7.50342	1.08902	0.942064		1.01554	0.972555	0.909863		0.941209	0.926805	0.352409
D3ZYM7	LYR motif-containing 4 OS=Rattus norvegicus GN=Lyrm4 PE=1 SV=1 - [D3ZYM7_RAT]	8.79	1	1	2	91	10.8097	10.0522		1.10222	1.01611	1.05917		1.00995	0.95344	0.981695	0.926858	0.352758
Q99PF3	DNA-(apurinic or apyrimidinic site) lyase (Fragment) OS=Rattus norvegicus GN=Apex1 PE=2 SV=1 - [Q99PF3_RAT]	5.88	1	1	2	289	32.3325	8.57275		0.992164	0.945671	0.968917		1.04598	1.04061	1.04329	1.07676	0.35331
D4A565	NADH dehydrogenase (Ubiquinone) 1 beta subcomplex, 5 (Predicted), isoform CRA_b OS=Rattus norvegicus GN=Ndufb5 PE=1 SV=1 - [D4A565_RAT]	21.16	4	4	42	189	21.6505	9.46631	0.864681	1.03836	1.03553	0.979523	1.08594	1.03157	1.04567	1.0544	1.07644	0.355318
A0A0G2JXC1	Protein ERGIC-53 OS=Rattus norvegicus GN=Lman1 PE=1 SV=1 - [A0A0G2JXC1_RAT]	10.64	5	5	8	517	58.059	6.49365	1.01564	0.974984	1.25406	1.08156	1.02529	1.07814	0.905335	1.00292	0.927289	0.355627
A0A0G2K3V2	Aflatoxin B1 aldehyde reductase member 2 OS=Rattus norvegicus GN=Akr7a2 PE=1 SV=1 - [A0A0G2K3V2_RAT]	13.65	4	4	7	337	37.5026	6.72705	0.913219	1.02674	0.978892	0.972952	1.05727	1.03748	1.04686	1.0472	1.07631	0.356106
Q6IMZ5	Tropomodulin 1 OS=Rattus norvegicus GN=Tmod1 PE=1 SV=1 - [Q6IMZ5_RAT]	36.49	13	13	53	359	40.4288	5.04639	0.928154	0.981057	0.965899	0.95837	0.934081	0.825647	0.906803	0.888844	0.927454	0.356728
A0A0G2K654	Histone cluster 1 H1 family member c OS=Rattus norvegicus GN=Hist1h1c PE=1 SV=1 - [A0A0G2K654_RAT]	49.53	4	13	79	212	21.3037	11.0044	1.03115	0.992457	0.967575	0.997059	1.00995	1.12057	1.08829	1.07294	1.0761	0.357442
Q68FX1	Mannose-6-phosphate isomerase OS=Rattus norvegicus GN=Mpi PE=2 SV=1 - [MPI_RAT]	26	9	9	23	423	46.3939	6.02393	0.892401	0.996391	0.995418	0.961403	1.02336	1.05937	1.02088	1.03454	1.07607	0.35765
A0A0G2K9A2	Arp2/3 complex 34 kDa subunit OS=Rattus norvegicus GN=Arpc2 PE=1 SV=1 - [A0A0G2K9A2_RAT]	15.67	5	5	9	300	34.3255	7.35693	0.928599	0.931152	0.98442	0.948057	0.959743	1.07526	1.02537	1.02012	1.07602	0.357982
A0A0G2K5J1	Ryanodine receptor 1 OS=Rattus norvegicus GN=Ryr1 PE=1 SV=1 - [A0A0G2K5J1_RAT]	31.68	1	129	507	5012	562.947	5.96045	0.626385	0.866765	1.05202	0.848389	0.908787	0.911654	0.918127	0.912856	1.07599	0.358156
F1LQ96	Gamma-synuclein OS=Rattus norvegicus GN=Sncg PE=1 SV=1 - [F1LQ96_RAT]	26.23	3	3	4	122	12.9115	4.79248	0.941032	0.914172		0.927602	1.02472	0.97133		0.998022	1.07592	0.358608
Q4G064	2-methoxy-6-polyprenyl-1,4-benzoquinol methylase, mitochondrial OS=Rattus norvegicus GN=Coq5 PE=2 SV=1 - [COQ5_RAT]	20.8	6	6	13	327	37.2771	8.80713	0.887204	1.04793	0.933079	0.956071	1.14258	0.964588	0.978484	1.02855	1.07581	0.359274
B5DFC9	Nidogen-2 OS=Rattus norvegicus GN=Nid2 PE=2 SV=1 - [NID2_RAT]	6.95	8	9	15	1396	152.88	5.46533	1.06941	0.9939	1.00982	1.02438	0.963341	0.959702	0.928444	0.950496	0.927878	0.359571
G3V912	Thioredoxin domain containing 13 OS=Rattus norvegicus GN=Tmx4 PE=1 SV=1 - [G3V912_RAT]	9.82	3	3	3	336	37.517	4.34814	0.943473	0.998691	1.03841	0.993526	1.13892	1.13596	0.931331	1.06874	1.0757	0.359972
P14562	Lysosome-associated membrane glycoprotein 1 OS=Rattus norvegicus GN=Lamp1 PE=1 SV=1 - [LAMP1_RAT]	11.06	4	4	7	407	43.9412	8.07471	0.949255	0.972557	0.990066	0.970626	1.04053	1.0808	1.0106	1.04398	1.07557	0.360789
D3ZTC5	Myotilin (Predicted) OS=Rattus norvegicus GN=Myot PE=4 SV=1 - [D3ZTC5_RAT]	63.1	26	26	207	496	55.0887	8.79248	0.873491	1.01998	1.06573	0.986399	1.08863	1.07643	1.01721	1.06076	1.07539	0.361964
P53042	Serine/threonine-protein phosphatase 5 OS=Rattus norvegicus GN=Ppp5c PE=1 SV=1 - [PPP5_RAT]	19.24	9	9	16	499	56.8802	6.20166	1.12135	1.05707	1.01532	1.06458	0.966613	1.00782	0.990604	0.988346	0.92839	0.363015
Q5VLR5	BWK4 OS=Rattus norvegicus GN=Erp44 PE=1 SV=1 - [Q5VLR5_RAT]	9.85	2	3	7	406	46.8484	5.2749	1.11182		0.992116	1.05197	0.947162		1.00622	0.976691	0.928442	0.363369
Q68FT7	Phenylalanyl-tRNA synthetase, beta subunit OS=Rattus norvegicus GN=Farsb PE=1 SV=1 - [Q68FT7_RAT]	14.6	8	8	11	589	65.6094	7.04932	1.02585	1.01021	1.07016	1.03541	0.967698	0.957977	0.958334	0.961336	0.928462	0.363499
P18395	Cold shock domain-containing protein E1 OS=Rattus norvegicus GN=Csde1 PE=2 SV=1 - [CSDE1_RAT]	3.88	3	3	4	798	88.8389	6.3667	1.08776	1.06118	0.982897	1.04395	0.893432	1.00048	1.01417	0.969361	0.928555	0.364133
A0A0G2K013	Alpha-actinin-4 OS=Rattus norvegicus GN=Actn4 PE=1 SV=1 - [A0A0G2K013_RAT]	23.54	5	21	400	892	102.908	5.50342	1.00644	0.957924	0.963326	0.975895	1.06442	1.0603	1.02263	1.04912	1.07503	0.364231
F1M392	LIM and calponin homology domains 1 OS=Rattus norvegicus GN=Limch1 PE=1 SV=2 - [F1M392_RAT]	4.06	4	4	4	1085	121.425	5.63037	0.946079	0.983183		0.964631	1.00776	1.06593		1.03684	1.07486	0.365312
Q06647	ATP synthase subunit O, mitochondrial OS=Rattus norvegicus GN=Atp5o PE=1 SV=1 - [ATPO_RAT]	67.61	13	13	97	213	23.3828	10.0229	0.878724	1.03776	1.04487	0.98712	1.10278	1.04699	1.0331	1.06096	1.0748	0.365684
A0A0G2JWS1	Leucine-rich repeats and guanylate kinase domain-containing OS=Rattus norvegicus GN=Lrguk PE=4 SV=1 - [A0A0G2JWS1_RAT]	2.2	2	3	17	820	93.1079	6.23975	1.11341	0.971641	0.98805	1.02437	0.988173	0.913482	0.952783	0.951479	0.928845	0.366091
Q91Y81	Septin-2 OS=Rattus norvegicus GN=Sept2 PE=1 SV=1 - [SEPT2_RAT]	11.63	4	4	7	361	41.5663	6.59521	1.05865	0.939035	0.965311	0.987665	0.899281	0.957089	0.895975	0.917448	0.928906	0.366506
B2RYS2	Cytochrome b-c1 complex subunit 7 OS=Rattus norvegicus GN=Uqcrb PE=1 SV=1 - [B2RYS2_RAT]	57.66	9	9	55	111	13.5499	9.30518	0.895564	1.07422	0.970919	0.980235	1.11357	1.00396	1.04274	1.05343	1.07467	0.366537
D4A9W3	Similar to hypothetical protein FLJ20950 OS=Rattus norvegicus GN=RGD1311756 PE=1 SV=1 - [D4A9W3_RAT]	7.61	4	4	5	618	66.0141	6.68311	1.08658	1.01623	1.01517	1.03932	0.912823	1.06501	0.918561	0.965464	0.928934	0.3667
P04636	Malate dehydrogenase, mitochondrial OS=Rattus norvegicus GN=Mdh2 PE=1 SV=2 - [MDHM_RAT]	67.75	20	20	369	338	35.6608	8.67529	0.86789	1.02694	1.01815	0.970993	1.09389	1.03224	1.00426	1.04346	1.07464	0.366739
D4ACN8	Plasminogen receptor (KT) OS=Rattus norvegicus GN=Plgrkt PE=1 SV=1 - [PLRKT_RAT]	14.29	2	2	7	147	17.301	9.49561	0.975481	1.06086	1.14718	1.06117	1.01139	0.98812	0.958107	0.985871	0.929039	0.367411
A0A0G2K6U1	Vesicle-fusing ATPase OS=Rattus norvegicus GN=Nsf PE=1 SV=1 - [A0A0G2K6U1_RAT]	2.02	2	2	3	744	82.591	6.94678	0.953158	0.969326		0.961242	1.01911	1.04646		1.03278	1.07443	0.368074
P40112	Proteasome subunit beta type-3 OS=Rattus norvegicus GN=Psmb3 PE=1 SV=1 - [PSB3_RAT]	18.54	3	3	11	205	22.9494	6.55127	1.09596	1.10404	1.0124	1.0708	0.997308	1.02912	0.95842	0.994949	0.929165	0.36827
A0A0H2UHY9	Troponin T, fast skeletal muscle OS=Rattus norvegicus GN=Tnnt3 PE=1 SV=1 - [A0A0H2UHY9_RAT]	63.6	3	24	799	250	29.7235	8.47021	1.03522	0.964398	1.11607	1.03857	1.0083	0.933265	0.953532	0.965032	0.929197	0.368484
A0A140TAH5	AP-2 complex subunit mu OS=Rattus norvegicus GN=Ap2m1 PE=1 SV=1 - [A0A140TAH5_RAT]	7.14	4	4	7	434	49.495	9.53955	0.946764	1.00918	0.961237	0.972395	1.00414	1.08044	1.04951	1.0447	1.07436	0.368528
P0DN35	NADH dehydrogenase [ubiquinone] 1 beta subcomplex subunit 1 OS=Rattus norvegicus GN=Ndufb1 PE=3 SV=1 - [NDUB1_RAT]	31.58	2	2	16	57	6.99362	8.5874	0.872898	1.03829	1.04855	0.986577	1.12397	1.02407	1.03176	1.05993	1.07435	0.368543
D3ZUC1	Smoothelin-like 2 OS=Rattus norvegicus GN=Smtnl2 PE=1 SV=1 - [D3ZUC1_RAT]	13.16	6	6	6	456	49.5488	8.54346		0.994318	1.03881	1.01656		0.944056	0.94537	0.944713	0.929319	0.36932
D4ABA9	Xin actin-binding repeat-containing 1 OS=Rattus norvegicus GN=Xirp1 PE=1 SV=2 - [D4ABA9_RAT]	23.24	22	22	46	1153	125.696	5.41455	0.893339	1.11956	0.994165	1.00236	1.02957	1.03558	1.16491	1.07669	1.07416	0.369804
D3ZLT6	Kelch-like family member 31 OS=Rattus norvegicus GN=Klhl31 PE=4 SV=1 - [D3ZLT6_RAT]	8.99	5	5	11	634	70.1521	6.90283	1.1032	1.03575	0.936423	1.02512	0.946563	0.921539	0.990386	0.95283	0.929478	0.370401
Q6P9V6	Proteasome subunit alpha type OS=Rattus norvegicus GN=Psma5 PE=1 SV=1 - [Q6P9V6_RAT]	29.46	7	7	28	241	26.3942	4.79248	1.03797	1.0149	0.996279	1.01638	0.957302	0.963594	0.913219	0.944705	0.929479	0.37041
G3V8U4	Sorting nexin family member 27, isoform CRA_b OS=Rattus norvegicus GN=Snx27 PE=1 SV=3 - [G3V8U4_RAT]	4.18	2	2	2	526	59.4925	6.17627	0.996842		0.906924	0.951883	1.05563		0.989019	1.02232	1.074	0.370807
Q5BJZ6	Carnosine N-methyltransferase OS=Rattus norvegicus GN=Carnmt1 PE=1 SV=1 - [CARME_RAT]	13.75	6	6	25	400	46.355	6.26514	1.0623	0.967192	1.02135	1.01695	0.941708	0.919425	0.975147	0.945427	0.929671	0.371721
A0A0G2K7W7	Glycogen synthase kinase-3 alpha OS=Rattus norvegicus GN=Gsk3a PE=1 SV=1 - [A0A0G2K7W7_RAT]	8.11	2	3	3	481	50.765	8.92432	1.00354		1.01038	1.00696	0.903216		0.969192	0.936204	0.929733	0.372145
F1LWK7	Uncharacterized protein (Fragment) OS=Rattus norvegicus GN=Ablim1 PE=1 SV=3 - [F1LWK7_RAT]	16.83	7	10	22	600	67.0295	8.51416	0.936809	1.03765	1.04514	1.00654	1.07246	1.19382	0.976139	1.08081	1.07379	0.372186
D3ZRN3	Actin, beta-like 2 OS=Rattus norvegicus GN=Actbl2 PE=1 SV=1 - [D3ZRN3_RAT]	29.26	4	11	833	376	41.9359	5.49072	0.998375	0.948541	0.835674	0.92753	0.969009	1.00501	1.01325	0.995756	1.07356	0.373687
P35435	ATP synthase subunit gamma, mitochondrial OS=Rattus norvegicus GN=Atp5c1 PE=1 SV=2 - [ATPG_RAT]	53.11	13	13	148	273	30.1717	8.83643	0.86126	1.06587	1.06585	0.997663	1.12989	1.05465	1.02856	1.07103	1.07354	0.373772
Q4KM74	Vesicle-trafficking protein SEC22b OS=Rattus norvegicus GN=Sec22b PE=1 SV=3 - [SC22B_RAT]	15.35	2	2	4	215	24.7248	8.51416	1.09041	0.945972	1.00042	1.01227	0.913564	0.928017	0.982574	0.941385	0.929976	0.37381
A0A0G2JSL8	Adenosine kinase OS=Rattus norvegicus GN=Adk PE=1 SV=1 - [A0A0G2JSL8_RAT]	17.73	7	7	18	361	40.1073	6.20166	1.04121	1.0044	1.03735	1.02765	0.932162	1.0072	0.92775	0.955704	0.929989	0.373898
P07943	Aldose reductase OS=Rattus norvegicus GN=Akr1b1 PE=1 SV=3 - [ALDR_RAT]	71.52	20	21	135	316	35.7743	6.7124	1.01959	0.957554	1.02208	0.999743	0.922819	0.950493	0.916057	0.92979	0.930029	0.374173
P11232	Thioredoxin OS=Rattus norvegicus GN=Txn PE=1 SV=2 - [THIO_RAT]	40	5	5	31	105	11.6657	4.91943	1.03802	1.05946	1.01641	1.03796	1.00431	0.939493	0.952373	0.965392	0.930084	0.374553
D4ADD7	Glutaredoxin 5 OS=Rattus norvegicus GN=Glrx5 PE=1 SV=1 - [D4ADD7_RAT]	17.11	2	2	8	152	16.4215	7.28369	0.911175	0.985924	0.995777	0.964292	1.12326	1.03265	0.949061	1.03499	1.07332	0.375245
Q5PPP1	Clathrin light chain OS=Rattus norvegicus GN=Clta PE=2 SV=1 - [Q5PPP1_RAT]	16.51	3	3	7	218	23.5514	4.50049	1.18235	0.836822	0.848003	0.955727	0.991725	1.08957	0.996055	1.02578	1.0733	0.375343
P82995	Heat shock protein HSP 90-alpha OS=Rattus norvegicus GN=Hsp90aa1 PE=1 SV=3 - [HS90A_RAT]	29.47	9	22	140	733	84.7618	5.0083	0.963843	1.00064	0.95015	0.971543	1.01222	1.06599	1.04987	1.04269	1.07323	0.375777
P62074	Mitochondrial import inner membrane translocase subunit Tim10 OS=Rattus norvegicus GN=Timm10 PE=3 SV=1 - [TIM10_RAT]	7.78	1	1	3	90	10.3259	6.29053	0.834896		1.02947	0.932183	0.947072		1.05362	1.00035	1.07312	0.376517
G3V8G2	Proteasome (Prosome, macropain) 26S subunit, non-ATPase, 5 (Predicted), isoform CRA_a OS=Rattus norvegicus GN=Psmd5 PE=1 SV=1 - [G3V8G2_RAT]	11.31	6	6	10	504	55.8179	5.2749	1.08391	1.03795	1.00508	1.04231	0.96535	0.958323	0.986105	0.969926	0.93055	0.377761
M0R5T8	Ferritin OS=Rattus norvegicus GN=RGD1566189 PE=3 SV=1 - [M0R5T8_RAT]	33.33	4	4	14	183	20.6576	6.15088	1.56126	0.865396	0.828932	1.0852	0.998836	1.19573	1.29805	1.16421	1.07281	0.378571
P12075	Cytochrome c oxidase subunit 5B, mitochondrial OS=Rattus norvegicus GN=Cox5b PE=1 SV=2 - [COX5B_RAT]	37.21	5	5	66	129	13.9059	7.78174	0.876796	1.01415	1.02606	0.972338	1.11502	0.98042	1.03306	1.04283	1.0725	0.380582
P63095	Guanine nucleotide-binding protein G(s) subunit alpha isoforms short OS=Rattus norvegicus GN=Gnas PE=1 SV=1 - [GNAS2_RAT]	19.8	6	7	14	394	45.6349	5.96045	1.05036	0.998546	0.958039	1.00232	0.93477	0.921043	0.944002	0.933272	0.931116	0.381677
D3ZII8	SET and MYND domain containing 5 (Predicted) OS=Rattus norvegicus GN=Smyd5 PE=1 SV=2 - [D3ZII8_RAT]	2.64	1	1	2	417	47.0377	5.04639	0.94472	0.984475		0.964597	0.903486	0.892977		0.898232	0.931199	0.382253
F1LQI1	Hydroxyacyl glutathione hydrolase OS=Rattus norvegicus GN=Hagh PE=1 SV=2 - [F1LQI1_RAT]	32.04	9	9	19	309	34.1365	7.94287	0.94817	1.01036	1.28627	1.0816	1.03356	1.015	0.973102	1.00722	0.93123	0.382471
Q9JJ54	Heterogeneous nuclear ribonucleoprotein D0 OS=Rattus norvegicus GN=Hnrnpd PE=1 SV=2 - [HNRPD_RAT]	14.16	5	5	7	353	38.1942	7.81104	0.976062	0.97638	0.934415	0.962286	1.01757	1.08867	0.988829	1.03169	1.07212	0.383048
P61314	60S ribosomal protein L15 OS=Rattus norvegicus GN=Rpl15 PE=1 SV=2 - [RL15_RAT]	10.29	3	3	6	204	24.1311	11.6196	1.08861	1.04583		1.06722	0.976386	1.01178		0.994085	0.931474	0.384171
A0JN29	Limb and neural patterns OS=Rattus norvegicus GN=Lnpk PE=1 SV=1 - [A0JN29_RAT]	10.11	3	3	4	376	42.143	9.24658	0.995522		1.08179	1.03866	1.02082		0.91462	0.967723	0.931707	0.385796
Q63080	Ca2+/Mg2+ ATPase (Fragment) OS=Rattus norvegicus PE=2 SV=1 - [Q63080_RAT]	41.37	1	19	300	510	56.1936	5.66846	0.812804	1.20231	1.00912	1.00808	0.912862	1.36732	0.96065	1.08028	1.07162	0.386364
A0A0G2JSS8	Peroxiredoxin 5, isoform CRA_c OS=Rattus norvegicus GN=Prdx5 PE=1 SV=1 - [A0A0G2JSS8_RAT]	46.95	10	10	59	213	22.1926	8.66064	0.861166	1.0438	1.02746	0.977474	1.08978	1.02252	1.02972	1.04734	1.07148	0.387328
Q4G061	Eukaryotic translation initiation factor 3 subunit B OS=Rattus norvegicus GN=Eif3b PE=1 SV=1 - [EIF3B_RAT]	2.63	2	2	4	797	90.854	5.08447	0.943599	0.854785	0.989773	0.929385	1.04311	0.972406	0.971842	0.995786	1.07145	0.387534
Q4G082	Coq3 protein (Fragment) OS=Rattus norvegicus GN=Coq3 PE=2 SV=1 - [Q4G082_RAT]	20.53	6	6	15	341	38.1534	7.75244	0.862467	1.01444	1.01505	0.963986	1.08692	0.998827	1.01234	1.0327	1.07128	0.388653
D4A702	Synaptopodin-2 OS=Rattus norvegicus GN=Synpo2 PE=1 SV=2 - [SYNP2_RAT]	17.27	17	18	89	1262	135.941	8.51416	0.943628	0.947906	1.06672	0.986085	1.07187	1.07176	1.02509	1.05624	1.07115	0.389525
P62255	Ubiquitin-conjugating enzyme E2 G1 OS=Rattus norvegicus GN=Ube2g1 PE=2 SV=3 - [UB2G1_RAT]	11.18	2	2	2	170	19.4969	5.30029	0.929059	0.957301		0.94318	1.05377	0.966532		1.01015	1.071	0.390466
P29117	Peptidyl-prolyl cis-trans isomerase F, mitochondrial OS=Rattus norvegicus GN=Ppif PE=1 SV=2 - [PPIF_RAT]	21.84	5	7	15	206	21.7961	9.14404	0.919582	1.06485	1.01063	0.998353	1.10424	1.08038	1.02267	1.06909	1.07086	0.391441
Q63555	SP120 OS=Rattus norvegicus PE=2 SV=1 - [Q63555_RAT]	21.68	17	17	33	798	87.6936	6.23975	0.990721	0.971751	0.948827	0.970433	1.00744	1.03825	1.07175	1.03915	1.07081	0.391761
M0R7T6	RNA-binding motif protein 24 OS=Rattus norvegicus GN=Rbm24 PE=4 SV=2 - [M0R7T6_RAT]	3.81	1	1	2	236	24.8184	8.51416	0.957166	0.982292		0.969729	1.04625	1.03042		1.03834	1.07075	0.392175
F1LU03	Uncharacterized protein OS=Rattus norvegicus PE=1 SV=3 - [F1LU03_RAT]	21.07	3	7	53	299	32.1965	7.47412	0.968769	0.966166	1.05524	0.996725	0.933839	0.934804	0.920339	0.929661	0.932715	0.392871
D3Z9Z0	Ankyrin 1 OS=Rattus norvegicus GN=Ank1 PE=1 SV=1 - [D3Z9Z0_RAT]	2.05	2	3	7	1707	187.008	6.69775	0.990845	0.97291	0.67571	0.879822	1.02162	1.02916	0.775082	0.941954	1.07062	0.393038
P69736	Endothelial differentiation-related factor 1 OS=Rattus norvegicus GN=Edf1 PE=1 SV=1 - [EDF1_RAT]	10.14	2	2	2	148	16.3589	9.99365	0.949292	0.978993		0.964142	0.99544	1.06892		1.03218	1.07057	0.393396
A0A0G2JY31	Alpha-1-antiproteinase OS=Rattus norvegicus GN=Serpina1 PE=1 SV=1 - [A0A0G2JY31_RAT]	33.09	14	14	65	411	46.0925	6.07471	1.00572	0.988817	0.911581	0.968704	0.997072	1.0385	1.07515	1.03691	1.07041	0.394473
Q62920	PDZ and LIM domain protein 5 OS=Rattus norvegicus GN=Pdlim5 PE=1 SV=2 - [PDLI5_RAT]	23.52	11	13	131	591	63.1612	8.38232	0.917397	0.963186	1.03346	0.971349	1.03945	1.06849	1.01116	1.0397	1.07037	0.394731
M0R914	Armadillo repeat-containing 3 OS=Rattus norvegicus GN=Armc3 PE=4 SV=2 - [M0R914_RAT]	0.89	1	1	12	900	99.072	6.12549	1.02903	1.00427	1.08898	1.04076	0.992852	0.943382	0.977283	0.971173	0.933138	0.395857
P14668	Annexin A5 OS=Rattus norvegicus GN=Anxa5 PE=1 SV=3 - [ANXA5_RAT]	50.16	14	15	49	319	35.7223	5.04639	0.970497	0.974658	0.954637	0.966598	0.985658	1.06891	1.04874	1.03444	1.07018	0.395978
P11030	Acyl-CoA-binding protein OS=Rattus norvegicus GN=Dbi PE=1 SV=3 - [ACBP_RAT]	60.92	4	5	52	87	10.0212	8.82178	0.945902	0.969092	1.02127	0.978753	1.0863	0.999885	1.05589	1.04736	1.07009	0.396573
Q6MG74	B-factor, properdin OS=Rattus norvegicus GN=Cfb PE=2 SV=1 - [Q6MG74_RAT]	3.42	3	3	4	761	85.0666	6.96143	1.15442	1.02414		1.08928	1.01896	1.01416		1.01656	0.933244	0.396609
Q6AXR6	Glutathione S-transferase omega 1 OS=Rattus norvegicus GN=Gsto1 PE=1 SV=1 - [Q6AXR6_RAT]	33.61	1	8	22	241	27.665	7.00537	0.853278	0.991086	0.96576	0.936708	0.988998	1.03376	0.984222	1.00233	1.07005	0.396858
O35910	Monocarboxylate transporter 4 OS=Rattus norvegicus GN=Slc16a3 PE=1 SV=1 - [MOT4_RAT]	4.46	2	2	5	471	50.5154	8.104	1.04058	0.964136	1.10323	1.03598	0.995853	0.971626	0.933452	0.966977	0.933392	0.397659
P10817	Cytochrome c oxidase subunit 6A2, mitochondrial (Fragment) OS=Rattus norvegicus GN=Cox6a2 PE=1 SV=3 - [CX6A2_RAT]	12.77	1	1	14	94	10.4803	9.0708	0.875298	1.04235	1.04426	0.987304	1.11961	1.05707	0.992204	1.0563	1.06988	0.398016
D3ZUI5	Protein cordon-bleu OS=Rattus norvegicus GN=Cobl PE=1 SV=1 - [COBL_RAT]	1.77	2	2	3	1133	122.191	8.95361	1.00395	1.00623		1.00509	0.956831	0.919798		0.938314	0.933558	0.398842
F1LQ55	Podocan OS=Rattus norvegicus GN=Scp2 PE=1 SV=3 - [F1LQ55_RAT]	16.64	9	9	14	547	58.7494	7.03467	0.968963	0.973996	1.01123	0.984731	1.07228	1.05795	1.02956	1.05327	1.0696	0.399924
A0A096MK15	Nebulin OS=Rattus norvegicus GN=Neb PE=1 SV=1 - [A0A096MK15_RAT]	75.41	102	474	4591	6666	771.617	9.05615	1.04146	0.958577	1.02889	1.00964	0.960311	0.939338	0.92913	0.942926	0.93392	0.40142
G3V836	Clusterin OS=Rattus norvegicus GN=Clu PE=1 SV=1 - [G3V836_RAT]	8.28	3	3	4	447	51.3873	5.80811	0.927983	1.01722	0.920536	0.955245	1.06935	0.983411	1.0113	1.02135	1.06921	0.402592
M0R6K0	Laminin subunit beta-2 OS=Rattus norvegicus GN=Lamb2 PE=1 SV=1 - [M0R6K0_RAT]	19.77	32	32	91	1801	196.406	6.80029	1.04663	1.01148	1.02355	1.02722	0.941522	0.970235	0.966855	0.959537	0.934111	0.402787
Q6P2A5	GTP:AMP phosphotransferase AK3, mitochondrial OS=Rattus norvegicus GN=Ak3 PE=1 SV=1 - [Q6P2A5_RAT]	40.97	9	9	25	227	25.4785	8.85107	0.894224	1.03685	1.00802	0.979701	1.06989	1.02457	1.04711	1.04719	1.06889	0.404759
Q2PS20	Junctophilin-2 OS=Rattus norvegicus GN=Jph2 PE=1 SV=1 - [JPH2_RAT]	32.08	18	19	64	692	74.2134	8.36768	1.03015	0.976464	0.976972	0.994528	0.945129	0.89438	0.948619	0.929376	0.934489	0.405495
Q07803	Elongation factor G, mitochondrial OS=Rattus norvegicus GN=Gfm1 PE=1 SV=2 - [EFGM_RAT]	10.65	7	7	8	751	83.4044	6.80029	0.946406	0.964309	1.00831	0.973009	1.05685	1.02252	1.04034	1.0399	1.06875	0.405704
D4ACC5	Similar to 106 kDa O-GlcNAc transferase-interacting protein (Predicted), isoform CRA_a OS=Rattus norvegicus GN=Trak1 PE=1 SV=1 - [D4ACC5_RAT]	2.34	2	2	2	939	104.492	5.89697	1.04554		0.990623	1.01808	0.970878		0.932042	0.95146	0.934564	0.406029
A0A096MK54	RCG24674, isoform CRA_e OS=Rattus norvegicus GN=Synm PE=1 SV=1 - [A0A096MK54_RAT]	46.53	52	52	194	1255	140.676	5.12256	1.07064	1.00481	1.01138	1.02894	0.979967	0.941942	0.963243	0.961717	0.934665	0.406759
A0A0G2K478	Deoxyguanosine kinase OS=Rattus norvegicus GN=Dguok PE=1 SV=1 - [A0A0G2K478_RAT]	21.3	4	4	5	277	32.1254	8.57275		1.04967	1.00576	1.02772		1.00608	0.915225	0.960651	0.934744	0.407323
G3V640	Mitochondrial import inner membrane translocase subunit TIM44 OS=Rattus norvegicus GN=Timm44 PE=1 SV=1 - [G3V640_RAT]	27.37	12	12	22	453	51.0284	8.30908	0.927139	1.01906	0.968637	0.971612	1.05241	1.05829	1.00382	1.03817	1.06851	0.407373
Q920F5	Malonyl-CoA decarboxylase, mitochondrial OS=Rattus norvegicus GN=Mlycd PE=1 SV=1 - [DCMC_RAT]	4.27	2	2	2	492	54.7273	8.71924	0.908256		1.03046	0.969356	1.08081		0.990176	1.03549	1.06823	0.409291
M0RAK2	RCG22622 OS=Rattus norvegicus GN=LOC684270 PE=1 SV=2 - [M0RAK2_RAT]	27.27	3	3	4	209	22.9143	8.85107	0.993466	0.957345		0.975405	1.06977	1.01398		1.04187	1.06814	0.409869
P50339	Chymase OS=Rattus norvegicus GN=Cma1 PE=2 SV=1 - [CMA1_RAT]	23.08	6	6	16	247	27.5513	9.37842	1.0864	0.944352	0.924876	0.98521	0.986552	1.12654	1.04353	1.05221	1.068	0.41083
Q9ER34	Aconitate hydratase, mitochondrial OS=Rattus norvegicus GN=Aco2 PE=1 SV=2 - [ACON_RAT]	60.13	40	40	428	780	85.38	7.82568	0.900257	1.01208	1.02217	0.978169	1.08059	1.03305	1.02029	1.04464	1.06796	0.411127
Q6IMZ3	Annexin OS=Rattus norvegicus GN=Anxa6 PE=1 SV=1 - [Q6IMZ3_RAT]	67.76	44	46	237	673	75.7085	5.56689	0.951301	1.00544	0.984909	0.980551	1.04632	1.04653	1.04796	1.04694	1.06771	0.412875
Q6DGF2	Clathrin interactor 1 OS=Rattus norvegicus GN=Clint1 PE=1 SV=1 - [Q6DGF2_RAT]	1.48	1	1	3	472	52.1075	6.25244	0.96304	1.0099		0.98647	0.900877	1.20504		1.05296	1.0674	0.414983
Q5XFX0	Transgelin-2 OS=Rattus norvegicus GN=Tagln2 PE=1 SV=1 - [TAGL2_RAT]	56.28	9	9	27	199	22.3791	8.25049	1.01183	0.93166	0.963445	0.968979	0.995618	1.05477	1.05234	1.03424	1.06735	0.415334
P04762	Catalase OS=Rattus norvegicus GN=Cat PE=1 SV=3 - [CATA_RAT]	41.56	18	18	42	527	59.7195	7.50342	0.94287	1.0285	0.980454	0.983943	1.05084	1.04867	1.0511	1.0502	1.06734	0.415404
P12346	Serotransferrin OS=Rattus norvegicus GN=Tf PE=1 SV=3 - [TRFE_RAT]	54.58	1	37	241	698	76.3456	7.28369	1.081	1.03758		1.05929	0.970589	1.01216		0.991376	0.935886	0.415587
P00787	Cathepsin B OS=Rattus norvegicus GN=Ctsb PE=1 SV=2 - [CATB_RAT]	7.08	2	2	4	339	37.4456	5.60498	1.00903	0.946001	0.935092	0.963376	0.986014	1.03238	1.06594	1.02811	1.0672	0.4164
Q5XIG4	OCIA domain-containing protein 1 OS=Rattus norvegicus GN=Ociad1 PE=1 SV=1 - [OCAD1_RAT]	14.98	3	3	6	247	27.6418	7.41553	1.04707	0.993752	1.06414	1.03499	0.949804	0.973433	0.984092	0.96911	0.93635	0.418963
Q5U318	Astrocytic phosphoprotein PEA-15 OS=Rattus norvegicus GN=Pea15 PE=1 SV=1 - [PEA15_RAT]	30.77	3	3	3	130	15.0308	5.021		0.92146	0.968047	0.944754		0.992109	1.0236	1.00786	1.06679	0.41923
Q63910	Alpha globin OS=Rattus norvegicus GN=Hba-a3 PE=1 SV=2 - [Q63910_RAT]	61.27	5	6	24	142	15.515	8.22119	0.915585	1.02985	0.884049	0.943161	1.0372	0.905524	1.07566	1.00613	1.06676	0.419455
Q7M730	Sodium channel subunit beta-4 OS=Rattus norvegicus GN=Scn4b PE=1 SV=1 - [SCN4B_RAT]	7.02	2	2	6	228	25.2313	8.48486	1.09276	0.969951	1.02895	1.03055	1.01122	0.924268	0.959984	0.965157	0.936543	0.420376
B1WBU5	Serine/threonine-protein kinase SBK2 OS=Rattus norvegicus GN=Sbk2 PE=2 SV=1 - [SBK2_RAT]	14.09	5	5	10	362	39.7483	5.2749	0.885922	1.08445	1.0446	1.00499	1.06856	1.07588	1.07139	1.07195	1.06662	0.420424
D3ZD71	EF-hand domain-containing 1 OS=Rattus norvegicus GN=Efhc1 PE=1 SV=1 - [D3ZD71_RAT]	1.23	1	1	2	648	74.853	6.13818	1.05532	0.972473		1.0139	0.951892	0.947373		0.949633	0.936618	0.420924
E9PSJ4	Sperm-associated antigen 9 OS=Rattus norvegicus GN=Spag9 PE=1 SV=2 - [E9PSJ4_RAT]	1.89	2	3	3	1320	145.916	5.19873		1.00298	0.798455	0.900717		0.964878	0.722525	0.843702	0.9367	0.421525
A0A0G2JW34	CDGSH iron sulfur domain 3 OS=Rattus norvegicus GN=Cisd3 PE=1 SV=1 - [A0A0G2JW34_RAT]	40.16	6	6	7	127	14.3694	9.87646	0.974514	1.02317	1.00877	1.00215	1.03841	1.11094	1.05668	1.06868	1.06638	0.42209
Q63704	Carnitine O-palmitoyltransferase 1, muscle isoform OS=Rattus norvegicus GN=Cpt1b PE=1 SV=1 - [CPT1B_RAT]	22.67	18	18	49	772	88.1592	8.60205	0.879231	1.04565	1.0112	0.978694	1.04464	1.06554	1.02072	1.04363	1.06635	0.422309
Q66HA6	ADP-ribosylation factor-like protein 8B OS=Rattus norvegicus GN=Arl8b PE=2 SV=1 - [ARL8B_RAT]	36.02	5	5	12	186	21.5251	8.42627	1.04694	0.962658	1.0502	1.01994	0.924685	0.991127	0.950772	0.955528	0.936852	0.422637
Q6QI47	LRRGT00161 OS=Rattus norvegicus GN=RGD1310507 PE=2 SV=1 - [Q6QI47_RAT]	12.34	4	5	21	462	50.9417	6.56592	0.970486	0.981575	1.06027	1.00411	0.934011	1.00588	0.882541	0.940811	0.93696	0.423434
D4A9L2	RCG34610, isoform CRA_c OS=Rattus norvegicus GN=Srsf1 PE=1 SV=1 - [D4A9L2_RAT]	19.35	4	4	5	248	27.7278	10.3599	1.00527	0.902868	0.997699	0.968613	1.03839	1.08865	0.971082	1.03271	1.06617	0.423593
P21571	ATP synthase-coupling factor 6, mitochondrial OS=Rattus norvegicus GN=Atp5j PE=1 SV=1 - [ATP5J_RAT]	46.3	6	6	53	108	12.4866	9.43701	0.866428	1.04215	1.03221	0.980263	1.16039	0.957949	1.01683	1.04506	1.0661	0.424089
P11730	Calcium/calmodulin-dependent protein kinase type II subunit gamma OS=Rattus norvegicus GN=Camk2g PE=1 SV=1 - [KCC2G_RAT]	25.62	5	12	43	527	59.0011	7.7085	1.02524	1.00146	1.06414	1.03028	0.987739	0.955054	0.953744	0.965512	0.937135	0.424721
G3V7E8	Cullin-associated NEDD8-dissociated protein 2 OS=Rattus norvegicus GN=Cand2 PE=4 SV=2 - [G3V7E8_RAT]	23.75	24	27	65	1221	133.928	5.57959	1.03821	0.995638	1.02133	1.01839	0.956892	0.97349	0.932857	0.954413	0.937177	0.425025
F1LSQ2	Calpain-3 OS=Rattus norvegicus GN=Capn3 PE=3 SV=3 - [F1LSQ2_RAT]	14.01	11	11	16	821	94.1015	6.1001	0.968421	0.926063	1.01234	0.968942	0.987661	1.07196	1.03874	1.03279	1.06589	0.425566
P06214	Delta-aminolevulinic acid dehydratase OS=Rattus norvegicus GN=Alad PE=1 SV=1 - [HEM2_RAT]	12.42	3	3	4	330	36.0084	6.78564		1.0386	1.00373	1.02117		0.964097	0.950122	0.957109	0.93727	0.425714
P25409	Alanine aminotransferase 1 OS=Rattus norvegicus GN=Gpt PE=1 SV=2 - [ALAT1_RAT]	21.17	10	10	40	496	55.0739	6.45557	0.946618	0.990602	0.960009	0.965743	1.05966	1.01493	1.01255	1.02905	1.06555	0.427973
A6HIS0	RCG32667 OS=Rattus norvegicus GN=Tcap PE=1 SV=1 - [A6HIS0_RAT]	74.25	11	11	35	167	19.0797	5.94775	0.865534	1.03148	0.986904	0.961305	1.06821	1.00323	1.00127	1.02424	1.06547	0.428565
B5DEN5	Eukaryotic translation elongation factor 1 beta 2 OS=Rattus norvegicus GN=Eef1b2 PE=1 SV=1 - [B5DEN5_RAT]	36.44	6	7	23	225	24.6603	4.71631	0.970451	0.994256	0.976511	0.980406	1.06383	0.984776	1.08513	1.04458	1.06545	0.428665
Q9ER30	Kelch-like protein 41 OS=Rattus norvegicus GN=Klhl41 PE=1 SV=1 - [KLH41_RAT]	46.53	26	27	195	606	68.1697	5.17334	0.950614	1.00369	1.02694	0.993746	1.06272	1.07246	1.04105	1.05874	1.06541	0.428996
A0A0G2KB65	5-phosphohydroxy-L-lysine phospho-lyase OS=Rattus norvegicus GN=LOC103690164 PE=1 SV=1 - [A0A0G2KB65_RAT]	8.04	3	3	3	460	51.059	6.7124	1.02737	0.960017		0.993693	0.957689	0.905991		0.93184	0.937754	0.429281
A0A0U1RRQ3	Ubiquitin-associated protein 2 OS=Rattus norvegicus GN=Ubap2 PE=1 SV=1 - [A0A0U1RRQ3_RAT]	0.8	1	1	2	1129	117.609	7.7085	1.00479	1.0411		1.02295	1.07383	1.10554		1.08969	1.06524	0.430146
D4A2N1	Arginyl-tRNA--protein transferase 1 OS=Rattus norvegicus GN=Ate1 PE=1 SV=1 - [D4A2N1_RAT]	3.34	1	1	2	509	58.1788	8.1626	1.08519		1.01996	1.05257	0.933813		1.04065	0.98723	0.937919	0.430506
F1LUD9	Leucine-rich repeat-containing 20 OS=Rattus norvegicus GN=Lrrc20 PE=1 SV=2 - [F1LUD9_RAT]	33.7	5	5	9	184	20.8611	5.65576	1.11013	0.94022	0.952893	1.00108	0.973736	0.926012	0.917072	0.93894	0.937925	0.430552
Q9QX80	CArG-binding factor A OS=Rattus norvegicus GN=Hnrnpab PE=1 SV=1 - [Q9QX80_RAT]	19.65	4	5	7	285	30.8343	7.91357	1.02587	0.98344	0.899356	0.969554	0.997001	1.04478	1.05602	1.0326	1.06502	0.431705
A0A0G2QC53	Epidermal growth factor receptor pathway substrate 15-like 1 OS=Rattus norvegicus GN=Eps15l1 PE=2 SV=1 - [A0A0G2QC53_RAT]	5.13	3	3	3	878	96.3871	5.07178		1.01954	1.10652	1.06303		0.970336	1.02415	0.997241	0.938112	0.431934
P48500	Triosephosphate isomerase OS=Rattus norvegicus GN=Tpi1 PE=1 SV=2 - [TPIS_RAT]	87.15	18	18	454	249	26.8318	7.23975	1.02653	0.962434	1.01886	1.00261	0.950697	0.924471	0.94691	0.940693	0.938246	0.432927
P40329	Arginine--tRNA ligase, cytoplasmic OS=Rattus norvegicus GN=Rars PE=1 SV=2 - [SYRC_RAT]	14.39	10	10	19	660	75.762	7.04932	1.09603	1.0459	0.988933	1.04362	0.964516	0.998221	0.975004	0.979247	0.938316	0.433452
F1LRE1	Glutathione reductase OS=Rattus norvegicus GN=Gsr PE=1 SV=2 - [F1LRE1_RAT]	22.2	5	5	6	410	44.761	7.10791	1.30515	0.98917	0.950176	1.0815	1.00236	1.08523	0.957105	1.0149	0.938418	0.434209
M0R3K1	GTP-binding protein Rheb OS=Rattus norvegicus GN=Rheb PE=1 SV=2 - [M0R3K1_RAT]	5.46	1	1	2	183	20.2814	6.32861		1.01926	1.03066	1.02496		0.943508	0.980206	0.961857	0.938432	0.434314
D3Z863	CWF19-like 1, cell cycle control (S. pombe) OS=Rattus norvegicus GN=Cwf19l1 PE=1 SV=1 - [D3Z863_RAT]	1.68	1	1	3	537	60.3397	7.26904	0.946067	0.947443		0.946755	1.04796	0.967959		1.00796	1.06465	0.434393
B0K017	ADP-ribosylhydrolase like 2 OS=Rattus norvegicus GN=Adprhl2 PE=1 SV=1 - [B0K017_RAT]	4.86	2	2	4	370	39.3503	4.95752	1.08663	0.991963		1.0393	0.945016	1.00567		0.975344	0.938463	0.434544
Q9QZ76	Myoglobin OS=Rattus norvegicus GN=Mb PE=1 SV=3 - [MYG_RAT]	90.91	16	16	1019	154	17.146	8.104	0.903318	1.0148	1.08366	1.00059	1.09211	1.04874	1.05489	1.06524	1.06461	0.434649
P04182	Ornithine aminotransferase, mitochondrial OS=Rattus norvegicus GN=Oat PE=1 SV=1 - [OAT_RAT]	19.13	7	7	10	439	48.302	6.99072	1.02325	1.04568	0.995312	1.02142	0.969064	0.944307	0.962645	0.958672	0.938572	0.435351
Q5U2R7	LDLR chaperone MESD OS=Rattus norvegicus GN=Mesdc2 PE=2 SV=1 - [MESD_RAT]	8.93	2	2	2	224	25.1997	5.65576	1.07513	0.999325		1.03723	0.991739	0.955544		0.973641	0.938696	0.436275
Q9ES53	Ubiquitin recognition factor in ER-associated degradation protein 1 OS=Rattus norvegicus GN=Ufd1 PE=1 SV=1 - [UFD1_RAT]	14.98	4	4	7	307	34.4633	6.69775	1.04395	0.945877	1.08113	1.02365	0.936994	1.00593	0.939917	0.960947	0.938743	0.43663
D4A0M2	Nucleoredoxin OS=Rattus norvegicus GN=Nxn PE=1 SV=2 - [D4A0M2_RAT]	10.03	3	3	7	369	41.027	4.80518	1.05127	0.998238	0.967646	1.00572	0.906424	0.995996	0.930005	0.944142	0.938775	0.436866
Q9Z270	Vesicle-associated membrane protein-associated protein A OS=Rattus norvegicus GN=Vapa PE=1 SV=3 - [VAPA_RAT]	27.71	6	7	57	249	27.8233	8.39697	1.0368	1.00397	0.991171	1.01065	0.967099	0.93487	0.944511	0.948827	0.938831	0.437285
Q5U2X8	Acyl-CoA thioesterase 9 OS=Rattus norvegicus GN=Acot9 PE=1 SV=1 - [Q5U2X8_RAT]	11.39	5	5	7	439	50.4109	8.63135	0.975192	1.02626	0.982857	0.994771	1.12356	1.014	1.03808	1.05855	1.06411	0.438242
Q32PX2	Aminoacyl tRNA synthase complex-interacting multifunctional protein 2 OS=Rattus norvegicus GN=Aimp2 PE=2 SV=1 - [AIMP2_RAT]	7.5	2	2	6	320	35.4203	8.30908	1.09898	0.986195	0.967349	1.01751	0.922201	0.932379	1.01183	0.955469	0.939028	0.438756
P05943	Protein S100-A10 OS=Rattus norvegicus GN=S100a10 PE=1 SV=2 - [S10AA_RAT]	17.89	3	3	9	95	11.0675	6.771	1.02786	0.968411	0.902285	0.966186	1.0085	1.00759	1.06791	1.028	1.06398	0.4392
Q6PCT9	Proteasome (Prosome, macropain) 26S subunit, non-ATPase, 6 OS=Rattus norvegicus GN=Psmd6 PE=1 SV=1 - [Q6PCT9_RAT]	18.77	7	7	11	389	45.5692	5.51611	1.04068	1.06454	1.04378	1.04966	0.949436	1.00477	1.00314	0.985781	0.939139	0.439586
F1LQS6	RCG61833 OS=Rattus norvegicus GN=Xdh PE=1 SV=2 - [F1LQS6_RAT]	2.78	3	4	8	1331	146.171	7.25439	1.03655	1.00675	0.922818	0.988707	0.98105	1.10484	1.06951	1.0518	1.06381	0.440381
P31232	Transgelin OS=Rattus norvegicus GN=Tagln PE=1 SV=2 - [TAGL_RAT]	51.74	10	10	28	201	22.5883	8.83643	0.9009	0.87068	0.87862	0.8834	1.00677	0.861788	0.950566	0.939709	1.06374	0.440907
Q63797	Proteasome activator complex subunit 1 OS=Rattus norvegicus GN=Psme1 PE=2 SV=1 - [PSME1_RAT]	42.17	10	10	26	249	28.559	6.02393	0.812212	1.077	0.900456	0.929889	0.927814	0.992361	1.04728	0.989151	1.06373	0.440984
G3V7T3	Pantothenate kinase 4 OS=Rattus norvegicus GN=Pank4 PE=1 SV=1 - [G3V7T3_RAT]	14.75	8	10	26	773	86.1341	6.31592	1.02739	0.995566	1.04424	1.0224	1.00788	0.943293	0.930071	0.960414	0.939374	0.441349
A0A0G2KAK2	Erythrocyte membrane protein band 4.1 OS=Rattus norvegicus GN=Epb41 PE=1 SV=1 - [A0A0G2KAK2_RAT]	3.61	2	2	3	638	72.3279	6.55127	1.02011	0.951647	0.986057	0.985938	0.969975	0.838582	0.969998	0.926185	0.939394	0.441502
Q9JJ31	Cullin-5 OS=Rattus norvegicus GN=Cul5 PE=1 SV=3 - [CUL5_RAT]	22.69	17	18	39	780	90.8323	7.94287	1.02224	0.984955	1.08514	1.03078	1.02364	0.970117	0.911453	0.968402	0.939485	0.442184
G3V8U9	Proteasome subunit beta OS=Rattus norvegicus GN=Psmb4 PE=1 SV=2 - [G3V8U9_RAT]	16.81	3	3	6	232	25.7438	6.34131		1.03231	1.00959	1.02095		0.970293	0.948056	0.959175	0.939492	0.442234
Q4KLZ6	Triokinase/FMN cyclase OS=Rattus norvegicus GN=Tkfc PE=1 SV=1 - [TKFC_RAT]	4.5	2	2	2	578	59.4063	7.51807	1.02726	1.08433		1.05579	0.991537	0.992682		0.992109	0.939682	0.443663
Q641Z9	Succinate dehydrogenase complex subunit C OS=Rattus norvegicus GN=Sdhc PE=1 SV=1 - [Q641Z9_RAT]	12.43	2	2	11	169	18.1907	10.2134	0.929175	1.04209	1.02038	0.997216	1.06999	1.08833	1.02283	1.06038	1.06334	0.443784
D4A8G5	Transforming growth factor, beta-induced OS=Rattus norvegicus GN=Tgfbi PE=1 SV=2 - [D4A8G5_RAT]	17.81	12	12	24	685	74.7058	7.50342	1.15027	0.965358	0.950871	1.02217	0.923258	0.999629	0.958804	0.960563	0.939732	0.44404
Q6PDU7	ATP synthase subunit g, mitochondrial OS=Rattus norvegicus GN=Atp5l PE=1 SV=2 - [ATP5L_RAT]	45.63	4	4	28	103	11.4261	9.5835	0.836933	0.970963	1.0863	0.964731	1.03544	1.01204	1.02963	1.02571	1.0632	0.444792
Q4V8H8	EH domain-containing protein 2 OS=Rattus norvegicus GN=Ehd2 PE=1 SV=1 - [EHD2_RAT]	42.73	17	19	62	543	61.1988	6.55127	0.966273	0.998451	0.999393	0.988039	1.02313	1.07168	1.05664	1.05048	1.0632	0.444814
Q62862	Dual specificity mitogen-activated protein kinase kinase 5 OS=Rattus norvegicus GN=Map2k5 PE=1 SV=1 - [MP2K5_RAT]	1.56	1	1	2	448	50.1656	6.39209	0.929034	1.05306		0.991046	1.0148	1.09255		1.05368	1.0632	0.444847
Q5RJR9	Serine (Or cysteine) proteinase inhibitor, clade H, member 1, isoform CRA_b OS=Rattus norvegicus GN=Serpinh1 PE=1 SV=1 - [Q5RJR9_RAT]	26.62	10	10	29	417	46.5322	8.82178	1.05059	0.940819	0.947505	0.979638	0.95917	1.12133	1.04412	1.04154	1.06319	0.444902
F1LRV6	GMP reductase OS=Rattus norvegicus GN=Gmpr PE=3 SV=1 - [F1LRV6_RAT]	27.25	8	8	24	345	37.4338	6.97607	0.975758	1.00771	1.04134	1.00827	0.964694	0.94502	0.933344	0.947686	0.939915	0.445415
P62961	Nuclease-sensitive element-binding protein 1 OS=Rattus norvegicus GN=Ybx1 PE=2 SV=3 - [YBOX1_RAT]	21.43	2	5	12	322	35.7086	9.87646	0.928265	0.968216	0.961842	0.952774	0.973518	1.03203	1.03281	1.01279	1.06299	0.44637
D3ZM91	Syncoilin (Predicted) OS=Rattus norvegicus GN=Sync PE=1 SV=1 - [D3ZM91_RAT]	12.98	5	5	11	470	53.5645	4.52588	1.08121	0.927833	0.932609	0.980552	1.00222	1.08077	1.04349	1.04216	1.06283	0.447499
D3ZML4	Similar to RIKEN cDNA 5730502D15 gene (Predicted) OS=Rattus norvegicus GN=Trabd PE=1 SV=1 - [D3ZML4_RAT]	7.45	2	2	3	376	42.0868	8.14795	1.11288	1.01418	0.893263	1.00677	0.970454	0.97206	1.26755	1.07002	1.06282	0.447576
B0BMY2	LOC684097 protein OS=Rattus norvegicus GN=LOC684097 PE=2 SV=1 - [B0BMY2_RAT]	24.43	3	3	5	131	15.198	9.30518	1.09099	1.0043	1.02594	1.04041	0.912024	0.997685	1.02509	0.978267	0.940271	0.448101
Q6IRE4	Tumor susceptibility gene 101 protein OS=Rattus norvegicus GN=Tsg101 PE=1 SV=1 - [TS101_RAT]	5.12	2	2	3	391	44.0496	6.7124	1.07532		0.98153	1.02842	0.982321		0.951807	0.967064	0.940337	0.448602
Q5XIF3	NADH dehydrogenase [ubiquinone] iron-sulfur protein 4, mitochondrial OS=Rattus norvegicus GN=Ndufs4 PE=1 SV=1 - [NDUS4_RAT]	40.57	7	7	72	175	19.7282	10.1401	0.873814	1.04344	1.03023	0.982497	1.07558	1.02651	1.03012	1.04407	1.06267	0.448665
Q32PW9	Psmc6 protein (Fragment) OS=Rattus norvegicus GN=Psmc6 PE=2 SV=1 - [Q32PW9_RAT]	28.87	10	10	24	381	43.2607	7.48877	1.0855	1.02372	1.01694	1.04205	0.968432	0.986373	0.984896	0.9799	0.940356	0.448744
F1M6Z4	Uncharacterized protein OS=Rattus norvegicus GN=Prob1 PE=1 SV=2 - [F1M6Z4_RAT]	3.57	2	2	2	1009	106.394	9.34912		0.995849	0.908959	0.952404		0.985761	1.03822	1.01199	1.06256	0.449454
P20171	GTPase HRas OS=Rattus norvegicus GN=Hras PE=1 SV=2 - [RASH_RAT]	11.11	2	2	2	189	21.2846	5.31299		1.0345	1.01208	1.02329		0.901127	1.02365	0.962388	0.940482	0.449699
Q9QYU2	Elongation factor Ts, mitochondrial OS=Rattus norvegicus GN=Tsfm PE=2 SV=1 - [EFTS_RAT]	17.59	4	4	4	324	35.1559	6.43018	0.895169	0.981626	1.00123	0.959341	1.06236	1.03411	0.960797	1.01909	1.06228	0.451535
P11240	Cytochrome c oxidase subunit 5A, mitochondrial OS=Rattus norvegicus GN=Cox5a PE=1 SV=1 - [COX5A_RAT]	36.3	5	5	69	146	16.1193	6.53662	0.856948	1.03728	1.04983	0.981354	1.11711	0.993095	1.01711	1.04244	1.06225	0.451777
A0A0G2K9J8	LisH domain-containing protein ARMC9 OS=Rattus norvegicus GN=Armc9 PE=4 SV=1 - [A0A0G2K9J8_RAT]	2.34	1	1	2	641	73.2595	5.78271	0.993511		1.11344	1.05348	1.04639		0.936039	0.991214	0.940899	0.452866
P01946	Hemoglobin subunit alpha-1/2 OS=Rattus norvegicus GN=Hba1 PE=1 SV=3 - [HBA_RAT]	67.61	1	9	608	142	15.3188	7.97217	0.852434	1.06892	0.875775	0.932375	1.01476	0.89911	1.05686	0.990245	1.06207	0.453088
M0R5K3	Cytochrome c oxidase subunit 7A1 OS=Rattus norvegicus GN=LOC687508 PE=4 SV=1 - [M0R5K3_RAT]	16.25	1	1	4	80	9.02169	10.0083	0.957206	1.14253	1.00661	1.03545	1.12517	1.1326	1.04089	1.09955	1.06191	0.454282
A0A0A0MY09	Endoplasmin OS=Rattus norvegicus GN=Hsp90b1 PE=1 SV=1 - [A0A0A0MY09_RAT]	21.14	17	18	33	804	92.8424	4.80518	1.01924	0.934669	0.896174	0.950028	0.93418	1.02796	1.06427	1.0088	1.06187	0.454566
D4A6M0	Mitsugumin 29 (Predicted) OS=Rattus norvegicus GN=Sypl2 PE=2 SV=1 - [D4A6M0_RAT]	32.95	7	7	38	264	29.2614	5.61768	1.00837	1.02997	1.00923	1.01586	0.997982	0.926085	0.944272	0.956113	0.941187	0.455054
R9PXR4	Mitochondrial import receptor subunit TOM70 OS=Rattus norvegicus GN=Tomm70 PE=1 SV=1 - [R9PXR4_RAT]	11.96	7	7	10	560	61.8991	7.48877	0.937537	0.954403	0.950643	0.947528	1.01012	0.996068	1.01188	1.00602	1.06173	0.455536
Q499N5	Acyl-CoA synthetase family member 2, mitochondrial OS=Rattus norvegicus GN=Acsf2 PE=2 SV=1 - [ACSF2_RAT]	13.01	7	7	9	615	67.8429	8.11865	0.919793	1.05735	0.987515	0.98822	1.00317	1.07691	1.06752	1.0492	1.06171	0.455726
P97615	Thioredoxin, mitochondrial OS=Rattus norvegicus GN=Txn2 PE=2 SV=1 - [THIOM_RAT]	21.69	3	3	8	166	18.2205	7.89893	0.809708	1.022	1.00026	0.943991	1.07741	0.965309	0.963853	1.00219	1.06165	0.456132
Q66HD3	Nuclear autoantigenic sperm protein OS=Rattus norvegicus GN=Nasp PE=1 SV=1 - [NASP_RAT]	2.19	1	2	3	776	84.1486	4.33545	0.868331		1.17218	1.02025	1.01211		0.908866	0.960488	0.941421	0.45684
Q09167	Serine/arginine-rich splicing factor 5 OS=Rattus norvegicus GN=Srsf5 PE=1 SV=1 - [SRSF5_RAT]	3.35	1	1	2	269	30.8731	11.561	1.21434	1.06002		1.13718	1.02024	1.1211		1.07067	0.941514	0.457548
A0A0G2K6X0	Mitochondrial ribosomal protein S27 OS=Rattus norvegicus GN=Mrps27 PE=1 SV=1 - [A0A0G2K6X0_RAT]	12.5	1	1	2	96	10.7774	7.88428	0.801277	1.12882		0.965049	1.04461	1.00399		1.0243	1.0614	0.45802
E9PT82	Striatin-3 OS=Rattus norvegicus GN=Strn3 PE=1 SV=1 - [E9PT82_RAT]	4.37	3	3	4	710	77.5806	5.26221	1.00687		1.10205	1.05446	0.971834		1.01391	0.992871	0.94159	0.458133
Q4V8F9	Hydroxysteroid dehydrogenase-like protein 2 OS=Rattus norvegicus GN=Hsdl2 PE=2 SV=1 - [HSDL2_RAT]	17.75	7	7	25	524	58.3069	6.18896	0.891526	0.998722	0.999345	0.963198	1.04891	0.974286	1.04289	1.02203	1.06108	0.460389
P62198	26S protease regulatory subunit 8 OS=Rattus norvegicus GN=Psmc5 PE=1 SV=1 - [PRS8_RAT]	38.67	12	13	26	406	45.5971	7.54736	1.04611	1.05588	0.991467	1.03115	0.97588	0.987568	0.950339	0.971262	0.941918	0.460644
F1LUE2	Calcium/calmodulin-dependent protein kinase II, beta, isoform CRA_c OS=Rattus norvegicus GN=Camk2b PE=1 SV=2 - [F1LUE2_RAT]	36.94	12	19	57	666	72.7822	7.26904	0.930649	0.976785	1.01596	0.974464	1.01793	1.07173	1.01219	1.03395	1.06104	0.460651
A0A0G2K466	Oxidoreductase NAD-binding domain containing 1 (Predicted), isoform CRA_a OS=Rattus norvegicus GN=Oxnad1 PE=1 SV=1 - [A0A0G2K466_RAT]	3.87	1	1	4	310	34.8251	8.51416	0.949002	1.03869	1.13659	1.04143	0.954236	1.02015	0.968618	0.981	0.941975	0.461076
F7EPH4	Pyrophosphatase (inorganic) 1 OS=Rattus norvegicus GN=Ppa1 PE=1 SV=1 - [F7EPH4_RAT]	48.1	13	13	35	289	32.7501	5.46533	0.938543	0.974094	1.03688	0.983173	1.04268	1.03511	1.05143	1.04307	1.06093	0.461519
Q9WVK7	Hydroxyacyl-coenzyme A dehydrogenase, mitochondrial OS=Rattus norvegicus GN=Hadh PE=2 SV=1 - [HCDH_RAT]	52.23	15	15	92	314	34.4259	8.76318	0.836002	1.0695	1.002	0.969169	1.07665	1.01903	0.988649	1.02811	1.06082	0.462321
P56571	ES1 protein homolog, mitochondrial OS=Rattus norvegicus PE=1 SV=2 - [ES1_RAT]	58.27	12	12	102	266	28.1549	8.92432	0.888434	1.03501	1.00339	0.975612	1.06311	1.00854	1.03314	1.03493	1.0608	0.462422
D4AE79	Charged multivesicular body protein 1A OS=Rattus norvegicus GN=Chmp1a PE=1 SV=1 - [D4AE79_RAT]	12.76	3	3	3	196	21.5942	8.06006	0.978833	1.0946	1.02162	1.03169	0.99008	0.982327	0.94376	0.972056	0.9422	0.462805
A0A0G2K5P5	Myomesin 1 OS=Rattus norvegicus GN=Myom1 PE=1 SV=1 - [A0A0G2K5P5_RAT]	65.28	93	96	895	1688	187.486	6.48096	1.03335	1.00449	1.02934	1.02239	0.978895	0.963804	0.947587	0.963428	0.942328	0.463787
P22062	Protein-L-isoaspartate(D-aspartate) O-methyltransferase OS=Rattus norvegicus GN=Pcmt1 PE=1 SV=2 - [PIMT_RAT]	58.15	10	10	42	227	24.6257	7.6792	0.992112	1.01123	1.02949	1.01094	0.971096	0.945866	0.941032	0.952664	0.942353	0.463985
Q3MIF1	Ubfd1 protein OS=Rattus norvegicus GN=Ubfd1 PE=1 SV=1 - [Q3MIF1_RAT]	3.78	1	1	2	291	31.0018	5.87158	0.97718	0.964537		0.970859	1.00209	1.05727		1.02968	1.06058	0.464059
F1LP30	Methylcrotonoyl-CoA carboxylase subunit alpha, mitochondrial OS=Rattus norvegicus GN=Mccc1 PE=1 SV=1 - [F1LP30_RAT]	22.1	11	11	20	715	79.2454	7.13721	1.03246	0.997823	1.03256	1.02095	0.96376	0.915866	1.00732	0.962314	0.942571	0.465661
Q6P6T4	Echinoderm microtubule-associated protein-like 2 OS=Rattus norvegicus GN=Eml2 PE=1 SV=1 - [EMAL2_RAT]	5.08	3	3	7	649	70.6662	6.30322	0.989864	1.07354	0.922081	0.995161	0.829303	1.02311	0.961897	0.938103	0.942664	0.46638
D3ZT71	BCL2-like 13 OS=Rattus norvegicus GN=Bcl2l13 PE=1 SV=3 - [D3ZT71_RAT]	11.29	4	4	10	434	46.7054	4.52588	0.923383	1.061	0.947526	0.977302	1.09569	1.0095	1.00326	1.03615	1.06021	0.46684
D3ZWS2	Similar to CG3740-PA OS=Rattus norvegicus GN=LOC690000 PE=1 SV=1 - [D3ZWS2_RAT]	13.48	2	2	2	141	15.0598	7.12256	0.948409	1.05437		1.00139	1.05283	1.07046		1.06164	1.06017	0.467144
P09895	60S ribosomal protein L5 OS=Rattus norvegicus GN=Rpl5 PE=1 SV=3 - [RL5_RAT]	33.67	12	12	31	297	34.4367	9.74463	1.05832	1.00913	1.03866	1.03537	0.986114	0.959631	0.982905	0.976217	0.942865	0.467932
B0BMS8	Myl9 protein OS=Rattus norvegicus GN=Myl9 PE=1 SV=1 - [B0BMS8_RAT]	37.79	2	7	28	172	19.8415	4.91943	1.04768	0.913101	0.974472	0.978418	0.939305	0.93238	0.896107	0.922597	0.942948	0.468571
D4ABX6	Multimerin 2 OS=Rattus norvegicus GN=Mmrn2 PE=1 SV=1 - [D4ABX6_RAT]	2.25	2	2	3	933	104.106	5.88428	0.943191	1.01174		0.977466	1.07525	0.99692		1.03609	1.05997	0.468636
Q9QZA6	CD151 antigen OS=Rattus norvegicus GN=Cd151 PE=1 SV=2 - [CD151_RAT]	7.11	2	2	4	253	28.3364	7.84033	0.965032	0.921143		0.943088	0.969623	1.02964		0.999634	1.05996	0.468738
P00762	Anionic trypsin-1 OS=Rattus norvegicus GN=Prss1 PE=1 SV=1 - [TRY1_RAT]	8.13	1	1	48	246	25.9427	4.89404	1.05997	1.01735	1.04667	1.04133	0.985963	1.01509	0.944931	0.981995	0.943021	0.469135
A0A0H2UHU0	40S ribosomal protein S25 OS=Rattus norvegicus GN=Rps25 PE=4 SV=1 - [A0A0H2UHU0_RAT]	29.03	4	4	10	124	13.6027	10.1108	0.985284	0.988979	0.957284	0.977182	1.02185	1.07049	1.01478	1.03571	1.05989	0.469236
Q920L2	Succinate dehydrogenase [ubiquinone] flavoprotein subunit, mitochondrial OS=Rattus norvegicus GN=Sdha PE=1 SV=1 - [SDHA_RAT]	44.82	24	24	166	656	71.5697	7.1665	0.887873	1.0202	1.03485	0.980976	1.0694	1.01959	1.0301	1.0397	1.05986	0.469466
A0A0G2JTW9	Hemoglobin, beta adult major chain OS=Rattus norvegicus GN=Hbb-b1 PE=1 SV=1 - [A0A0G2JTW9_RAT]	72.79	1	10	234	147	15.9783	8.06006	0.858296	1.23569		1.04699	1.15007	1.06904		1.10956	1.05976	0.470255
P63326	40S ribosomal protein S10 OS=Rattus norvegicus GN=Rps10 PE=2 SV=1 - [RS10_RAT]	46.67	8	8	20	165	18.9038	10.1548	0.935482	0.990324	0.977467	0.967757	1.05151	1.00975	1.01541	1.02556	1.05973	0.470475
F1LM10	Protein kinase C theta type OS=Rattus norvegicus GN=Prkcq PE=1 SV=1 - [F1LM10_RAT]	3.54	3	3	4	707	81.7237	7.7085	1.04874	0.969626		1.00918	0.94701	0.956858		0.951934	0.943272	0.471078
D3ZCR3	Uncharacterized protein OS=Rattus norvegicus GN=Hmg1l1 PE=4 SV=2 - [D3ZCR3_RAT]	31.46	9	9	21	213	24.6621	6.15088	1.00014	0.935422	0.971157	0.968908	1.02932	1.01173	1.03902	1.02669	1.05964	0.471155
F1LY11	Triadin OS=Rattus norvegicus GN=Trdn PE=1 SV=3 - [F1LY11_RAT]	27.91	2	26	138	688	77.2962	9.46631	1.56064	0.80748	1.00305	1.12372	0.956713	1.31619	0.907193	1.06003	0.943323	0.471474
A0A0G2K757	Dolichyl-diphosphooligosaccharide--protein glycosyltransferase subunit 2 OS=Rattus norvegicus GN=Rpn2 PE=1 SV=1 - [A0A0G2K757_RAT]	12.06	5	5	6	630	69.08	5.87158	1.01692		0.977296	0.997108	1.14666		0.966384	1.05652	1.05959	0.471508
P61203	COP9 signalosome complex subunit 2 OS=Rattus norvegicus GN=Cops2 PE=1 SV=1 - [CSN2_RAT]	15.58	6	6	19	443	51.5641	5.52881	1.06689	1.03543	0.988955	1.03043	0.953883	0.994978	0.967653	0.972171	0.943466	0.472583
P68182	cAMP-dependent protein kinase catalytic subunit beta OS=Rattus norvegicus GN=Prkacb PE=1 SV=2 - [KAPCB_RAT]	25.07	2	11	31	351	40.682	8.55811		0.899821	1.02392	0.961873		0.889243	0.925775	0.907509	0.943481	0.472701
D3ZKG9	Clustered mitochondria protein homolog OS=Rattus norvegicus GN=Cluh PE=1 SV=3 - [D3ZKG9_RAT]	3	5	5	6	1298	145.256	5.99854	0.979019	0.967907	0.896169	0.947698	1.01603	1.01991	0.976122	1.00402	1.05943	0.472713
Q5M7A4	Ubiquitin-like modifier-activating enzyme 5 OS=Rattus norvegicus GN=Uba5 PE=1 SV=1 - [UBA5_RAT]	2.48	1	1	4	403	44.8661	4.95752	1.03547	1.03172	1.0079	1.02503	0.931109	0.988795	0.981484	0.967129	0.943513	0.472947
P62815	V-type proton ATPase subunit B, brain isoform OS=Rattus norvegicus GN=Atp6v1b2 PE=1 SV=1 - [VATB2_RAT]	9	3	3	5	511	56.5149	5.80811	0.952348	1.01943	0.925115	0.96563	1.01914	0.993302	1.05631	1.02292	1.05933	0.473495
D3ZI16	COP9 (Constitutive photomorphogenic) homolog, subunit 6 (Arabidopsis thaliana) (Predicted), isoform CRA_a OS=Rattus norvegicus GN=Cops6 PE=1 SV=1 - [D3ZI16_RAT]	18.6	5	5	5	344	37.678	6.13818	1.05063	1.0053	1.04494	1.03362	1.01124	0.966783	0.947939	0.97532	0.943593	0.473569
D3ZBS2	Inter-alpha-trypsin inhibitor heavy chain H3 OS=Rattus norvegicus GN=Itih3 PE=1 SV=3 - [D3ZBS2_RAT]	2.48	2	2	6	887	99.0057	6.31592	1.03948	1.02379	1.06637	1.04321	0.948807	0.915811	1.08851	0.984376	0.943602	0.473639
D3ZCQ9	Myeloid leukemia factor 1 OS=Rattus norvegicus GN=Mlf1 PE=1 SV=1 - [D3ZCQ9_RAT]	15.25	4	4	8	282	32.1998	9.15869	1.11074	0.991796	0.931495	1.01134	0.939242	0.932569	0.991443	0.954418	0.943714	0.474509
D4A0E8	Protein arginine N-methyltransferase 5 OS=Rattus norvegicus GN=Prmt5 PE=1 SV=1 - [D4A0E8_RAT]	6.75	3	3	4	637	72.6485	6.26514	0.991908	0.970038		0.980973	0.995273	1.08229		1.03878	1.05893	0.47647
Q6AYJ5	Clusterin-associated protein 1 OS=Rattus norvegicus GN=Cluap1 PE=1 SV=1 - [CLUA1_RAT]	3.48	1	1	8	402	46.5434	4.84326	1.08038	0.997846	0.963075	1.01377	0.985858	1.0258	0.85948	0.957047	0.94405	0.477124
D4A9G1	Ribosomal protein L3-like OS=Rattus norvegicus GN=Rpl3l PE=3 SV=2 - [D4A9G1_RAT]	24.32	11	12	30	407	46.3649	10.4478	1.08234	1.02774	0.988441	1.03284	0.996454	0.975692	0.953134	0.975093	0.944087	0.477418
O35142	Coatomer subunit beta' OS=Rattus norvegicus GN=Copb2 PE=1 SV=3 - [COPB2_RAT]	2.65	3	3	3	905	102.486	5.2749		0.976707	0.992705	0.984706		1.04888	1.03633	1.0426	1.0588	0.477497
P10111	Peptidyl-prolyl cis-trans isomerase A OS=Rattus norvegicus GN=Ppia PE=1 SV=2 - [PPIA_RAT]	62.8	9	11	51	164	17.8628	8.1626	1.03031	0.917337	0.95645	0.968032	0.980961	1.02644	1.06729	1.0249	1.05874	0.4779
A0A140TAF0	RCG62531, isoform CRA_g OS=Rattus norvegicus GN=Tpm3 PE=1 SV=1 - [A0A140TAF0_RAT]	80	12	38	1363	285	32.9738	4.71631	0.779997	1.12247	1.03911	0.980526	1.11565	1.03772	0.96092	1.0381	1.05871	0.478124
B2RZC6	Ilf2 protein OS=Rattus norvegicus GN=Ilf2 PE=1 SV=1 - [B2RZC6_RAT]	10.26	3	3	4	390	43.0352	5.26221	0.99125	1.00342		0.997337	1.02137	1.0902		1.05578	1.0586	0.478955
Q5U316	Ras-related protein Rab-35 OS=Rattus norvegicus GN=Rab35 PE=1 SV=1 - [RAB35_RAT]	18.91	2	4	11	201	23.0108	8.29443	0.943622	1.00587		0.974746	1.00951	1.05397		1.03174	1.05847	0.479966
D3ZJB1	Microfibrillar associated protein 5 (Predicted), isoform CRA_a OS=Rattus norvegicus GN=Mfap5 PE=4 SV=1 - [D3ZJB1_RAT]	6.63	2	2	4	166	18.6822	5.93506	1.10488	1.03051	0.979162	1.03818	0.924368	0.95879	1.05827	0.980477	0.944415	0.479979
Q91XQ2	Laforin OS=Rattus norvegicus GN=Epm2a PE=2 SV=2 - [EPM2A_RAT]	2.11	1	1	3	331	37.1194	6.354	0.963992	1.02725	1.07433	1.02186	0.993828	0.979611	0.921863	0.965101	0.944458	0.480315
Q68FR6	Elongation factor 1-gamma OS=Rattus norvegicus GN=Eef1g PE=2 SV=3 - [EF1G_RAT]	35.93	19	19	79	437	50.0292	6.7417	0.990944	0.960536	0.991878	0.98112	1.04093	1.0144	1.05942	1.03825	1.05823	0.481816
Q5U362	Annexin OS=Rattus norvegicus GN=Anxa4 PE=1 SV=1 - [Q5U362_RAT]	57.68	17	17	68	319	35.8711	5.56689	1.13681	0.958835	0.983658	1.02643	0.966488	0.964063	0.97841	0.969654	0.944682	0.482068
Q6P6R2	Dihydrolipoyl dehydrogenase, mitochondrial OS=Rattus norvegicus GN=Dld PE=1 SV=1 - [DLDH_RAT]	46.56	17	17	133	509	54.0041	7.86963	0.875606	1.02372	1.05164	0.983655	1.07529	1.0373	1.01007	1.04089	1.05818	0.482151
Q6AYD5	G1 to S phase transition 1 OS=Rattus norvegicus GN=Gspt1 PE=1 SV=1 - [Q6AYD5_RAT]	5.03	4	4	9	636	68.7081	5.21143	1.05967	1.1561	1.00318	1.07299	0.961086	1.04747	1.03244	1.01366	0.944713	0.482305
P35565	Calnexin OS=Rattus norvegicus GN=Canx PE=1 SV=1 - [CALX_RAT]	26.4	16	16	44	591	67.2126	4.62744	0.957909	0.970666	0.963188	0.963921	1.02995	1.0296	1.00035	1.01996	1.05814	0.482483
P07871	3-ketoacyl-CoA thiolase B, peroxisomal OS=Rattus norvegicus GN=Acaa1b PE=1 SV=2 - [THIKB_RAT]	4.72	1	1	2	424	43.7927	8.22119		1.14231	0.867442	1.00487		0.948038	0.950782	0.94941	0.944805	0.48303
D4AAB5	Peptidase M20 domain-containing 2 OS=Rattus norvegicus GN=Pm20d2 PE=4 SV=1 - [D4AAB5_RAT]	16.94	7	7	17	431	46.6547	5.56689	1.01122	1.01195	0.977649	1.00027	0.956968	0.917894	0.960378	0.94508	0.944824	0.483181
P21670	Proteasome subunit alpha type-4 OS=Rattus norvegicus GN=Psma4 PE=1 SV=1 - [PSA4_RAT]	30.27	8	8	25	261	29.4792	7.72314	1.03374	1.03945	1.01566	1.02961	0.980738	0.980117	0.958054	0.97297	0.944984	0.484435
P27139	Carbonic anhydrase 2 OS=Rattus norvegicus GN=Ca2 PE=1 SV=2 - [CAH2_RAT]	37.31	7	7	23	260	29.0956	7.40088	0.960164	1.03047	0.944671	0.978436	1.08539	0.994459	1.02496	1.03494	1.05775	0.485501
P10959	Carboxylesterase 1C OS=Rattus norvegicus GN=Ces1c PE=1 SV=3 - [EST1C_RAT]	15.66	7	7	9	549	60.1365	5.73193	0.992728	0.994211	0.915884	0.967608	0.982285	1.03261	1.05536	1.02342	1.05768	0.486028
P16221	Cytochrome c oxidase subunit 8B, mitochondrial OS=Rattus norvegicus GN=Cox8b PE=1 SV=3 - [COX8B_RAT]	10	1	1	2	70	7.54409	10.3745	0.955935	0.952147		0.954041	0.898411	0.90509		0.90175	0.94519	0.486058
O54975	Xaa-Pro aminopeptidase 1 OS=Rattus norvegicus GN=Xpnpep1 PE=1 SV=1 - [XPP1_RAT]	10.59	5	5	7	623	69.6131	5.60498	1.11927	0.996599	1.01066	1.04218	0.896278	1.09452	0.964604	0.985136	0.945267	0.486662
D3ZL85	Cytochrome c heme lyase OS=Rattus norvegicus GN=Hccs PE=1 SV=1 - [D3ZL85_RAT]	7.66	2	2	6	274	31.1099	6.72705	1.05579	1.03811	0.84762	0.980506	1.05099	0.976386	1.08344	1.03694	1.05755	0.486979
A0A0G2K1M8	Prolyl endopeptidase OS=Rattus norvegicus GN=Prep PE=1 SV=1 - [A0A0G2K1M8_RAT]	18.62	12	12	18	709	80.4407	5.87158	0.979046	0.98766	0.94035	0.969019	0.996938	1.05045	1.02695	1.02478	1.05754	0.487061
Q6AXQ4	Myotubularin OS=Rattus norvegicus GN=Mtm1 PE=2 SV=2 - [MTM1_RAT]	10.47	7	7	9	602	69.3083	7.89893	1.0303	1.00137	1.06939	1.03369	0.990876	0.985563	0.955146	0.977195	0.94535	0.487313
Q497B0	Omega-amidase NIT2 OS=Rattus norvegicus GN=Nit2 PE=1 SV=1 - [NIT2_RAT]	27.9	7	7	15	276	30.6817	7.29834	0.969329	1.03413	1.11017	1.03787	1.0528	0.980433	0.910252	0.981161	0.945356	0.487363
B2RZD4	60S ribosomal protein L34 OS=Rattus norvegicus GN=Rpl34 PE=1 SV=1 - [B2RZD4_RAT]	34.19	5	5	22	117	13.2845	11.4731	1.01458	0.944224	0.979903	0.979568	1.02037	1.08046	1.0066	1.03581	1.05742	0.488031
Q9EPT8	Chloride intracellular channel protein 5 OS=Rattus norvegicus GN=Clic5 PE=1 SV=1 - [CLIC5_RAT]	43.43	7	7	11	251	28.2814	5.93506	1.01538	1.10881	1.05137	1.05852	1.02765	1.00994	0.964933	1.00084	0.945506	0.488545
P14408	Fumarate hydratase, mitochondrial OS=Rattus norvegicus GN=Fh PE=1 SV=1 - [FUMH_RAT]	58.58	24	24	154	507	54.429	8.95361	0.891321	1.00466	1.04685	0.980944	1.05458	1.04996	1.00702	1.03719	1.05733	0.488666
B5DFF7	Dusp3 protein OS=Rattus norvegicus GN=Dusp3 PE=2 SV=1 - [B5DFF7_RAT]	41.62	6	6	30	185	20.4552	6.53662	1.00627	0.973427	1.05351	1.01107	0.984463	0.924113	0.959555	0.956044	0.945577	0.489104
P60711	Actin, cytoplasmic 1 OS=Rattus norvegicus GN=Actb PE=1 SV=1 - [ACTB_RAT]	61.6	1	19	1745	375	41.7097	5.47803	1.08839	0.999883	0.947665	1.01198	0.926842	0.965422	0.978483	0.956916	0.945589	0.489196
Q6P4Z9	COP9 signalosome complex subunit 8 OS=Rattus norvegicus GN=Cops8 PE=2 SV=1 - [CSN8_RAT]	12.92	2	2	3	209	23.221	5.19873	1.03881	1.05867		1.04874	1.00682	0.976908		0.991862	0.945769	0.490619
P97569	Kallistatin OS=Rattus norvegicus PE=2 SV=1 - [P97569_RAT]	4.26	2	2	2	423	47.9909	8.52881		1.11539	1.10024	1.10781		1.05258	1.04295	1.04777	0.945795	0.490828
G3V7G6	Heat shock 27kDa protein 3 OS=Rattus norvegicus GN=Hspb3 PE=3 SV=1 - [G3V7G6_RAT]	27.63	3	3	5	152	17.1269	5.40186	0.960704	1.06614		1.01342	0.971564	0.946188		0.958876	0.946176	0.493842
Q5U329	Anion exchange protein OS=Rattus norvegicus GN=Slc4a1 PE=1 SV=1 - [Q5U329_RAT]	13.88	11	11	19	850	94.2949	6.63916	0.911336	1.02807	0.945264	0.961557	0.964588	1.05434	1.02918	1.01604	1.05666	0.493877
Q68FT1	Ubiquinone biosynthesis protein COQ9, mitochondrial OS=Rattus norvegicus GN=Coq9 PE=1 SV=2 - [COQ9_RAT]	30.45	8	8	49	312	35.1235	5.77002	0.855756	1.03391	1.02585	0.971838	1.08802	0.987963	1.00457	1.02685	1.05661	0.494262
P62282	40S ribosomal protein S11 OS=Rattus norvegicus GN=Rps11 PE=1 SV=3 - [RS11_RAT]	41.77	7	7	26	158	18.419	10.3013	1.06972	1.02826	1.03179	1.04326	1.00502	0.974735	0.98203	0.987262	0.946326	0.495034
D3ZC84	Ubiquitin specific peptidase 9, X chromosome (Predicted) OS=Rattus norvegicus GN=Usp9x PE=1 SV=1 - [D3ZC84_RAT]	3.57	9	9	10	2547	289.255	5.78271	1.00128	0.993908		0.997593	0.966735	0.92148		0.944108	0.946386	0.495504
Q5XIT1	Microtubule-associated protein RP/EB family member 3 OS=Rattus norvegicus GN=Mapre3 PE=1 SV=1 - [MARE3_RAT]	14.95	3	5	7	281	31.946	5.5415	1.08316	1.0229		1.05303	0.996833	0.996385		0.996609	0.94642	0.495777
Q5XIC6	Proteasome (Prosome, macropain) 26S subunit, non-ATPase, 12 OS=Rattus norvegicus GN=Psmd12 PE=1 SV=1 - [Q5XIC6_RAT]	13.6	5	5	9	456	52.9025	7.35693	0.949159	1.00661	0.987623	0.981132	1.09024	1.07247	0.946608	1.03644	1.05637	0.496121
Q5M9I5	Cytochrome b-c1 complex subunit 6, mitochondrial OS=Rattus norvegicus GN=Uqcrh PE=3 SV=1 - [QCR6_RAT]	64.04	5	5	48	89	10.417	4.97021	0.945104	1.07875	0.939349	0.987733	1.12703	0.879875	1.12324	1.04338	1.05634	0.496344
G3V6S3	Calumenin OS=Rattus norvegicus GN=Calu PE=1 SV=1 - [G3V6S3_RAT]	35.24	9	9	28	315	37.0405	4.66553	0.930842	0.994537	1.00367	0.976348	1.07103	1.02208	1.00087	1.03132	1.05631	0.496586
D4A830	Pyrophosphatase (inorganic) 2 OS=Rattus norvegicus GN=Ppa2 PE=1 SV=2 - [D4A830_RAT]	36.51	10	10	25	304	35.0244	6.52197	0.931668	1.04091	1.02524	0.999273	1.07259	1.07315	1.02049	1.05541	1.05618	0.497607
Q5XIB3	[Protein ADP-ribosylarginine] hydrolase-like protein 1 OS=Rattus norvegicus GN=Adprhl1 PE=2 SV=1 - [ARHL1_RAT]	20.96	6	6	17	353	39.8515	6.16357	1.01175	1.06761	0.968484	1.01595	0.990555	1.13408	1.09349	1.07271	1.05587	0.500013
B0BNA7	Eukaryotic translation initiation factor 3 subunit I OS=Rattus norvegicus GN=Eif3i PE=2 SV=1 - [EIF3I_RAT]	9.23	3	3	4	325	36.4376	5.64307	1.02612	1.0383	0.977791	1.01407	0.972175	0.92607	0.982599	0.960281	0.946957	0.500047
D4AE96	Importin 7 OS=Rattus norvegicus GN=Ipo7 PE=1 SV=1 - [D4AE96_RAT]	2.12	2	2	9	1038	119.412	4.81787	1.00432	1.01723	0.95722	0.992921	1.00769	1.05876	1.07824	1.04823	1.0557	0.501284
Q63011	Zero beta-globin (Fragment) OS=Rattus norvegicus PE=3 SV=1 - [Q63011_RAT]	81.51	2	10	244	146	15.8962	7.29834	0.821424	1.04874	0.932298	0.934153	1.00366	0.93967	1.01517	0.986164	1.05568	0.501494
A0A0G2K9Y5	Histidine-rich glycoprotein OS=Rattus norvegicus GN=Hrg PE=1 SV=1 - [A0A0G2K9Y5_RAT]	9.13	5	5	14	515	57.8902	7.81104	1	1.0515	1.02785	1.02645	0.939	1.01993	1.29143	1.08345	1.05553	0.502621
D3ZDK7	Glycerol-3-phosphate phosphatase OS=Rattus norvegicus GN=Pgp PE=1 SV=1 - [PGP_RAT]	47.66	13	13	46	321	34.5787	5.35107	1.03708	0.985952	1.00993	1.01099	0.996924	0.941385	0.934853	0.957721	0.947312	0.502882
Q9JJW3	Up-regulated during skeletal muscle growth protein 5 OS=Rattus norvegicus GN=Usmg5 PE=1 SV=1 - [USMG5_RAT]	53.45	3	3	19	58	6.40337	9.83252	0.915511	1.01615	1.06279	0.998151	1.08823	1.06689	1.00515	1.05342	1.05537	0.503882
P16617	Phosphoglycerate kinase 1 OS=Rattus norvegicus GN=Pgk1 PE=1 SV=2 - [PGK1_RAT]	81.77	24	31	594	417	44.51	7.89893	1.00557	0.96206	1.00246	0.990027	0.943521	0.924304	0.946141	0.937989	0.947437	0.503885
D3ZUF9	Pitrilysin metallepetidase 1 (Predicted) OS=Rattus norvegicus GN=Pitrm1 PE=1 SV=1 - [D3ZUF9_RAT]	5.45	5	5	9	954	108.475	7.32764	0.963728	1.01544	0.957888	0.97902	1.05307	1.08049	0.965969	1.03318	1.05532	0.504312
P51886	Lumican OS=Rattus norvegicus GN=Lum PE=1 SV=1 - [LUM_RAT]	43.2	12	12	76	338	38.2546	6.43018	1.1916	0.945157	0.980493	1.03908	0.909419	0.996101	1.04808	0.984533	0.947503	0.504414
A0A0H2UHR7	Filamin-C OS=Rattus norvegicus GN=Flnc PE=1 SV=1 - [A0A0H2UHR7_RAT]	66.58	128	144	1310	2693	287.122	5.90967	0.943565	0.981661	1.05346	0.992897	1.03682	1.06016	1.04638	1.04779	1.05528	0.504592
F1M4A4	Kinesin family member 1A OS=Rattus norvegicus GN=Kif1a PE=1 SV=3 - [F1M4A4_RAT]	1.76	3	3	5	1707	192.813	6.20166	1.00466	1.01936	1.10192	1.04198	1.04393	1.00944	0.908625	0.98733	0.947552	0.504803
Q6PEC0	Bis(5'-nucleosyl)-tetraphosphatase [asymmetrical] OS=Rattus norvegicus GN=Nudt2 PE=2 SV=3 - [AP4A_RAT]	57.82	6	6	11	147	16.9186	5.52881	0.952668	0.969605	1.04629	0.98952	0.863722	0.982744	0.966853	0.937773	0.947704	0.506026
B0BN85	Protein SGT1 homolog OS=Rattus norvegicus GN=Sugt1 PE=2 SV=1 - [SGT1_RAT]	11.31	3	3	4	336	38.0669	5.2876	1.00733	0.986261	1.02865	1.00741	1.00945	0.943351	0.911507	0.954771	0.947745	0.506352
D4A197	Methylmalonyl CoA epimerase OS=Rattus norvegicus GN=Mcee PE=1 SV=1 - [D4A197_RAT]	14.04	2	2	3	178	18.8039	8.82178		1.16219	1.003	1.0826		0.958196	1.09389	1.02604	0.947764	0.506504
Q9ER24	Ataxin-10 OS=Rattus norvegicus GN=Atxn10 PE=1 SV=1 - [ATX10_RAT]	6.32	4	4	5	475	53.6925	5.14795	0.925391	1.0557		0.990544	1.05089	1.03918		1.04504	1.05501	0.50669
Q68FX3	DEAD (Asp-Glu-Ala-Asp) box polypeptide 19a OS=Rattus norvegicus GN=Ddx19a PE=1 SV=1 - [Q68FX3_RAT]	13.81	7	8	13	478	53.8698	6.7417	1.13418	0.989427	0.984235	1.03595	0.959376	1.00514	0.981154	0.981891	0.947819	0.506948
Q5M9H7	DnaJ (Hsp40) homolog, subfamily A, member 2 OS=Rattus norvegicus GN=Dnaja2 PE=1 SV=1 - [Q5M9H7_RAT]	33.98	11	12	34	412	45.7166	6.48096	0.981724	0.985969	0.973416	0.98037	1.04155	1.05292	1.00821	1.03423	1.05494	0.507299
A0A0G2JT00	Divalent cation tolerant protein CUTA, isoform CRA_c OS=Rattus norvegicus GN=Cuta PE=1 SV=1 - [A0A0G2JT00_RAT]	9.09	1	1	2	154	16.4026	6.771	0.874408		1.03582	0.955116	1.08751		0.927658	1.00758	1.05493	0.50734
P85971	6-phosphogluconolactonase OS=Rattus norvegicus GN=Pgls PE=1 SV=1 - [6PGL_RAT]	36.58	6	6	14	257	27.2173	5.84619	1.00928	1.01818	0.986389	1.00462	0.934689	1.00198	0.920193	0.952288	0.947912	0.507691
A0A0G2KAM4	Fascin OS=Rattus norvegicus GN=Fscn1 PE=3 SV=1 - [A0A0G2KAM4_RAT]	5.49	2	3	3	492	53.8476	7.40088	1.02871	0.940558		0.984633	1.01279	1.06388		1.03833	1.05454	0.51044
D3ZQL1	ER membrane protein complex subunit 7 OS=Rattus norvegicus GN=Emc7 PE=1 SV=3 - [D3ZQL1_RAT]	2.49	1	1	2	241	26.4235	9.23193		1.08311	0.980761	1.03193		0.923865	1.03325	0.978556	0.948273	0.510595
Q4KMA2	UV excision repair protein RAD23 homolog B OS=Rattus norvegicus GN=Rad23b PE=1 SV=1 - [RD23B_RAT]	18.31	5	7	19	415	43.4698	4.83057	0.958306	0.998299	0.997667	0.984757	1.03077	1.03507	1.04945	1.03843	1.0545	0.510731
G3V8L9	Polymerase I and transcript release factor (Predicted) OS=Rattus norvegicus GN=Ptrf PE=1 SV=1 - [G3V8L9_RAT]	40.82	15	15	95	392	43.882	5.51611	0.95492	1.00258	0.980948	0.979482	1.05732	1.0344	1.00669	1.0328	1.05444	0.51122
F1M324	Phosphoinositide phospholipase C OS=Rattus norvegicus GN=Plcl2 PE=1 SV=2 - [F1M324_RAT]	0.8	1	1	2	1001	113.597	6.17627	0.971902	1.01797		0.994935	0.948271	0.939006		0.943638	0.948442	0.511955
Q5PQZ9	NADH dehydrogenase [ubiquinone] 1 subunit C2 OS=Rattus norvegicus GN=Ndufc2 PE=1 SV=1 - [Q5PQZ9_RAT]	33.33	5	5	41	120	14.3493	9.39307	0.902787	1.03096	1.02872	0.987489	1.07217	0.996711	1.05454	1.04114	1.05433	0.512064
F1LND7	Farnesyl pyrophosphate synthase OS=Rattus norvegicus GN=Fdps PE=1 SV=3 - [F1LND7_RAT]	19.83	6	6	10	353	40.7779	5.52881	1.01625	1.0235	0.924015	0.98792	0.906128	0.940231	0.96481	0.937056	0.948514	0.512539
Q68FS2	COP9 signalosome complex subunit 4 OS=Rattus norvegicus GN=Cops4 PE=1 SV=1 - [CSN4_RAT]	20.94	8	8	21	406	46.2607	5.84619	0.985008	0.996608	1.06794	1.01652	0.99273	0.932949	0.966878	0.964186	0.948517	0.512562
G3V7Z3	Nucleolar protein 3 OS=Rattus norvegicus GN=Nol3 PE=1 SV=1 - [G3V7Z3_RAT]	39.82	6	6	28	221	24.4763	4.06885	0.863286	1.0489	0.986674	0.966286	1.07268	1.01938	0.963881	1.01865	1.05419	0.513221
Q6IRJ7	Annexin OS=Rattus norvegicus GN=Anxa7 PE=1 SV=1 - [Q6IRJ7_RAT]	11.66	5	5	6	463	49.9873	6.17627	1.06741	1.00409	1.01798	1.02983	0.93965	1.05901	0.932074	0.976913	0.948618	0.513377
D3ZAF6	ATP synthase subunit f, mitochondrial OS=Rattus norvegicus GN=Atp5j2 PE=1 SV=1 - [ATPK_RAT]	31.82	3	3	15	88	10.4456	10.0376	0.848995	1.01888	1.07057	0.979482	1.101	1.02884	0.967719	1.03252	1.05415	0.513531
B4F7A3	Galectin OS=Rattus norvegicus GN=Lgalsl PE=1 SV=1 - [B4F7A3_RAT]	18.6	3	3	5	172	18.9436	5.35107	0.957932	0.995757		0.976845	1.03051	1.02877		1.02964	1.05405	0.514323
A0A0G2K913	Lysine methyltransferase 2D OS=Rattus norvegicus GN=Prkag1 PE=1 SV=1 - [A0A0G2K913_RAT]	23.71	8	8	14	329	37.2727	7.13721	0.963312	1.07301	1.0059	1.01407	0.99141	1.00463	0.890316	0.962119	0.948765	0.514561
Q9EPC6	Profilin-2 OS=Rattus norvegicus GN=Pfn2 PE=1 SV=3 - [PROF2_RAT]	37.14	5	5	22	140	14.9923	6.99072	0.908257	1.0477	1.07002	1.00866	1.05712	1.05329	1.07851	1.06298	1.05385	0.515871
P28037	Cytosolic 10-formyltetrahydrofolate dehydrogenase OS=Rattus norvegicus GN=Aldh1l1 PE=1 SV=3 - [AL1L1_RAT]	46.67	37	37	130	902	98.8115	5.90967	1.00263	1.00018	1.03347	1.01209	0.97393	0.958383	0.948954	0.960422	0.948945	0.516018
Q99NA5	Isocitrate dehydrogenase [NAD] subunit alpha, mitochondrial OS=Rattus norvegicus GN=Idh3a PE=1 SV=1 - [IDH3A_RAT]	49.45	17	17	123	366	39.588	6.91748	0.88956	1.02606	1.03176	0.982462	1.08561	0.99208	1.02832	1.03533	1.05382	0.516147
D4A8L4	DDB1 and CUL4-associated factor 6 OS=Rattus norvegicus GN=Dcaf6 PE=1 SV=2 - [D4A8L4_RAT]	3.5	4	4	5	943	105.095	5.38916	0.910067	0.898582	1.04451	0.951054	1.03998	0.998635	0.968025	1.00221	1.05379	0.516339
G3V734	2,4-dienoyl CoA reductase 1, mitochondrial, isoform CRA_a OS=Rattus norvegicus GN=Decr1 PE=1 SV=1 - [G3V734_RAT]	20.9	6	6	7	335	36.1097	8.93896	0.981545	0.920862	0.940621	0.947676	1.04279	1.0237	0.929386	0.998624	1.05376	0.516591
A0A0G2K5E6	60S ribosomal protein L30-like OS=Rattus norvegicus GN=LOC108351936 PE=4 SV=1 - [A0A0G2K5E6_RAT]	25.22	3	3	11	115	12.8038	9.87646	1.03284	1.01965	1.0352	1.02923	0.944536	0.971815	1.01433	0.976892	0.94915	0.517675
Q5XI78	2-oxoglutarate dehydrogenase, mitochondrial OS=Rattus norvegicus GN=Ogdh PE=1 SV=1 - [ODO1_RAT]	52.69	43	44	271	1023	116.221	6.771	0.883108	1.03563	1.03911	0.985949	1.07383	1.01365	1.02885	1.03877	1.05358	0.518042
P25113	Phosphoglycerate mutase 1 OS=Rattus norvegicus GN=Pgam1 PE=1 SV=4 - [PGAM1_RAT]	44.88	5	10	130	254	28.8139	7.18115	0.98477	0.955134	0.96993	0.969945	0.982678	1.04022	1.0426	1.02183	1.05349	0.518725
P19511	ATP synthase F(0) complex subunit B1, mitochondrial OS=Rattus norvegicus GN=Atp5f1 PE=1 SV=1 - [AT5F1_RAT]	44.14	12	12	110	256	28.8505	9.36377	0.8894	1.04112	1.0282	0.98624	1.09387	1.02148	1.00146	1.03894	1.05343	0.519207
M0R7S5	Perilipin 4 OS=Rattus norvegicus GN=Plin4 PE=4 SV=2 - [M0R7S5_RAT]	64.23	14	14	50	1395	141.175	9.0415	0.913244	0.984094	0.965806	0.954381	1.00985	0.994695	1.01144	1.00533	1.05338	0.519597
B0BNC0	Ckmt2 protein OS=Rattus norvegicus GN=Ckmt2 PE=2 SV=1 - [B0BNC0_RAT]	69.45	25	28	654	419	47.4433	8.39697	0.904722	1.03895	1.02855	0.990742	1.07415	1.05056	1.00597	1.04356	1.05331	0.520148
B1WC61	Acad9 protein OS=Rattus norvegicus GN=Acad9 PE=1 SV=1 - [B1WC61_RAT]	26.24	16	16	36	625	68.7997	7.69385	0.870733	1.08334	1.02849	0.994185	1.05264	1.0755	1.01324	1.04713	1.05325	0.520644
G3V6D3	ATP synthase subunit beta OS=Rattus norvegicus GN=Atp5b PE=1 SV=1 - [G3V6D3_RAT]	78.64	26	26	609	529	56.3095	5.2749	0.885831	1.03823	1.04906	0.991039	1.10651	1.01902	1.0059	1.04381	1.05325	0.520661
Q6PDV8	RCG31311 OS=Rattus norvegicus GN=LOC100360057 PE=1 SV=1 - [Q6PDV8_RAT]	18.75	2	2	7	128	14.7498	9.18799	0.988149	0.980756	0.976873	0.981926	1.01478	1.06915	1.01822	1.03405	1.05308	0.521997
D3ZZN3	Acetyl-coenzyme A synthetase OS=Rattus norvegicus GN=Acss1 PE=3 SV=1 - [D3ZZN3_RAT]	4.4	3	3	3	682	74.8439	6.85889	0.974996		0.942965	0.958981	1.04707		0.972667	1.00987	1.05306	0.52214
D3ZVD7	Keratocan OS=Rattus norvegicus GN=Kera PE=4 SV=1 - [D3ZVD7_RAT]	41.03	11	11	20	351	40.1878	6.53662	1.06274	0.886114	0.793014	0.913957	0.862723	1.09104	0.933567	0.962443	1.05305	0.522248
O35796	Complement component 1 Q subcomponent-binding protein, mitochondrial OS=Rattus norvegicus GN=C1qbp PE=1 SV=2 - [C1QBP_RAT]	26.52	5	5	17	279	30.9775	4.86865	0.859073	0.989971	1.02442	0.957822	1.07964	0.940225	1.00602	1.00863	1.05305	0.522296
D3Z9R8	6.8 kDa mitochondrial proteolipid OS=Rattus norvegicus GN=Mp68 PE=1 SV=1 - [68MP_RAT]	30	2	2	9	60	6.90965	9.92041	0.971425	0.934278		0.952851	0.949053	1.05773		1.00339	1.05304	0.522315
P08461	Dihydrolipoyllysine-residue acetyltransferase component of pyruvate dehydrogenase complex, mitochondrial OS=Rattus norvegicus GN=Dlat PE=1 SV=3 - [ODP2_RAT]	36.08	18	18	107	632	67.1234	8.52881	0.900448	1.01799	1.04576	0.988064	1.08961	1.02253	1.00912	1.04042	1.05299	0.522737
P84817	Mitochondrial fission 1 protein OS=Rattus norvegicus GN=Fis1 PE=1 SV=1 - [FIS1_RAT]	38.16	6	6	15	152	16.984	8.52881	0.860667	1.08538	1.00956	0.985204	1.05784	1.04931	1.00505	1.0374	1.05298	0.52282
Q6WN19	Reticulon OS=Rattus norvegicus GN=Rtn2 PE=1 SV=1 - [Q6WN19_RAT]	17.27	5	5	23	469	50.9359	4.97021	1.01243	1.00433	0.969299	0.995353	0.973145	0.95279	0.910202	0.945379	0.949792	0.52289
Q6AYS7	Aminoacylase-1A OS=Rattus norvegicus GN=Acy1a PE=1 SV=1 - [ACY1A_RAT]	22.06	7	8	11	408	45.7751	6.48096	1.08117	0.993113	0.9897	1.02133	0.927825	1.0089	0.973692	0.970138	0.949877	0.523583
D4A4P4	Flavin adenine dinucleotide synthetase 1 OS=Rattus norvegicus GN=Flad1 PE=1 SV=2 - [D4A4P4_RAT]	8.16	3	3	4	490	54.57	6.80029	0.935747	1.03212		0.983932	1.0477	1.02393		1.03582	1.05273	0.524811
Q4V7C6	GMP synthase [glutamine-hydrolyzing] OS=Rattus norvegicus GN=Gmps PE=1 SV=1 - [GUAA_RAT]	6.93	5	5	6	693	76.7088	6.63916	0.961391	1.06134	1.07664	1.03312	0.988272	0.962168	0.994446	0.981629	0.950155	0.525846
D3ZE05	Cartilage intermediate layer protein 2 OS=Rattus norvegicus GN=Cilp2 PE=4 SV=1 - [D3ZE05_RAT]	5.81	6	6	9	1188	128.826	7.41553	1.03638	1.04031	0.834303	0.970331	0.908149	0.960487	0.897316	0.921984	0.950175	0.526011
Q5XIH3	NADH dehydrogenase (Ubiquinone) flavoprotein 1 OS=Rattus norvegicus GN=Ndufv1 PE=1 SV=1 - [Q5XIH3_RAT]	60.99	21	21	99	464	50.6986	8.07471	0.874137	1.03636	1.03047	0.980322	1.08803	0.995279	1.01229	1.03187	1.05258	0.526024
I6L9G6	RCG31562, isoform CRA_c OS=Rattus norvegicus GN=Tardbp PE=1 SV=1 - [I6L9G6_RAT]	17.89	5	5	10	285	32.1271	6.99072	0.994669	0.984685	0.925005	0.96812	1.0098	1.00014	1.04678	1.01891	1.05246	0.526988
D4A7X7	Myopalladin OS=Rattus norvegicus GN=Mypn PE=1 SV=1 - [D4A7X7_RAT]	14.02	18	18	39	1298	142.765	6.48096	1.06842	1.00199	1.04706	1.03916	0.985096	0.971394	1.00604	0.987509	0.950298	0.527014
Q32PX7	Far upstream element-binding protein 1 OS=Rattus norvegicus GN=Fubp1 PE=1 SV=1 - [FUBP1_RAT]	4.23	3	3	3	639	67.1553	7.60596	0.921223	0.978467	0.980357	0.960016	1.06056	0.97239	0.998159	1.01037	1.05245	0.527056
A0A0G2JSH5	Serum albumin OS=Rattus norvegicus GN=Alb PE=1 SV=1 - [A0A0G2JSH5_RAT]	80.76	1	49	744	608	68.7141	6.48096	0.965536	0.832507	1.01625	0.938099	0.906221	0.85011	0.918267	0.891533	0.950361	0.527524
Q6AYT3	tRNA-splicing ligase RtcB homolog OS=Rattus norvegicus GN=Rtcb PE=2 SV=1 - [RTCB_RAT]	23.17	9	9	15	505	55.2139	7.2251	1.12049	0.995502	0.989042	1.03501	0.954292	0.972254	1.02444	0.983661	0.950386	0.527729
B5DF46	Phosphomannomutase OS=Rattus norvegicus GN=Pmm2 PE=1 SV=1 - [B5DF46_RAT]	35.54	9	9	14	242	27.6911	7.29834	1.06986	1.05898	0.927266	1.0187	1.12343	1.08478	1.00774	1.07198	1.0523	0.528243
D3ZV90	Empty spiracles homeobox 1 OS=Rattus norvegicus GN=Emx1 PE=4 SV=2 - [D3ZV90_RAT]	3.79	1	1	5	290	31.6291	9.94971	0.892019	1.32485	1.07661	1.09782	1.14533	1.24442	1.07567	1.15514	1.05221	0.529001
A0A0G2K0W9	Proteasome subunit alpha type OS=Rattus norvegicus GN=Psma7 PE=1 SV=1 - [A0A0G2K0W9_RAT]	43.55	11	11	30	248	27.8386	8.45557	1.02927	1.02085	1.01836	1.02283	0.982183	0.983997	0.950584	0.972255	0.950555	0.529113
A0A140TAI3	Heterogeneous nuclear ribonucleoprotein C OS=Rattus norvegicus GN=Hnrnpc PE=1 SV=1 - [A0A140TAI3_RAT]	19.11	7	7	12	293	32.3029	5.08447	1.04714	1.03706	1.02336	1.03585	0.976766	1.02213	0.955017	0.984637	0.950557	0.529125
P09650	Mast cell protease 1 OS=Rattus norvegicus GN=Mcpt1 PE=1 SV=3 - [MCPT1_RAT]	10.77	3	3	6	260	28.5988	9.49561	1.04267	0.968001	0.91753	0.976067	1.00178	1.03809	1.04099	1.02696	1.05214	0.529595
A0A0G2K0B4	E3 ubiquitin-protein ligase OS=Rattus norvegicus GN=Nedd4 PE=1 SV=1 - [A0A0G2K0B4_RAT]	9.71	7	7	9	886	102.371	5.26221	1.05126	1.04172	0.980452	1.02448	0.909118	1.0107	1.00222	0.974014	0.950741	0.530633
P62912	60S ribosomal protein L32 OS=Rattus norvegicus GN=Rpl32 PE=1 SV=2 - [RL32_RAT]	12.59	1	2	7	135	15.8498	11.3267	1.05143	0.991778		1.02161	1.08616	1.06318		1.07467	1.05195	0.531127
P13471	40S ribosomal protein S14 OS=Rattus norvegicus GN=Rps14 PE=2 SV=3 - [RS14_RAT]	22.52	3	3	17	151	16.2485	10.0522	1.03233	1.02572	0.963386	1.00714	0.972419	0.927107	0.973478	0.957668	0.950875	0.531735
Q62658	Peptidyl-prolyl cis-trans isomerase FKBP1A OS=Rattus norvegicus GN=Fkbp1a PE=1 SV=3 - [FKB1A_RAT]	25	2	2	10	108	11.9151	8.1626	1.01003	0.971923	1.06509	1.01568	0.933124	0.960934	1.00345	0.965837	0.950926	0.532147
A0A0G2JUL7	Septin 6 (Predicted), isoform CRA_b OS=Rattus norvegicus GN=Sept11 PE=1 SV=1 - [A0A0G2JUL7_RAT]	9.32	3	3	6	429	49.3102	6.81494	1.00997	1.04397	0.99527	1.0164	0.945714	0.951414	1.00257	0.966567	0.950967	0.532483
B0BNN3	Carbonic anhydrase 1 OS=Rattus norvegicus GN=Ca1 PE=1 SV=1 - [CAH1_RAT]	23.75	6	6	16	261	28.2822	7.41553	0.873605	1.10991	0.916486	0.966666	0.985593	1.02517	1.03939	1.01672	1.05178	0.532492
B3IYD2	Ufm1-conjugating enzyme 1, isoform CRA_a OS=Rattus norvegicus GN=Ufc1 PE=2 SV=1 - [B3IYD2_RAT]	35.48	4	4	6	93	11.3696	4.97021	0.919264	0.996515	0.9752	0.96366	1.09397	1.02617	0.920479	1.01354	1.05176	0.532624
A0A0G2K401	Propionyl-CoA carboxylase alpha chain, mitochondrial OS=Rattus norvegicus GN=Pcca PE=1 SV=1 - [A0A0G2K401_RAT]	21.72	12	12	37	723	79.761	7.21045	0.925408	0.990365	0.998188	0.97132	1.03403	1.02237	1.00816	1.02152	1.05168	0.533272
Q6AY86	Vacuolar protein sorting-associated protein 26A OS=Rattus norvegicus GN=Vps26a PE=1 SV=1 - [VP26A_RAT]	6.12	2	2	2	327	38.0907	6.56592	1.04661	1.01686		1.03173	1.06275	0.89975		0.981249	0.951068	0.533312
Q62733	Lamina-associated polypeptide 2, isoform beta OS=Rattus norvegicus GN=Tmpo PE=1 SV=3 - [LAP2_RAT]	14.38	5	5	9	452	50.2471	9.39307	1.03917	0.949492	0.916043	0.968234	1.01018	1.00069	1.04392	1.01826	1.05167	0.533371
Q5XFW4	Mitochondrial ribosomal protein L13 OS=Rattus norvegicus GN=Mrpl13 PE=1 SV=1 - [Q5XFW4_RAT]	12.36	2	2	2	178	20.5276	9.15869	1.00232	1.06081		1.03156	0.958118	1.00429		0.981203	0.951183	0.534264
P19804	Nucleoside diphosphate kinase B OS=Rattus norvegicus GN=Nme2 PE=1 SV=1 - [NDKB_RAT]	83.55	6	11	136	152	17.2719	7.44482	0.93691	0.995394	1.03288	0.988393	1.05627	1.04123	1.02055	1.03935	1.05155	0.53431
D3ZU74	Cytoplasmic dynein 1 intermediate chain 2 OS=Rattus norvegicus GN=Dync1i2 PE=1 SV=1 - [D3ZU74_RAT]	8.01	4	4	8	612	68.3207	5.2876	0.978125	1.0631		1.02061	0.992746	0.948884		0.970815	0.951206	0.53445
Q66HR2	Microtubule-associated protein RP/EB family member 1 OS=Rattus norvegicus GN=Mapre1 PE=1 SV=3 - [MARE1_RAT]	16.42	2	4	6	268	29.9852	5.22412	0.956723		0.977552	0.967138	0.979489		0.86057	0.920029	0.951291	0.535147
Q9EQZ1	TSC22 domain family protein 3 OS=Rattus norvegicus GN=Tsc22d3 PE=1 SV=1 - [T22D3_RAT]	19.4	3	3	8	134	14.8264	4.56396	0.927792	0.991589	0.991017	0.970133	1.03319	0.968413	1.05823	1.01995	1.05135	0.535978
P63322	Ras-related protein Ral-A OS=Rattus norvegicus GN=Rala PE=1 SV=1 - [RALA_RAT]	10.68	2	2	3	206	23.538	7.10791		1.03065	0.901887	0.966267		1.01099	1.0207	1.01584	1.05131	0.536283
F1LS76	Synaptonemal complex protein 1 OS=Rattus norvegicus GN=Sycp1 PE=1 SV=2 - [F1LS76_RAT]	0.85	1	1	5	946	110.942	5.66846	0.901562		0.975391	0.938476	1.00191		0.971164	0.986539	1.05121	0.537057
O08618	Phosphoribosyl pyrophosphate synthase-associated protein 2 OS=Rattus norvegicus GN=Prpsap2 PE=1 SV=1 - [KPRB_RAT]	7.59	3	3	5	369	40.8403	7.1665	1.04427	1.06091		1.05259	1.05386	0.949276		1.00157	0.951527	0.537088
Q19LA7	Vesicle-associated membrane protein 2 (Fragment) OS=Rattus norvegicus PE=2 SV=1 - [Q19LA7_RAT]	68.57	2	2	4	35	4.03711	9.31982	0.974628	0.940751		0.95769	0.959015	1.05432		1.00667	1.05114	0.537647
F1LRV4	Heat shock 70 kDa protein 4 OS=Rattus norvegicus GN=Hspa4 PE=1 SV=1 - [F1LRV4_RAT]	44.76	30	32	108	840	93.9671	5.21143	0.954871	0.975473	0.970796	0.967046	1.02151	1.01176	1.01616	1.01647	1.05111	0.537888
P07150	Annexin A1 OS=Rattus norvegicus GN=Anxa1 PE=1 SV=2 - [ANXA1_RAT]	41.91	11	13	31	346	38.8049	7.34229	1.05539	0.947982	0.932588	0.978653	0.950992	1.07125	1.06343	1.02856	1.05099	0.538852
Q1JU68	Eukaryotic translation initiation factor 3 subunit A OS=Rattus norvegicus GN=Eif3a PE=2 SV=2 - [EIF3A_RAT]	3.84	6	6	7	1354	163.097	6.771	1.18269	0.982734	0.991337	1.05225	0.976497	1.00799	1.02003	1.0015	0.95177	0.53909
D3ZF54	Anoctamin OS=Rattus norvegicus GN=Ano10 PE=1 SV=2 - [D3ZF54_RAT]	3.78	3	3	3	688	78.9888	6.69775	1.12209		0.96683	1.04446	0.990202		0.997974	0.994088	0.951771	0.539103
A0A0G2K943	AP-2 complex subunit alpha-2 OS=Rattus norvegicus GN=Ap2a2 PE=1 SV=1 - [A0A0G2K943_RAT]	5.14	4	5	7	915	101.521	7.07861	1.05198	1.1055	0.967212	1.04156	1.0365	0.978005	0.95958	0.991363	0.951801	0.53935
P62775	Myotrophin OS=Rattus norvegicus GN=Mtpn PE=1 SV=2 - [MTPN_RAT]	27.97	3	3	11	118	12.8526	5.51611	1.01422	1.07672	1.05218	1.04771	0.935109	1.02657	1.03013	0.997268	0.951857	0.539812
A0A0G2JU66	Nuclear protein localization protein 4 homolog OS=Rattus norvegicus GN=Nploc4 PE=1 SV=1 - [A0A0G2JU66_RAT]	12.34	8	8	11	608	67.9709	6.49365	1.039	0.991898	1.03469	1.02186	0.954178	0.994637	0.969373	0.97273	0.951916	0.5403
B0BMW0	RAB14, member RAS oncogene family OS=Rattus norvegicus GN=Rab14 PE=1 SV=1 - [B0BMW0_RAT]	19.07	3	4	17	215	23.8819	6.21436	0.975305	0.976561	0.98654	0.979469	1.03466	1.05509	0.997812	1.02919	1.05076	0.540748
Q9EQS0	Transaldolase OS=Rattus norvegicus GN=Taldo1 PE=1 SV=2 - [TALDO_RAT]	27	10	10	22	337	37.4365	7.03467	0.986545	1.01203	0.956631	0.985068	1.0156	1.0379	1.05138	1.03496	1.05065	0.541672
Q9WUW3	Complement factor I OS=Rattus norvegicus GN=Cfi PE=2 SV=1 - [CFAI_RAT]	2.98	2	2	2	604	67.2536	7.41553	1.08881	0.969148		1.02898	0.918361	1.04127		0.979815	0.952219	0.5428
Q5PQX1	Torsin-1A-interacting protein 1 OS=Rattus norvegicus GN=Tor1aip1 PE=1 SV=1 - [TOIP1_RAT]	7.03	4	4	5	583	65.6089	6.41748	0.982624	0.978603		0.980614	0.935075	0.932446		0.93376	0.952221	0.542813
P11951	Cytochrome c oxidase subunit 6C-2 OS=Rattus norvegicus GN=Cox6c2 PE=1 SV=3 - [CX6C2_RAT]	61.84	6	6	32	76	8.44945	10.0669	0.832777	1.05924	1.04767	0.979895	1.02003	1.05184	1.01616	1.02934	1.05046	0.543173
D3ZE15	NADH dehydrogenase [ubiquinone] 1 alpha subcomplex subunit 13-like OS=Rattus norvegicus GN=LOC100911483 PE=1 SV=1 - [D3ZE15_RAT]	56.25	6	7	57	144	16.7657	9.48096	0.884119	1.068	1.01926	0.990462	1.07978	1.01694	1.02422	1.04032	1.05033	0.544236
Q6AY18	SAR1 gene homolog A (S. cerevisiae), isoform CRA_b OS=Rattus norvegicus GN=Sar1a PE=1 SV=1 - [Q6AY18_RAT]	27.27	3	6	21	198	22.3845	6.68311	1.04005	0.952001	1.00503	0.999026	0.895389	0.989561	0.969741	0.951564	0.952492	0.545059
P51647	Retinal dehydrogenase 1 OS=Rattus norvegicus GN=Aldh1a1 PE=1 SV=3 - [AL1A1_RAT]	32.93	13	14	37	501	54.424	7.82568	1.14784	0.9193	0.970269	1.01247	0.918585	0.952851	1.02181	0.964415	0.952537	0.545435
A0A0G2K9R5	Apolipoprotein C-I OS=Rattus norvegicus GN=Apoc1 PE=4 SV=1 - [A0A0G2K9R5_RAT]	23.19	2	2	2	69	7.55708	7.25439	0.962974	1.12385		1.04341	0.939882	1.04796		0.993922	0.952571	0.545713
Q5U2U2	Crk-like protein OS=Rattus norvegicus GN=Crkl PE=1 SV=1 - [CRKL_RAT]	21.12	5	5	5	303	33.844	6.7417	0.89843	1.02145		0.95994	1.00372	1.01245		1.00808	1.05015	0.545729
G3V6P4	Phosphatase, orphan 1 (Predicted) OS=Rattus norvegicus GN=Phospho1 PE=4 SV=1 - [G3V6P4_RAT]	15.22	5	5	7	289	32.3991	8.25049	0.939247	1.06843	0.981283	0.99632	0.99994	0.878538	0.968936	0.949138	0.952644	0.546316
G3V852	RCG55135, isoform CRA_b OS=Rattus norvegicus GN=Tln1 PE=1 SV=1 - [G3V852_RAT]	20.03	36	46	76	2541	269.504	6.20166	0.9864	0.971154	0.969966	0.97584	0.9945	1.03802	1.04158	1.0247	1.05007	0.546395
D4A2V6	Junctional sarcoplasmic reticulum protein 1 OS=Rattus norvegicus GN=Jsrp1 PE=1 SV=1 - [D4A2V6_RAT]	29.88	6	6	13	338	36.729	9.67139	1.04358	0.93145	0.994127	0.989719	0.94556	0.950783	0.93247	0.942938	0.952733	0.547061
A0A0A1FZ38	NADH-ubiquinone oxidoreductase chain 3 OS=Rattus norvegicus GN=ND3 PE=3 SV=1 - [A0A0A1FZ38_RAT]	18.26	2	2	7	115	13.0619	4.43701	0.882848	1.05329	1.02389	0.986675	1.0317	1.06589	1.01028	1.03596	1.04995	0.547379
Q5HZV9	Protein phosphatase 1 regulatory subunit 7 OS=Rattus norvegicus GN=Ppp1r7 PE=1 SV=1 - [PP1R7_RAT]	20	7	7	10	360	41.2714	4.91943	1.03638	1.0561	0.996661	1.02971	0.991513	0.972469	0.979299	0.981094	0.952784	0.547482
D3ZLC1	Lamin B2 OS=Rattus norvegicus GN=Lmnb2 PE=1 SV=2 - [D3ZLC1_RAT]	9.09	4	7	11	616	68.8089	5.26221	1.05955	0.996981	0.967077	1.00787	0.975589	0.937167	0.968801	0.960519	0.95302	0.549443
Q2TA68	Dynamin-like 120 kDa protein, mitochondrial OS=Rattus norvegicus GN=Opa1 PE=1 SV=1 - [OPA1_RAT]	23.96	21	22	46	960	111.238	7.53271	0.904535	0.989882	1.05946	0.984625	1.07797	1.02491	0.99778	1.03355	1.04969	0.549513
Q9ES21	Phosphatidylinositide phosphatase SAC1 OS=Rattus norvegicus GN=Sacm1l PE=1 SV=1 - [SAC1_RAT]	9.2	6	6	7	587	66.996	7.28369	1.02549	1.02976	1.04584	1.03369	0.97426	0.9452	1.03606	0.985172	0.95306	0.549773
Q99J82	Integrin-linked protein kinase OS=Rattus norvegicus GN=Ilk PE=2 SV=1 - [ILK_RAT]	19.69	9	9	14	452	51.3399	8.07471	0.969657	0.963349	1.084	1.00567	1.08158	1.01053	1.0747	1.0556	1.04965	0.549823
F1M775	Diaphanous-related formin 1 OS=Rattus norvegicus GN=Diaph1 PE=1 SV=3 - [F1M775_RAT]	6.17	9	9	13	1265	140.32	5.5415	0.995968	0.991406	1.04558	1.01098	1.07324	1.03364	1.07643	1.0611	1.04958	0.550454
P13084	Nucleophosmin OS=Rattus norvegicus GN=Npm1 PE=1 SV=1 - [NPM_RAT]	19.86	4	6	14	292	32.5398	4.76709	0.954475	1.02206	0.949554	0.975363	1.08702	0.982305	1.00167	1.02366	1.04952	0.550901
P50398	Rab GDP dissociation inhibitor alpha OS=Rattus norvegicus GN=Gdi1 PE=1 SV=1 - [GDIA_RAT]	24.38	6	9	29	447	50.5042	5.13525	1.01238	1.05838	1.02605	1.03227	0.977654	0.962403	1.01186	0.983972	0.953213	0.551048
G3V8L3	Lamin A, isoform CRA_b OS=Rattus norvegicus GN=Lmna PE=1 SV=1 - [G3V8L3_RAT]	50.83	32	34	170	665	74.2667	6.97607	1.0302	0.955416	0.977267	0.987629	1.00522	1.0524	1.0519	1.03651	1.04949	0.551174
Q5U2S7	Proteasome (Prosome, macropain) 26S subunit, non-ATPase, 3 OS=Rattus norvegicus GN=Psmd3 PE=1 SV=1 - [Q5U2S7_RAT]	19.81	10	10	21	530	60.6503	8.44092	1.02176	0.984313	1.00417	1.00341	0.949195	0.972567	0.94773	0.956497	0.953244	0.551302
G3V6H0	RAB1B, member RAS oncogene family-like OS=Rattus norvegicus GN=LOC100363782 PE=4 SV=1 - [G3V6H0_RAT]	55.72	5	10	30	201	22.1632	5.73193	0.956997	1.00716	0.999995	0.98805	1.07241	1.01349	1.02483	1.03691	1.04945	0.551472
Q5XIH7	Prohibitin-2 OS=Rattus norvegicus GN=Phb2 PE=1 SV=1 - [PHB2_RAT]	57.19	18	18	48	299	33.2919	9.83252	0.910934	1.01173	1.0401	0.987588	1.09027	1.01732	1.00123	1.03627	1.0493	0.552756
P02650	Apolipoprotein E OS=Rattus norvegicus GN=Apoe PE=1 SV=2 - [APOE_RAT]	33.65	10	10	26	312	35.7313	5.2749	1.04473	1.02783	0.883495	0.985351	0.999043	1.05933	1.04327	1.03388	1.04925	0.553136
Q641Y2	NADH dehydrogenase [ubiquinone] iron-sulfur protein 2, mitochondrial OS=Rattus norvegicus GN=Ndufs2 PE=1 SV=1 - [NDUS2_RAT]	43.41	15	15	92	463	52.5276	6.99072	0.902066	1.05792	1.01002	0.99	1.09534	1.02698	0.993683	1.03867	1.04916	0.55389
F2Z3T7	Isochorismatase domain-containing protein 1 OS=Rattus norvegicus GN=LOC103694869 PE=1 SV=1 - [F2Z3T7_RAT]	27.27	6	6	11	297	32.012	7.38623	0.941437	0.996657	1.02035	0.986147	1.08297	1.04493	0.975585	1.03449	1.04903	0.554986
D3ZL24	Calpastatin OS=Rattus norvegicus GN=Cast PE=1 SV=2 - [D3ZL24_RAT]	4.75	2	2	8	652	70.5144	4.99561	0.975857	0.937695	1.01969	0.977748	0.964066	0.87269	0.960949	0.932568	0.953792	0.555876
D4A650	Methionine sulfoxide reductase B3 OS=Rattus norvegicus GN=Msrb3 PE=1 SV=3 - [D4A650_RAT]	15.87	4	4	5	271	29.0143	8.19189	1.0221	0.998824		1.01046	0.955154	0.972536		0.963845	0.953866	0.556497
P97633	Casein kinase I isoform alpha OS=Rattus norvegicus GN=Csnk1a1 PE=2 SV=1 - [KC1A_RAT]	4.92	2	2	2	325	37.4712	9.5249	0.988346	0.9963		0.992323	1.0827	0.998842		1.04077	1.04882	0.556683
B2RYJ3	Cullin 4A OS=Rattus norvegicus GN=Cul4a PE=1 SV=1 - [B2RYJ3_RAT]	6.72	5	5	5	759	87.7185	8.35303		1.04427	0.997477	1.02087		1.04423	0.903369	0.973798	0.953889	0.556685
Q641Y0	Dolichyl-diphosphooligosaccharide--protein glycosyltransferase 48 kDa subunit OS=Rattus norvegicus GN=Ddost PE=2 SV=1 - [OST48_RAT]	12.24	5	5	8	441	48.865	5.97314	1.08498	1.05067	0.959578	1.03174	1.02115	0.963654	0.967698	0.984168	0.95389	0.556694
F1LMM8	[Pyruvate dehydrogenase (acetyl-transferring)] kinase isozyme 2, mitochondrial OS=Rattus norvegicus GN=Pdk2 PE=1 SV=3 - [F1LMM8_RAT]	27.76	8	9	24	407	46.2103	7.35693	0.979296	0.996086	1.06526	1.01355	0.986141	0.926088	0.98874	0.96699	0.954063	0.558146
B5DEL8	NADH dehydrogenase (Ubiquinone) Fe-S protein 5 OS=Rattus norvegicus GN=Ndufs5 PE=1 SV=1 - [B5DEL8_RAT]	63.21	7	7	41	106	12.6915	8.92432	0.874153	1.06608	1.04003	0.993421	1.08833	1.01296	1.02367	1.04165	1.04855	0.558941
Q5M9G3	Caprin-1 OS=Rattus norvegicus GN=Caprin1 PE=1 SV=2 - [CAPR1_RAT]	5.37	4	4	7	707	78.0729	5.24951	0.944062	0.984971	1.01229	0.980441	1.09955	0.964571	1.01995	1.02803	1.04853	0.55907
P05964	Protein S100-A6 OS=Rattus norvegicus GN=S100a6 PE=1 SV=3 - [S10A6_RAT]	30.34	3	4	16	89	10.0283	5.47803	1.10702	0.980193	0.972139	1.01979	0.900089	0.963536	1.05556	0.973062	0.954184	0.559151
P29314	40S ribosomal protein S9 OS=Rattus norvegicus GN=Rps9 PE=1 SV=4 - [RS9_RAT]	42.27	10	11	33	194	22.5776	10.6528	1.06452	1.00914	1.01817	1.03061	0.994473	0.982097	0.973687	0.983419	0.954212	0.559387
P62944	AP-2 complex subunit beta OS=Rattus norvegicus GN=Ap2b1 PE=1 SV=1 - [AP2B1_RAT]	14.73	13	13	22	937	104.486	5.37646	0.96449	1.01204	0.987063	0.987863	1.03485	1.04442	1.02762	1.03563	1.04835	0.560587
A0A0G2K719	DEAD-box helicase 3, X-linked OS=Rattus norvegicus GN=Ddx3x PE=1 SV=1 - [A0A0G2K719_RAT]	27.04	2	17	39	662	73.1001	7.18115	1.08504	0.962424	0.95262	1.00003	0.911775	0.956013	0.995375	0.954388	0.954361	0.560642
O08730	Glycogenin-1 OS=Rattus norvegicus GN=Gyg1 PE=2 SV=4 - [GLYG_RAT]	32.43	8	8	24	333	37.3545	5.38916	1.04942	0.996583	0.997227	1.01441	0.952862	1.00036	0.951286	0.968169	0.954416	0.561102
Q5XIM7	Lysine--tRNA ligase OS=Rattus norvegicus GN=Kars PE=1 SV=1 - [Q5XIM7_RAT]	18.05	11	11	21	626	71.5776	6.59521	0.956024	1.0004	0.994505	0.983643	1.02504	1.03599	1.03228	1.03111	1.04825	0.561409
Q5XID6	Sarcoglycan, gamma OS=Rattus norvegicus GN=Sgcg PE=2 SV=1 - [Q5XID6_RAT]	16.78	4	4	18	292	32.1595	5.90967	0.950202	0.951138	0.974772	0.958704	1.03254	1.0002	0.981505	1.00475	1.04803	0.563276
A0A0G2K4G3	NEDD8 OS=Rattus norvegicus GN=Nedd8 PE=1 SV=1 - [A0A0G2K4G3_RAT]	39.51	4	4	10	81	8.9828	5.47803	1.04061	1.01539	1.04358	1.03319	1.0139	0.972022	0.973445	0.986456	0.954765	0.564031
D4A3D2	RCG56113, isoform CRA_a OS=Rattus norvegicus GN=Smyd1 PE=4 SV=1 - [D4A3D2_RAT]	52.04	21	21	144	490	56.5168	6.84424	1.00468	0.994954	1.05968	1.01977	0.978031	0.970819	0.973025	0.973958	0.955076	0.566647
Q6URK4	Heterogeneous nuclear ribonucleoprotein A3 OS=Rattus norvegicus GN=Hnrnpa3 PE=1 SV=1 - [ROA3_RAT]	21.11	2	6	10	379	39.6276	9.01221	1.05925	0.969435	1.06591	1.03153	0.997081	0.959659	0.999034	0.985258	0.955141	0.567193
B2RZ37	Receptor expression-enhancing protein 5 OS=Rattus norvegicus GN=Reep5 PE=1 SV=1 - [REEP5_RAT]	22.22	5	5	25	189	21.417	8.11865	1.02035	1.00383	0.955493	0.993223	0.998053	1.06988	1.05315	1.04036	1.04746	0.568061
P11530	Dystrophin OS=Rattus norvegicus GN=Dmd PE=1 SV=2 - [DMD_RAT]	30.46	108	109	305	3677	425.563	5.90967	0.997653	0.953705	0.962612	0.971323	1.01113	1.01872	1.02233	1.01739	1.04743	0.568275
D3Z874	Uncharacterized protein OS=Rattus norvegicus PE=1 SV=1 - [D3Z874_RAT]	65	24	24	157	440	47.4555	5.42725	1.01468	0.969855	1.07254	1.01903	0.978174	0.980429	0.961847	0.973484	0.955308	0.5686
P13832	Myosin regulatory light chain RLC-A OS=Rattus norvegicus GN=Rlc-a PE=2 SV=2 - [MRLCA_RAT]	37.79	2	7	26	172	19.8825	4.80518		1.00076	0.930451	0.965605		0.946418	1.07569	1.01106	1.04707	0.571309
B2GUX5	5'-nucleotidase OS=Rattus norvegicus GN=Nt5c3a PE=1 SV=1 - [B2GUX5_RAT]	26.26	6	6	8	297	33.7883	5.46533	0.844537	0.99577	0.96889	0.936399	0.967843	0.974743	0.998718	0.980435	1.04703	0.57167
P08010	Glutathione S-transferase Mu 2 OS=Rattus norvegicus GN=Gstm2 PE=1 SV=2 - [GSTM2_RAT]	72.94	9	17	65	218	25.686	7.38623	1.002	0.997926	0.850714	0.950213	1.03094	0.86997	1.08376	0.994892	1.04702	0.571726
F1LXA0	NADH dehydrogenase [ubiquinone] 1 alpha subcomplex subunit 12 OS=Rattus norvegicus GN=Ndufa12 PE=1 SV=2 - [F1LXA0_RAT]	75.17	9	9	42	145	17.1667	9.70068	0.879686	1.0399	1.05488	0.991489	1.0699	1.05076	0.993481	1.03805	1.04696	0.572226
Q6IRL3	Reticulon OS=Rattus norvegicus GN=Rtn4 PE=2 SV=1 - [Q6IRL3_RAT]	23.61	7	7	42	360	38.7983	4.75439	1.02757	0.987375	0.998043	1.00433	1.0037	0.953632	0.92266	0.959998	0.955858	0.57325
A0A0G2JSH9	Peroxiredoxin-2 OS=Rattus norvegicus GN=Prdx2 PE=1 SV=1 - [A0A0G2JSH9_RAT]	48.48	8	8	47	198	21.7841	5.59229	0.954325	1.02081	0.991311	0.988816	1.05687	1.03784	1.01064	1.03512	1.04682	0.573374
Q63507	60S ribosomal protein L14 OS=Rattus norvegicus GN=Rpl14 PE=1 SV=3 - [RL14_RAT]	20.09	6	6	11	214	23.3241	11.1069	0.997909	1.00682	0.973675	0.9928	1.03712	1.05309	1.02756	1.03925	1.04679	0.573657
Q5U2X7	Mitochondrial import inner membrane translocase subunit Tim21 OS=Rattus norvegicus GN=Timm21 PE=2 SV=1 - [TIM21_RAT]	17.55	4	4	8	245	27.8587	9.99365	0.943359	1.04282		0.993091	1.04326	1.03573		1.03949	1.04673	0.574197
Q4V7C7	Actin-related protein 3 OS=Rattus norvegicus GN=Actr3 PE=1 SV=1 - [ARP3_RAT]	16.27	6	6	10	418	47.327	5.88428	1.01576	0.966484	0.96079	0.981009	1.01525	1.05241	1.01268	1.02678	1.04666	0.574767
D3ZUX5	MICOS complex subunit OS=Rattus norvegicus GN=Chchd3 PE=1 SV=1 - [D3ZUX5_RAT]	46.7	14	14	76	227	26.4182	8.1333	0.891813	1.02966	1.06503	0.995502	1.0569	1.03981	1.0288	1.04184	1.04655	0.575697
Q99MZ8	LIM and SH3 domain protein 1 OS=Rattus norvegicus GN=Lasp1 PE=1 SV=1 - [LASP1_RAT]	6.08	2	2	3	263	29.9514	7.04932	1.06535	0.963722		1.01454	1.01388	1.10963		1.06176	1.04655	0.575722
F1LWE6	Musashi RNA-binding protein 2 OS=Rattus norvegicus GN=Msi2 PE=1 SV=3 - [F1LWE6_RAT]	8.27	2	2	3	278	29.7677	9.17334	0.97028		1.08025	1.02526	1.0101		0.950932	0.980518	0.956356	0.577464
Q4FZT9	26S proteasome non-ATPase regulatory subunit 2 OS=Rattus norvegicus GN=Psmd2 PE=1 SV=1 - [PSMD2_RAT]	23.57	18	18	36	908	100.124	5.19873	1.05841	0.997763	1.02925	1.02847	0.98792	1.00284	0.96001	0.98359	0.95636	0.577498
A0A0G2JZM2	Sec23 homolog A, coat complex II component OS=Rattus norvegicus GN=Sec23a PE=1 SV=1 - [A0A0G2JZM2_RAT]	4.93	4	4	4	751	84.6585	7.29834	1.00169	0.986862	1.10342	1.03065	0.937872	0.976086	1.04355	0.985835	0.956513	0.578803
Q3B8P7	RCG58555, isoform CRA_a OS=Rattus norvegicus GN=LOC683897 PE=2 SV=1 - [Q3B8P7_RAT]	5.42	2	2	5	240	27.5045	9.23193	0.918406	1.1068	1.02863	1.01795	1.07773	1.06239	1.05443	1.06485	1.04607	0.579702
Q68FP1	Gelsolin OS=Rattus norvegicus GN=Gsn PE=1 SV=1 - [GELS_RAT]	25.9	20	20	71	780	86.0141	6.0874	1.14603	0.921231	0.905709	0.990991	0.917192	0.950542	0.976388	0.948041	0.95666	0.580046
D3ZXS8	Huntingtin interacting protein 2 (Predicted), isoform CRA_a OS=Rattus norvegicus GN=Ube2k PE=1 SV=1 - [D3ZXS8_RAT]	21.5	4	4	5	200	22.3926	5.43994		0.970988	0.965874	0.968431		1.00036	1.02526	1.01281	1.04583	0.581816
Q68FS8	RNA terminal phosphate cyclase domain 1 OS=Rattus norvegicus GN=Rtcd1 PE=1 SV=1 - [Q68FS8_RAT]	6.28	2	2	3	366	39.2883	7.66455	0.970784		0.957708	0.964246	0.925		0.920565	0.922783	0.956999	0.582935
D3ZE63	Uncharacterized protein OS=Rattus norvegicus GN=LOC679748 PE=4 SV=1 - [D3ZE63_RAT]	23.48	3	3	10	115	12.5973	7.89893	0.920288	1.03298	0.99561	0.982958	1.07345	0.973642	1.03606	1.02772	1.04554	0.584278
D4A533	Transmembrane anterior posterior transformation 1 OS=Rattus norvegicus GN=Tapt1 PE=1 SV=3 - [D4A533_RAT]	1.97	1	1	2	608	69.519	8.51416	0.945541		1.02585	0.985698	0.973345		0.913677	0.943511	0.957201	0.584657
P29266	3-hydroxyisobutyrate dehydrogenase, mitochondrial OS=Rattus norvegicus GN=Hibadh PE=1 SV=3 - [3HIDH_RAT]	33.43	9	9	38	335	35.2796	8.47021	0.891192	1.0316	0.999742	0.974178	1.08108	1.00253	0.971661	1.01842	1.04542	0.585271
P81155	Voltage-dependent anion-selective channel protein 2 OS=Rattus norvegicus GN=Vdac2 PE=1 SV=2 - [VDAC2_RAT]	60	12	14	79	295	31.7256	7.48877	0.966473	1.05599	1.05622	1.02623	1.00811	0.962092	0.977248	0.982485	0.957374	0.586129
P61980	Heterogeneous nuclear ribonucleoprotein K OS=Rattus norvegicus GN=Hnrnpk PE=1 SV=1 - [HNRPK_RAT]	30.45	12	12	34	463	50.9444	5.5415	0.99406	0.967777	0.976081	0.979306	1.03719	0.982298	1.05156	1.02368	1.04531	0.586164
B5DFB2	RB-binding protein 4, chromatin-remodeling factor OS=Rattus norvegicus GN=Rbbp4 PE=1 SV=1 - [B5DFB2_RAT]	3.76	2	2	2	425	47.6261	4.89404		1.05673	0.936928	0.99683		1.00797	0.900891	0.95443	0.957465	0.586909
Q5XIV1	Phosphoglycerate kinase OS=Rattus norvegicus GN=Pgk2 PE=1 SV=1 - [Q5XIV1_RAT]	20.62	2	9	221	417	44.9813	7.66455	1.09265	0.883005	1.08321	1.01962	0.945752	0.980471	1.00272	0.976314	0.957525	0.587421
Q8CHN5	Epididymal secretory protein 1 OS=Rattus norvegicus GN=Npc2 PE=2 SV=1 - [Q8CHN5_RAT]	4.7	1	1	2	149	16.3534	7.63525	0.914336	0.808805		0.861571	0.86223	0.787798		0.825014	0.957569	0.5878
D3ZA84	Talin 2 OS=Rattus norvegicus GN=Tln2 PE=1 SV=3 - [D3ZA84_RAT]	14.95	23	34	56	2542	271.514	5.5542	0.971474	0.979116	0.981751	0.977447	1.02147	1.04294	1.00021	1.02154	1.04511	0.587887
M0R5N4	Prefoldin subunit 4 OS=Rattus norvegicus GN=Pfdn4 PE=1 SV=2 - [M0R5N4_RAT]	12.95	2	2	8	139	15.7728	4.729	0.98399	0.969017	1.03054	0.994514	1.02567	0.940441	0.89131	0.952472	0.957726	0.589141
P17764	Acetyl-CoA acetyltransferase, mitochondrial OS=Rattus norvegicus GN=Acat1 PE=1 SV=1 - [THIL_RAT]	58.49	20	20	153	424	44.6664	8.76318	0.854214	1.07168	1.04454	0.990143	1.05749	1.03589	1.01058	1.03465	1.04495	0.58926
G3V913	Heat shock 27kDa protein 1 OS=Rattus norvegicus GN=Hspb1 PE=1 SV=1 - [G3V913_RAT]	64.08	11	11	99	206	22.7935	6.21436	0.959855	0.983735	1.02849	0.990694	1.02702	1.04838	1.02975	1.03505	1.04477	0.590805
M0RCM7	Zinc finger and BTB domain-containing protein 38 OS=Rattus norvegicus GN=Zbtb38 PE=4 SV=1 - [M0RCM7_RAT]	1.25	2	2	5	1203	135.188	8.41162	0.978935	1.03764	0.997468	1.00468	0.994731	1.12105	1.03319	1.04966	1.04477	0.590839
Q3KRE0	ATPase family AAA domain-containing protein 3 OS=Rattus norvegicus GN=Atad3 PE=1 SV=1 - [ATAD3_RAT]	8.12	5	5	5	591	66.7175	9.29053	0.94143	1.04748		0.994453	1.03361	1.04423		1.03892	1.04471	0.5913
B0BN81	40S ribosomal protein S5 OS=Rattus norvegicus GN=Rps5 PE=1 SV=1 - [B0BN81_RAT]	42.16	8	8	23	204	22.8921	9.71533	0.986843	0.958817	0.997316	0.980992	1.03777	1.02346	1.0133	1.02485	1.0447	0.591385
P68511	14-3-3 protein eta OS=Rattus norvegicus GN=Ywhah PE=1 SV=2 - [1433F_RAT]	57.32	7	12	55	246	28.194	4.89404	1.04743	1.03611	0.980741	1.02143	0.977528	0.929136	1.02898	0.978547	0.958019	0.59165
Q4KM62	Palmdelphin OS=Rattus norvegicus GN=Palmd PE=1 SV=1 - [PALMD_RAT]	1.45	1	1	3	551	62.3804	5.59229	0.905137	0.97628	0.821891	0.901103	1.01085	0.909463	0.903691	0.941334	1.04465	0.591867
A0A0G2JY69	Uncharacterized protein OS=Rattus norvegicus GN=Pex19 PE=1 SV=1 - [A0A0G2JY69_RAT]	7.85	2	2	2	293	31.8414	4.43701	0.930625		1.15458	1.0426	1.06504		0.932781	0.998911	0.958093	0.592278
Q6AYB4	Heat shock 70 kDa protein 14 OS=Rattus norvegicus GN=Hspa14 PE=2 SV=1 - [HSP7E_RAT]	2.75	1	1	2	509	54.4288	5.59229	1.13612	0.938646		1.03738	0.913625	1.07457		0.994099	0.958276	0.593852
Q5M887	Trafficking protein particle complex subunit 13 OS=Rattus norvegicus GN=Trappc13 PE=2 SV=2 - [TPC13_RAT]	3.35	1	1	3	418	46.4895	5.49072	1.08093	0.917199		0.999064	0.930822	0.984082		0.957452	0.958349	0.594474
P21913	Succinate dehydrogenase [ubiquinone] iron-sulfur subunit, mitochondrial OS=Rattus norvegicus GN=Sdhb PE=2 SV=2 - [SDHB_RAT]	41.84	16	16	71	282	31.8089	8.67529	0.88175	1.05611	1.05194	0.996601	1.07574	1.04131	1.00489	1.04065	1.0442	0.595727
P38718	Mitochondrial pyruvate carrier 2 OS=Rattus norvegicus GN=Mpc2 PE=2 SV=1 - [MPC2_RAT]	32.28	5	5	18	127	14.2486	10.4771	0.986512	1.00778	1.01975	1.00468	1.03236	1.06995	1.04476	1.04903	1.04414	0.596223
D3ZM60	Protein phosphatase 1, regulatory subunit 3A OS=Rattus norvegicus GN=Ppp1r3a PE=1 SV=1 - [D3ZM60_RAT]	22.54	21	21	40	1096	122.054	5.17334	0.947107	0.956337	0.929437	0.944293	1.0241	0.965041	0.968562	0.9859	1.04406	0.596898
Q5PQN7	Protein LZIC OS=Rattus norvegicus GN=Lzic PE=2 SV=1 - [LZIC_RAT]	18.42	4	4	6	190	21.381	4.95752	1.05788	0.943272	0.933221	0.978126	0.914341	0.994459	0.904265	0.937688	0.958658	0.597135
P38062	Methionine aminopeptidase 2 OS=Rattus norvegicus GN=Metap2 PE=1 SV=2 - [MAP2_RAT]	11.51	5	5	11	478	53.0183	6.02393	0.989676	1.21548	0.969605	1.05825	1.10879	1.18556	1.02	1.10478	1.04397	0.597699
M0R557	Cardiomyopathy-associated 5 OS=Rattus norvegicus GN=Cmya5 PE=1 SV=2 - [M0R557_RAT]	23.18	60	60	124	3943	433.327	4.75439	0.955493	0.978876	0.980469	0.971613	1.04552	0.987544	1.00971	1.01426	1.04389	0.598367
O35244	Peroxiredoxin-6 OS=Rattus norvegicus GN=Prdx6 PE=1 SV=3 - [PRDX6_RAT]	70.54	14	14	64	224	24.803	5.93506	0.950025	0.972763	0.994168	0.972318	1.03267	1.00701	1.00518	1.01495	1.04385	0.598743
A0A0G2K648	WD repeat-containing protein 61 OS=Rattus norvegicus GN=Wdr61 PE=1 SV=1 - [A0A0G2K648_RAT]	8.9	2	2	4	292	32.4903	5.93506	0.998448	0.975762	1.11283	1.02901	1.02688	1.03837	0.895295	0.986849	0.959024	0.600279
G3V6H5	Mitochondrial 2-oxoglutarate/malate carrier protein OS=Rattus norvegicus GN=Slc25a11 PE=1 SV=1 - [G3V6H5_RAT]	50.32	14	14	53	314	34.1149	9.96436	0.85254	1.0613	1.02103	0.978292	1.06714	1.02546	0.970406	1.021	1.04366	0.600366
P31399	ATP synthase subunit d, mitochondrial OS=Rattus norvegicus GN=Atp5h PE=1 SV=3 - [ATP5H_RAT]	80.12	11	12	134	161	18.7516	6.59521	0.883938	1.04735	1.05709	0.996129	1.11539	0.988194	1.01505	1.03955	1.04359	0.600997
Q6MGC4	H2-K region expressed gene 2, rat orthologue OS=Rattus norvegicus GN=Pfdn6 PE=1 SV=1 - [Q6MGC4_RAT]	40.16	6	6	14	127	14.4888	8.88037	1.01237	1.02617	0.986071	1.0082	0.945285	0.947543	1.00924	0.967355	0.959485	0.604256
Q6AY04	m-AAA protease-interacting protein 1, mitochondrial OS=Rattus norvegicus GN=Maip1 PE=2 SV=1 - [MAIP1_RAT]	12.71	4	4	4	291	33.0692	9.0415		1.07971	1.03555	1.05763		0.993871	1.03571	1.01479	0.959499	0.604382
D4A6X4	Acylphosphatase OS=Rattus norvegicus GN=Acyp1 PE=1 SV=1 - [D4A6X4_RAT]	62.63	5	5	13	99	11.3048	9.30518	0.90484	0.999282	1.04294	0.982353	1.01895	1.05117	1.00407	1.02473	1.04314	0.604866
C5H4P9	Nexilin (Fragment) OS=Rattus norvegicus PE=2 SV=1 - [C5H4P9_RAT]	34.37	1	17	48	451	53.6266	4.97021	0.985465	0.930808		0.958137	0.9156	1.08313		0.999363	1.04303	0.605821
A0A0G2JUN7	Thioredoxin reductase 1, cytoplasmic OS=Rattus norvegicus GN=Txnrd1 PE=1 SV=1 - [A0A0G2JUN7_RAT]	18.71	8	8	11	497	54.4637	6.46826	0.920826	0.983771	1.01041	0.971669	0.997138	1.03417	1.00902	1.01344	1.04299	0.606151
D4A0T0	NADH:ubiquinone oxidoreductase subunit B10 OS=Rattus norvegicus GN=Ndufb10 PE=1 SV=1 - [D4A0T0_RAT]	70.45	12	12	78	176	20.8454	7.69385	0.884188	1.06641	1.03499	0.995195	1.09341	1.02198	0.998356	1.03791	1.04293	0.606702
Q9JIX5	Chromodomain-helicase-DNA-binding protein 8 OS=Rattus norvegicus GN=Chd8 PE=1 SV=2 - [CHD8_RAT]	0.27	1	1	3	2581	290.511	6.45557	1.07761	1.0438		1.0607	1.09997	0.936196		1.01809	0.959822	0.607169
O08557	N(G),N(G)-dimethylarginine dimethylaminohydrolase 1 OS=Rattus norvegicus GN=Ddah1 PE=1 SV=3 - [DDAH1_RAT]	21.4	4	6	11	285	31.4059	6.12549	0.853605	1.03088	0.967837	0.950774	0.988541	0.959397	1.02647	0.99147	1.0428	0.607769
P62076	Mitochondrial import inner membrane translocase subunit Tim13 OS=Rattus norvegicus GN=Timm13 PE=3 SV=1 - [TIM13_RAT]	36.84	3	3	12	95	10.4509	8.17725	0.966983	1.00424	1.01791	0.996376	1.09681	0.99452	1.02567	1.039	1.04278	0.607956
Q3MIE4	Synaptic vesicle membrane protein VAT-1 homolog OS=Rattus norvegicus GN=Vat1 PE=1 SV=1 - [VAT1_RAT]	9.65	3	3	5	404	43.091	6.62451	1.05648	0.930933	1.03547	1.00763	0.926473	1.15448	1.07089	1.05062	1.04266	0.60898
A0A0G2JZR4	Ras-related protein Rab-11B OS=Rattus norvegicus GN=Rab11b PE=1 SV=1 - [A0A0G2JZR4_RAT]	23.5	6	6	15	217	24.3874	5.93506	0.994961	1.05654	0.996808	1.0161	0.971855	0.960681	0.994303	0.975613	0.960152	0.610031
P12001	60S ribosomal protein L18 OS=Rattus norvegicus GN=Rpl18 PE=1 SV=2 - [RL18_RAT]	28.19	5	5	15	188	21.6452	11.7808	1.02157	0.962552	0.963865	0.982664	0.992616	1.08298	0.997353	1.02432	1.04239	0.61138
Q04462	Valine--tRNA ligase OS=Rattus norvegicus GN=Vars PE=2 SV=2 - [SYVC_RAT]	15.66	17	17	35	1264	140.28	7.60596	1.04386	1.02297	0.990913	1.01925	0.948927	0.98917	0.998498	0.978865	0.960381	0.612013
P62078	Mitochondrial import inner membrane translocase subunit Tim8 B OS=Rattus norvegicus GN=Timm8b PE=3 SV=1 - [TIM8B_RAT]	18.07	2	2	3	83	9.28052	5.12256		1.09364	1.05012	1.07188		1.05993	0.998947	1.02944	0.960402	0.612198
Q505J9	ATPase family AAA domain-containing protein 1 OS=Rattus norvegicus GN=Atad1 PE=1 SV=1 - [ATAD1_RAT]	18.01	6	6	12	361	40.691	6.90283	0.890908	1.04743	0.993528	0.977289	1.0479	0.995723	1.01224	1.01862	1.04229	0.612207
Q5XIM5	Protein CDV3 homolog OS=Rattus norvegicus GN=Cdv3 PE=1 SV=1 - [CDV3_RAT]	17.8	3	3	5	236	24.2957	5.85889	1.01445	1.04861	0.986445	1.0165	0.940844	0.90746	1.08108	0.97646	0.96061	0.614007
P70470	Acyl-protein thioesterase 1 OS=Rattus norvegicus GN=Lypla1 PE=1 SV=1 - [LYPA1_RAT]	28.26	5	5	12	230	24.6923	6.50732	0.934655	1.06028	1.00134	0.998756	1.05368	1.02045	1.04821	1.04078	1.04208	0.614108
D3ZS58	NADH dehydrogenase [ubiquinone] 1 alpha subcomplex subunit 2 OS=Rattus norvegicus GN=Ndufa2 PE=1 SV=1 - [D3ZS58_RAT]	57.73	6	6	59	97	10.8378	9.71533	0.907404	1.05625	1.01644	0.993363	1.07443	1.01802	1.0128	1.03508	1.042	0.614787
B2RYW3	NADH dehydrogenase (Ubiquinone) 1 beta subcomplex, 9 OS=Rattus norvegicus GN=Ndufb9 PE=1 SV=1 - [B2RYW3_RAT]	35.2	6	6	30	179	21.8778	8.07471	1.04579	1.05338	1.04824	1.04914	1.05008	0.967026	1.00685	1.00799	0.960777	0.615451
D4A8Y1	Uncharacterized protein OS=Rattus norvegicus PE=1 SV=1 - [D4A8Y1_RAT]	48.7	31	31	337	655	70.952	9.40771	0.958439	0.967617	1.0063	0.977453	1.02837	1.0152	1.01167	1.01842	1.04191	0.615575
Q9Z2L0	Voltage-dependent anion-selective channel protein 1 OS=Rattus norvegicus GN=Vdac1 PE=1 SV=4 - [VDAC1_RAT]	87.28	18	19	291	283	30.7366	8.54346	0.956011	1.04498	1.05648	1.01916	1.02426	0.955127	0.958223	0.979205	0.960798	0.615642
B2RYQ2	Serine/threonine-protein phosphatase 2A activator OS=Rattus norvegicus GN=Ptpa PE=1 SV=1 - [B2RYQ2_RAT]	24.77	7	7	16	323	36.5937	6.29053	1.05315	1.03983	1.01346	1.03548	0.995932	1.00271	0.986049	0.994896	0.960807	0.615717
Q4V8I6	60S ribosomal protein L11 OS=Rattus norvegicus GN=Rpl11 PE=1 SV=1 - [Q4V8I6_RAT]	22.16	4	4	13	167	19.0121	9.80322	1.04072	0.989861	1.02557	1.01872	0.963122	0.997236	0.976156	0.978838	0.960855	0.616131
D3ZZR9	Peptidylprolyl isomerase OS=Rattus norvegicus GN=Fkbp2 PE=1 SV=1 - [D3ZZR9_RAT]	8.57	1	1	2	140	15.3782	8.88037	1.00027		0.925865	0.963065	0.934506		1.07212	1.00332	1.04179	0.616571
M0R629	Adenylosuccinate synthetase isozyme 1 OS=Rattus norvegicus GN=Adssl1 PE=1 SV=1 - [M0R629_RAT]	73.09	25	28	206	457	50.2191	8.42627	0.998792	1.01012	1.02941	1.01277	1.01262	0.955467	0.951516	0.973201	0.960925	0.616746
G3V7G9	Eukaryotic translation initiation factor 3, subunit 6 interacting protein OS=Rattus norvegicus GN=Eif3l PE=1 SV=2 - [G3V7G9_RAT]	7.07	3	3	5	382	45.053	9.02686	0.931763	1.01227	0.912462	0.952166	1.04144	0.939852	0.99435	0.99188	1.04171	0.617309
B2RZ78	Vacuolar protein sorting-associated protein 29 OS=Rattus norvegicus GN=Vps29 PE=1 SV=2 - [VPS29_RAT]	27.47	5	5	6	182	20.4556	6.78564	0.982773	0.943221	1.11306	1.01302	1.01667	0.989952	0.914109	0.973578	0.961066	0.617968
P07153	Dolichyl-diphosphooligosaccharide--protein glycosyltransferase subunit 1 OS=Rattus norvegicus GN=Rpn1 PE=2 SV=1 - [RPN1_RAT]	24.46	14	14	28	605	68.2616	6.50732	1.06257	0.972135	0.994997	1.0099	0.962245	0.964984	0.984573	0.970601	0.961086	0.618146
Q4V7D1	Signal sequence receptor, alpha OS=Rattus norvegicus GN=Ssr1 PE=1 SV=1 - [Q4V7D1_RAT]	6.62	2	2	3	287	32.1872	4.43701	0.97227	0.952679		0.962475	1.01316	0.991875		1.00252	1.0416	0.618239
B2RZA2	Uncharacterized protein (Fragment) OS=Rattus norvegicus PE=2 SV=1 - [B2RZA2_RAT]	5.48	2	2	4	292	32.5474	8.07471	1.01648	1.01981		1.01814	0.982366	0.974742		0.978554	0.961117	0.618415
Q66HF1	NADH-ubiquinone oxidoreductase 75 kDa subunit, mitochondrial OS=Rattus norvegicus GN=Ndufs1 PE=1 SV=1 - [NDUS1_RAT]	62.45	37	37	235	727	79.3616	5.89697	0.909565	1.04726	1.02884	0.995221	1.07026	1.0307	1.00879	1.03659	1.04156	0.618592
P20059	Hemopexin OS=Rattus norvegicus GN=Hpx PE=1 SV=3 - [HEMO_RAT]	40	17	17	77	460	51.3183	7.6499	1.01512	0.975775	0.932385	0.974428	0.960118	1.04284	1.04179	1.01491	1.04155	0.61871
X1WI37	40S ribosomal protein S4 OS=Rattus norvegicus GN=Rps4x PE=1 SV=1 - [X1WI37_RAT]	44.66	4	12	36	262	29.448	10.1548	1.01306	0.926996	1.01178	0.983947	1.00448	1.0341	1.03583	1.02481	1.04153	0.618912
G3V6E7	Fibromodulin OS=Rattus norvegicus GN=Fmod PE=4 SV=1 - [G3V6E7_RAT]	32.98	10	10	45	376	43.1065	5.89697	1.07774	0.89201	0.79678	0.922177	0.850524	1.00653	1.02428	0.960443	1.0415	0.61918
P11505	Plasma membrane calcium-transporting ATPase 1 OS=Rattus norvegicus GN=Atp2b1 PE=1 SV=2 - [AT2B1_RAT]	2.86	3	3	5	1258	138.632	5.99854	1.01345	0.88673	0.932424	0.944201	0.838889	0.89253	0.991338	0.907586	0.961221	0.619317
Q9EPX0	Heat shock protein beta-8 OS=Rattus norvegicus GN=Hspb8 PE=1 SV=1 - [HSPB8_RAT]	32.14	6	6	17	196	21.5787	5.021	0.931151	1.0095	0.968676	0.969777	1.02631	0.9885	1.01502	1.00994	1.04142	0.619855
D4AD15	Eukaryotic translation initiation factor 4 gamma, 1 OS=Rattus norvegicus GN=Eif4g1 PE=1 SV=2 - [D4AD15_RAT]	10.3	16	16	32	1592	174.979	5.36377	0.996619	1.01276	1.01667	1.00868	0.98489	0.956394	0.967753	0.969679	0.961331	0.620282
P14659	Heat shock-related 70 kDa protein 2 OS=Rattus norvegicus GN=Hspa2 PE=1 SV=2 - [HSP72_RAT]	30.96	6	18	136	633	69.5987	5.66846	0.937515	1.12981	0.987965	1.01843	1.01014	1.08373	1.08761	1.0605	1.0413	0.620855
F1M7S4	Mast cell carboxypeptidase A OS=Rattus norvegicus GN=Cpa3 PE=1 SV=3 - [F1M7S4_RAT]	12.17	5	5	11	411	47.8003	8.73389	1.13012	0.999994	0.976058	1.03539	0.940907	1.03651	1.00903	0.995484	0.961456	0.62137
P05982	NAD(P)H dehydrogenase [quinone] 1 OS=Rattus norvegicus GN=Nqo1 PE=1 SV=4 - [NQO1_RAT]	6.57	2	2	4	274	30.927	8.42627	0.851861	1.07579	1.11207	1.01324	1.06192	1.07802	1.02513	1.05502	1.04124	0.621456
F1LTF8	Laminin subunit alpha 4 OS=Rattus norvegicus GN=Lama4 PE=1 SV=3 - [F1LTF8_RAT]	5.13	8	8	12	1773	196.825	6.32861	0.96196	1.00032	0.990194	0.984159	1.03009	1.01601	1.02803	1.02471	1.04121	0.621725
O35303	Dynamin-1-like protein OS=Rattus norvegicus GN=Dnm1l PE=1 SV=1 - [DNM1L_RAT]	26.23	16	16	31	755	83.8561	7.07861	0.957987	1.02766	0.990047	0.991897	1.08007	0.993124	1.02511	1.03277	1.0412	0.621732
D3ZJX5	RCG54610, isoform CRA_a OS=Rattus norvegicus GN=Timm50 PE=1 SV=2 - [D3ZJX5_RAT]	9.63	3	3	11	353	39.8297	8.1333	0.933415	1.03238	0.987327	0.984372	1.06723	1.00885	0.998513	1.02486	1.04113	0.622368
Q6PEC1	Tubulin-specific chaperone A OS=Rattus norvegicus GN=Tbca PE=1 SV=1 - [TBCA_RAT]	34.26	4	4	10	108	12.7357	5.46533	0.970904	0.936476	1.05073	0.986035	0.950469	0.92939	0.964724	0.948194	0.961623	0.62283
D3Z941	Methionyl-tRNA synthetase OS=Rattus norvegicus GN=Mars PE=1 SV=1 - [D3Z941_RAT]	4.88	5	5	5	902	101.517	6.45557	1.03324	0.982357		1.0078	0.967557	0.97082		0.969188	0.961689	0.623402
P17078	60S ribosomal protein L35 OS=Rattus norvegicus GN=Rpl35 PE=1 SV=3 - [RL35_RAT]	30.08	3	5	16	123	14.5436	11.0483	1.00068	0.997699	1.0052	1.00119	1.04111	1.0842	1.00123	1.04218	1.04094	0.624076
P61983	14-3-3 protein gamma OS=Rattus norvegicus GN=Ywhag PE=1 SV=2 - [1433G_RAT]	82.19	11	17	143	247	28.2849	4.89404	1.01458	0.981737	0.98059	0.992304	0.9678	0.928445	0.967143	0.954463	0.961866	0.624948
P62959	Histidine triad nucleotide-binding protein 1 OS=Rattus norvegicus GN=Hint1 PE=1 SV=5 - [HINT1_RAT]	32.54	3	3	23	126	13.7681	6.87354	1.00701	0.975986	0.968906	0.983967	1.00813	0.894682	0.936535	0.946448	0.961869	0.62498
Q3V5X8	Endonuclease G OS=Rattus norvegicus GN=Endog PE=1 SV=1 - [Q3V5X8_RAT]	12.24	4	4	8	294	32.2478	9.51025	1.05045	1.0747	1.10203	1.07573	0.979702	1.04301	1.08145	1.03472	0.961883	0.625098
D3ZME3	Uncharacterized protein OS=Rattus norvegicus PE=1 SV=1 - [D3ZME3_RAT]	12.9	1	4	88	310	33.4059	8.26514		1.12345	0.948155	1.0358		0.985013	1.00765	0.996331	0.96189	0.625164
A0A0G2JSU3	Protein SET OS=Rattus norvegicus GN=Set PE=1 SV=1 - [A0A0G2JSU3_RAT]	25.95	6	6	13	289	33.3616	4.31006	0.986674	0.941561	0.954701	0.960979	1.01269	0.964618	1.02313	1.00014	1.04076	0.625679
P0C5I0	Cerebral dopamine neurotrophic factor OS=Rattus norvegicus GN=Cdnf PE=3 SV=1 - [CDNF_RAT]	19.79	5	5	9	187	21.3468	6.85889	1.09743	0.983211	0.955267	1.01197	0.959301	0.956353	1.00484	0.9735	0.961985	0.625992
Q66H47	39S ribosomal protein L24, mitochondrial OS=Rattus norvegicus GN=Mrpl24 PE=2 SV=1 - [RM24_RAT]	11.11	2	2	3	216	24.985	9.49561	0.937643	0.899665		0.918654	0.952263	0.815473		0.883868	0.962133	0.627291
A0A0G2K4D0	Ankyrin-3 OS=Rattus norvegicus GN=Ank3 PE=1 SV=1 - [A0A0G2K4D0_RAT]	2.32	3	4	6	1725	187.844	7.40088	1.00999	1.02556	0.955385	0.99698	1.02872	1.04696	1.03633	1.03733	1.04048	0.628138
A0A0G2K724	Malignant T-cell-amplified sequence OS=Rattus norvegicus GN=Mcts1 PE=1 SV=1 - [A0A0G2K724_RAT]	9.94	2	2	4	181	20.5418	8.82178	0.964945	1.05689	0.981504	1.00111	0.979689	0.905248	1.00498	0.963305	0.962235	0.628182
P62243	40S ribosomal protein S8 OS=Rattus norvegicus GN=Rps8 PE=1 SV=2 - [RS8_RAT]	42.31	7	7	32	208	24.1902	10.3159	1.06436	0.989116	1.02671	1.02673	0.965668	1.01438	0.984163	0.988069	0.962349	0.629178
Q5XIP9	Transmembrane protein 43 OS=Rattus norvegicus GN=Tmem43 PE=2 SV=1 - [TMM43_RAT]	8.25	3	3	7	400	44.7461	7.35693	1.03421	0.772375	1.01824	0.941607	1.01006	0.94742	0.981018	0.9795	1.04024	0.630207
B4F795	Choline transporter-like protein 2 OS=Rattus norvegicus GN=Slc44a2 PE=2 SV=1 - [CTL2_RAT]	2.7	2	2	4	705	79.8435	8.79248	0.979528	1.0305	0.982235	0.997421	1.10549	0.975593	1.03151	1.03753	1.04021	0.630466
Q5I0D1	Glyoxalase domain-containing protein 4 OS=Rattus norvegicus GN=Glod4 PE=1 SV=1 - [GLOD4_RAT]	26.17	6	6	9	298	33.2465	5.2749	0.934293	0.967361	0.971439	0.957698	0.976404	1.00276	1.00946	0.996206	1.04021	0.630509
P06302	Prothymosin alpha OS=Rattus norvegicus GN=Ptma PE=1 SV=2 - [PTMA_RAT]	25	2	2	5	112	12.3751	3.84033	1.04988	0.982724	0.906379	0.979661	0.9364	0.883372	1.00903	0.942933	0.962509	0.630586
P12711	Alcohol dehydrogenase class-3 OS=Rattus norvegicus GN=Adh5 PE=1 SV=2 - [ADHX_RAT]	25.4	9	9	23	374	39.5502	7.48877	0.937729	0.999309	0.987883	0.974973	1.00706	1.04946	0.985838	1.01412	1.04015	0.631013
A0A140TA99	Elongin-B OS=Rattus norvegicus GN=Elob PE=1 SV=1 - [A0A140TA99_RAT]	38.46	6	6	23	117	13.0306	5.0083	0.983961	0.982429	1.00899	0.991794	0.956355	0.923204	0.984522	0.954694	0.962592	0.631314
F1LRT9	Cytoplasmic dynein 1 heavy chain 1 OS=Rattus norvegicus GN=Dync1h1 PE=1 SV=3 - [F1LRT9_RAT]	16.97	70	70	128	4643	531.472	6.37939	1.03454	0.996778	1.01629	1.01587	0.957126	0.988391	0.988151	0.977889	0.962616	0.631521
Q4V8I9	UDP-glucose pyrophosphorylase 2 OS=Rattus norvegicus GN=Ugp2 PE=1 SV=1 - [Q4V8I9_RAT]	49.8	23	23	143	508	56.9878	7.60596	1.02594	0.954611	1.05675	1.01243	0.967941	0.997093	0.958839	0.974625	0.962654	0.631856
O35108	Dynein light intermediate chain 53/55 (Fragment) OS=Rattus norvegicus PE=2 SV=1 - [O35108_RAT]	9.24	2	2	2	249	27.2249	8.08936	0.941296	1.04295		0.992125	1.00618	1.05724		1.03171	1.0399	0.633257
P41498	Low molecular weight phosphotyrosine protein phosphatase OS=Rattus norvegicus GN=Acp1 PE=1 SV=3 - [PPAC_RAT]	35.44	5	5	19	158	18.1398	6.52197	1.047	0.959313	0.993965	1.00009	0.94498	0.966816	0.977096	0.962964	0.962874	0.633785
D3ZC56	Dystonin OS=Rattus norvegicus GN=Dst PE=1 SV=3 - [D3ZC56_RAT]	0.55	3	5	5	7512	846.683	5.33838	0.932122	1.09714		1.01463	0.980217	0.973989		0.977103	0.963013	0.635012
D3ZYS7	G3BP stress granule assembly factor 1 OS=Rattus norvegicus GN=G3bp1 PE=1 SV=1 - [D3ZYS7_RAT]	6.45	2	2	5	465	51.7548	5.59229	0.973442	0.879051	0.997745	0.950079	0.919615	0.991562	1.05198	0.987718	1.03962	0.635764
D3ZAP9	Glycerol-3-phosphate dehydrogenase [NAD(+)] OS=Rattus norvegicus GN=Gpd1l PE=1 SV=1 - [D3ZAP9_RAT]	37.04	12	15	90	351	38.0419	7.00537	1.05943	1.00001	1.00003	1.01982	0.943658	0.925687	1.07765	0.982332	0.96324	0.637005
P63039	60 kDa heat shock protein, mitochondrial OS=Rattus norvegicus GN=Hspd1 PE=1 SV=1 - [CH60_RAT]	72.6	33	33	178	573	60.9174	6.17627	0.903094	1.05323	1.009	0.98844	1.05008	1.02696	1.00506	1.02737	1.03938	0.637834
Q63355	Unconventional myosin-Ic OS=Rattus norvegicus GN=Myo1c PE=1 SV=2 - [MYO1C_RAT]	15.23	14	15	24	1044	119.737	9.39307	1.0457	0.978311	0.975129	0.999712	1.05346	1.03384	1.02992	1.03907	1.03937	0.637949
Q8VIF7	Selenium-binding protein 1 OS=Rattus norvegicus GN=Selenbp1 PE=1 SV=1 - [SBP1_RAT]	27.54	10	10	19	472	52.4985	6.56592	0.977992	1.02496	0.891729	0.964893	1.04732	1.00864	0.952678	1.00288	1.03937	0.637979
G3V6I9	60S ribosomal protein L26 OS=Rattus norvegicus GN=Rpl26 PE=1 SV=1 - [G3V6I9_RAT]	23.45	4	4	8	145	17.2475	10.5503	0.984597	0.933919	1.07242	0.99698	1.04322	1.07024	0.995065	1.03617	1.03931	0.638452
P63004	Platelet-activating factor acetylhydrolase IB subunit alpha OS=Rattus norvegicus GN=Pafah1b1 PE=1 SV=2 - [LIS1_RAT]	18.78	7	8	21	410	46.6401	7.37158	0.974069	1.01334	0.966546	0.984651	1.02884	1.01667	1.02444	1.02332	1.03927	0.638841
M0RCH6	Uncharacterized protein OS=Rattus norvegicus PE=1 SV=2 - [M0RCH6_RAT]	11.26	2	2	4	222	24.7966	4.99561		1.06824	1.05094	1.05959		0.987313	1.05453	1.02092	0.963505	0.63934
A2VD12	Pre-B-cell leukemia transcription factor-interacting protein 1 OS=Rattus norvegicus GN=Pbxip1 PE=1 SV=1 - [PBIP1_RAT]	24.52	15	15	41	722	80.2269	5.41455	0.986285	0.976886	0.981874	0.981681	1.01591	1.03121	1.0133	1.02014	1.03918	0.639685
Q6AYH5	Dynactin subunit 2 OS=Rattus norvegicus GN=Dctn2 PE=1 SV=1 - [DCTN2_RAT]	37.56	13	13	22	402	44.1207	5.26221	1.0325	0.996193	1.03079	1.01983	0.986468	0.983781	0.977738	0.982663	0.963558	0.639812
P23711	Heme oxygenase 2 OS=Rattus norvegicus GN=Hmox2 PE=1 SV=1 - [HMOX2_RAT]	18.41	5	5	6	315	35.7397	5.49072	1.02409	0.949006	1.05553	1.00954	1.04668	1.0731	1.02733	1.04904	1.03912	0.640162
Q4KLJ8	Phosducin-like protein 3 OS=Rattus norvegicus GN=Pdcl3 PE=1 SV=1 - [PDCL3_RAT]	10.83	3	3	4	240	27.682	4.76709	0.980019	0.990939		0.985479	0.954877	0.944377		0.949627	0.963619	0.64035
F1LNE5	Protein MEMO1 OS=Rattus norvegicus GN=Memo1 PE=1 SV=1 - [F1LNE5_RAT]	16.19	4	4	4	278	31.5655	6.94678	0.83117	0.958658	1.10532	0.965049	1.07024	0.975925	0.962105	1.00276	1.03907	0.640601
P18420	Proteasome subunit alpha type-1 OS=Rattus norvegicus GN=Psma1 PE=1 SV=2 - [PSA1_RAT]	41.06	10	10	41	263	29.4988	6.60986	1.01657	1.03642	1.01652	1.02317	0.965853	0.994241	0.998184	0.986093	0.963762	0.641612
F1LWG8	Sarcalumenin OS=Rattus norvegicus GN=Srl PE=1 SV=3 - [F1LWG8_RAT]	39.38	29	29	266	904	98.3034	4.43701	1.03314	0.966649	0.988247	0.996013	0.983268	0.936513	0.960049	0.959943	0.963786	0.64182
G3V6F4	O-linked N-acetylglucosamine (GlcNAc) transferase (UDP-N-acetylglucosamine:polypeptide-N-acetylglucosaminyl transferase), isoform CRA_b OS=Rattus norvegicus GN=Ogt PE=1 SV=2 - [G3V6F4_RAT]	2.22	2	2	2	1036	115.661	6.65381		0.941571	1.07419	1.00788		1.01528	0.927481	0.971382	0.963789	0.641843
F1M9C0	Mitogen-activated protein kinase-activated protein kinase 2 OS=Rattus norvegicus GN=Mapkapk2 PE=1 SV=3 - [F1M9C0_RAT]	9.73	4	4	5	370	42.4768	8.57275	1.10327	0.997947		1.05061	1.0288	0.996429		1.01261	0.963835	0.642251
A0A0G2K513	Transmembrane protein 143 OS=Rattus norvegicus GN=Tmem143 PE=1 SV=1 - [A0A0G2K513_RAT]	10.38	4	4	4	453	50.9577	9.05615	0.954144	0.958159	1.02745	0.979919	1.05641	0.943453	0.833845	0.944568	0.963925	0.643045
D3ZAF5	Periostin OS=Rattus norvegicus GN=Postn PE=1 SV=1 - [D3ZAF5_RAT]	31.48	20	20	60	810	89.9992	7.53271	1.11693	0.916939	0.824258	0.95271	0.837951	1.03183	1.09919	0.989659	1.03878	0.643179
Q6PDU1	Serine/arginine-rich splicing factor 2 OS=Rattus norvegicus GN=Srsf2 PE=1 SV=3 - [SRSF2_RAT]	11.31	2	2	6	221	25.4612	11.854		0.968482	0.966812	0.967647		0.939424	0.926122	0.932773	0.96396	0.643355
P62142	Serine/threonine-protein phosphatase PP1-beta catalytic subunit OS=Rattus norvegicus GN=Ppp1cb PE=1 SV=3 - [PP1B_RAT]	54.13	5	13	46	327	37.1626	6.18896	0.970748	1.07932	1.03086	1.02697	1.00351	0.989465	0.977319	0.990097	0.964091	0.644515
P68035	Actin, alpha cardiac muscle 1 OS=Rattus norvegicus GN=Actc1 PE=2 SV=1 - [ACTC_RAT]	79.05	2	23	2897	377	41.9919	5.38916	1.08046	1.03371	1.02107	1.04508	0.9411	1.04548	1.03659	1.00772	0.964252	0.645934
O88321	Antisecretory factor OS=Rattus norvegicus GN=Psmd4 PE=1 SV=1 - [O88321_RAT]	9.74	4	4	6	380	41.0474	4.80518	1.15291		0.89878	1.02585	1.03467		1.09586	1.06527	1.03843	0.646368
D3ZBM3	Ferrochelatase OS=Rattus norvegicus GN=Fech PE=1 SV=1 - [D3ZBM3_RAT]	20.85	8	8	12	422	47.5213	8.71924	1.01526	1.01331	1.01399	1.01418	1.01358	0.922122	0.998576	0.978091	0.964412	0.647356
Q498R7	UPF0587 protein C1orf123 homolog OS=Rattus norvegicus PE=2 SV=1 - [CA123_RAT]	48.75	7	7	15	160	18.0829	5.12256	0.958469	1.0196	1.00391	0.993995	1.06345	0.994474	1.03809	1.03201	1.03824	0.648047
F1M8H5	ATP-binding cassette subfamily F member 2 OS=Rattus norvegicus GN=Abcf2 PE=1 SV=2 - [F1M8H5_RAT]	4.15	2	2	4	434	50.2518	8.08936	0.99699	0.999018	0.991136	0.995715	0.983383	0.952905	0.944818	0.960369	0.964502	0.648148
D3ZD23	ATP-binding cassette subfamily E member 1 OS=Rattus norvegicus GN=Abce1 PE=1 SV=1 - [D3ZD23_RAT]	14.86	8	8	14	599	67.257	8.33838	0.999853	1.04521	1.02599	1.02368	1.00023	0.973669	0.988342	0.987414	0.96457	0.648754
A0A0G2JT93	Catenin (Cadherin associated protein), beta 1, isoform CRA_a OS=Rattus norvegicus GN=Ctnnb1 PE=1 SV=1 - [A0A0G2JT93_RAT]	2.3	2	2	2	781	85.4162	5.85889	0.965419	0.998316		0.981868	0.994195	1.04425		1.01922	1.03804	0.649811
Q3KRC3	SRP receptor alpha subunit OS=Rattus norvegicus GN=Srpra PE=1 SV=1 - [Q3KRC3_RAT]	2.52	2	2	4	636	69.6132	8.95361	0.907685	1.02915	0.925455	0.954096	0.979372	1.00932	0.982007	0.990233	1.03788	0.651315
D2E6L7	NADH-ubiquinone oxidoreductase chain 1 OS=Rattus norvegicus GN=ND1 PE=3 SV=1 - [D2E6L7_RAT]	9.43	3	3	10	318	36.0379	6.91748	0.850955	0.994252	1.09109	0.978764	0.927505	1.08689	1.03304	1.01581	1.03785	0.651539
D4A4P1	Myc box-dependent-interacting protein 1 OS=Rattus norvegicus GN=Bin1 PE=1 SV=3 - [D4A4P1_RAT]	53.85	26	26	161	572	62.9976	5.24951	1.0237	0.980019	1.01149	1.00507	0.966615	0.952868	0.989895	0.969793	0.964899	0.651669
G3V9E3	Caldesmon 1, isoform CRA_b OS=Rattus norvegicus GN=Cald1 PE=1 SV=1 - [G3V9E3_RAT]	9.23	4	4	9	531	60.5758	6.58057	0.988832	1.03343	0.913239	0.978502	1.00272	1.00187	1.04197	1.01552	1.03783	0.651709
B1PRL5	Muscle-related coiled-coil protein OS=Rattus norvegicus GN=Murc PE=1 SV=1 - [MURC_RAT]	22.38	7	7	24	362	41.0684	8.63135	0.994046	1.01487	0.984875	0.997932	1.06	0.984858	1.06213	1.03566	1.03781	0.651911
A0A0G2JVE9	Meiosis arrest female protein 1-like OS=Rattus norvegicus GN=LOC103689943 PE=4 SV=1 - [A0A0G2JVE9_RAT]	0.96	1	2	7	1556	173.188	8.29443		0.946927	0.93838	0.942653		1.00687	0.949696	0.978284	1.0378	0.652013
P08009	Glutathione S-transferase Yb-3 OS=Rattus norvegicus GN=Gstm3 PE=1 SV=2 - [GSTM4_RAT]	76.15	7	16	51	218	25.664	7.32764	0.954419	1.02573	0.954944	0.978364	1.00662	0.999285	1.04008	1.01533	1.03778	0.652165
Q3SWU3	Heterogeneous nuclear ribonucleoprotein D-like OS=Rattus norvegicus GN=Hnrnpdl PE=1 SV=1 - [HNRDL_RAT]	15.84	4	5	6	322	35.2723	9.0708	1.28023	0.973746	0.932738	1.06224	0.981027	0.979369	1.11474	1.02504	0.964985	0.652433
Q8CFN2	Cell division control protein 42 homolog OS=Rattus norvegicus GN=Cdc42 PE=1 SV=2 - [CDC42_RAT]	42.41	6	7	31	191	21.245	6.55127	1.03746	0.931102	0.933896	0.967487	0.994207	0.98656	1.03081	1.00386	1.0376	0.653837
P26772	10 kDa heat shock protein, mitochondrial OS=Rattus norvegicus GN=Hspe1 PE=1 SV=3 - [CH10_RAT]	74.51	8	8	40	102	10.8949	8.92432	0.891599	1.04297	1.03326	0.989277	1.0782	1.01354	0.987179	1.02631	1.03743	0.655323
D3ZCA0	Proline synthetase co-transcribed (Predicted) OS=Rattus norvegicus GN=Prosc PE=1 SV=1 - [D3ZCA0_RAT]	35.27	8	8	18	275	30.0856	7.92822	0.974857	0.970909	1.00884	0.984868	1.0156	1.01629	1.03319	1.02169	1.03739	0.655671
D4AB01	Histidine triad nucleotide binding protein 2 (Predicted), isoform CRA_a OS=Rattus norvegicus GN=Hint2 PE=1 SV=1 - [D4AB01_RAT]	26.38	3	3	6	163	17.3693	9.42236	0.924394	0.980644	1.00725	0.970763	1.0209	0.973265	1.02699	1.00705	1.03738	0.655739
A0A0G2K744	Uncharacterized protein OS=Rattus norvegicus GN=Ddx60 PE=4 SV=1 - [A0A0G2K744_RAT]	0.51	1	2	4	1374	159.165	7.91357	1.0406	0.749658	1.15892	0.98306	0.964708	0.842007	1.04046	0.949059	0.965414	0.656239
D4A4P3	NADH:ubiquinone oxidoreductase subunit B3 OS=Rattus norvegicus GN=Ndufb3 PE=1 SV=1 - [D4A4P3_RAT]	32.32	3	3	19	99	11.2596	9.0415	0.861117	1.06437	1.10695	1.01081	1.06465	1.02457	1.05593	1.04838	1.03717	0.657711
P52873	Pyruvate carboxylase, mitochondrial OS=Rattus norvegicus GN=Pc PE=1 SV=2 - [PYC_RAT]	3.23	4	4	5	1178	129.695	6.81494	0.977904	1.02962	0.962794	0.990106	0.958394	0.960724	0.948969	0.956029	0.965583	0.657745
Q6XDA1	Erythroid spectrin alpha OS=Rattus norvegicus GN=Spta1 PE=1 SV=1 - [Q6XDA1_RAT]	2.81	4	6	12	2385	276.451	5.04639		1.03349	1.02061	1.02705		1.01839	0.965072	0.991732	0.96561	0.657985
Q07936	Annexin A2 OS=Rattus norvegicus GN=Anxa2 PE=1 SV=2 - [ANXA2_RAT]	58.11	20	20	72	339	38.6538	7.69385	1.12254	0.938323	0.945924	1.00226	0.976284	1.09258	1.04917	1.03934	1.037	0.659226
Q6P6G4	Phosphoglycerate mutase OS=Rattus norvegicus GN=Bpgm PE=1 SV=1 - [Q6P6G4_RAT]	20.16	6	6	18	258	30.0577	7.31299	1.03542	0.958578	0.983681	0.99256	0.971888	0.917246	0.98662	0.958585	0.96577	0.659407
Q5XIP0	DnaJ (Hsp40) homolog, subfamily B, member 4 OS=Rattus norvegicus GN=Dnajb4 PE=1 SV=1 - [Q5XIP0_RAT]	40.36	12	12	39	337	37.7982	8.5874	0.959482	1.01804	0.981026	0.986183	0.981648	1.0277	1.05848	1.02261	1.03694	0.659795
P60841	Alpha-endosulfine OS=Rattus norvegicus GN=Ensa PE=1 SV=1 - [ENSA_RAT]	38.84	4	5	7	121	13.3267	7.23975	0.986841		0.948504	0.967673	1.01768		0.989005	1.00334	1.03686	0.660455
Q5VJM4	Cardiac titin fetal N2BA PEVK isoform (Fragment) OS=Rattus norvegicus GN=Ttn PE=2 SV=1 - [Q5VJM4_RAT]	64.31	30	77	649	1059	120.367	5.32568	1.03245	0.985007	1.0321	1.01652	0.992145	0.969631	0.983832	0.981869	0.965914	0.660695
D3ZT59	Similar to Sepiapterin reductase (SPR) OS=Rattus norvegicus GN=RGD1560795 PE=4 SV=3 - [D3ZT59_RAT]	15.43	2	2	2	175	19.0175	5.07178	0.909722	0.994061		0.951891	0.825019	1.01395		0.919486	0.965957	0.661072
O70593	Small glutamine-rich tetratricopeptide repeat-containing protein alpha OS=Rattus norvegicus GN=Sgta PE=1 SV=1 - [SGTA_RAT]	18.47	5	5	13	314	34.1359	5.12256	0.920118	0.994619	0.965109	0.959948	0.97672	0.969745	1.03891	0.995124	1.03664	0.66244
Q5XIG9	Mitochondrial fission process 1 OS=Rattus norvegicus GN=Mtfp1 PE=1 SV=1 - [Q5XIG9_RAT]	6.63	1	1	2	166	18.3547	9.45166		1.03811	1.0095	1.0238		1.12277	0.999517	1.06114	1.03647	0.664013
P63102	14-3-3 protein zeta/delta OS=Rattus norvegicus GN=Ywhaz PE=1 SV=1 - [1433Z_RAT]	55.1	9	13	43	245	27.7537	4.79248	1.04031	0.961243	0.952838	0.984796	0.952117	1.05963	1.05017	1.02064	1.0364	0.664682
D3ZX38	Prefoldin 1 (Predicted) OS=Rattus norvegicus GN=Pfdn1 PE=1 SV=1 - [D3ZX38_RAT]	11.48	2	2	6	122	14.2465	6.81494	0.996999	0.927385	1.00022	0.974868	1.01073	0.860271	0.955237	0.942081	0.966368	0.664739
Q9Z1N4	3'(2'),5'-bisphosphate nucleotidase 1 OS=Rattus norvegicus GN=Bpnt1 PE=1 SV=1 - [BPNT1_RAT]	19.81	5	5	11	308	33.1531	5.87158	1.02068	1.0218	1.11843	1.05364	1.00712	1.0443	1.0034	1.01827	0.966433	0.665318
A1L1J8	RAB5B, member RAS oncogene family OS=Rattus norvegicus GN=Rab5b PE=1 SV=1 - [A1L1J8_RAT]	35.81	3	6	11	215	23.6599	8.1333	0.939466	0.985315	0.928113	0.950965	1.01008	0.922127	1.02431	0.985504	1.03632	0.665373
D3ZDI7	Protein phosphatase 2, regulatory subunit B', alpha OS=Rattus norvegicus GN=Ppp2r5a PE=1 SV=1 - [D3ZDI7_RAT]	14.4	6	6	10	486	56.3012	6.85889	1.04435	0.942386	1.06337	1.0167	0.991249	0.902552	1.0543	0.982702	0.966558	0.666438
P35467	Protein S100-A1 OS=Rattus norvegicus GN=S100a1 PE=1 SV=3 - [S10A1_RAT]	45.74	3	3	5	94	10.5532	4.50049		1.05999	0.972011	1.016		0.968619	0.996027	0.982323	0.966854	0.669082
Q3KRE2	Methyltransferase like 7A OS=Rattus norvegicus GN=Mettl7a PE=1 SV=1 - [Q3KRE2_RAT]	20.9	4	4	12	244	28.1234	8.45557	0.954198	0.983104	0.96665	0.967984	0.987175	1.00832	1.01217	1.00255	1.03571	0.670888
P20788	Cytochrome b-c1 complex subunit Rieske, mitochondrial OS=Rattus norvegicus GN=Uqcrfs1 PE=1 SV=2 - [UCRI_RAT]	39.05	9	9	147	274	29.4272	8.86572	0.912956	1.00778	0.960261	0.960332	0.988944	0.969431	1.02533	0.994567	1.03565	0.671474
P84083	ADP-ribosylation factor 5 OS=Rattus norvegicus GN=Arf5 PE=1 SV=2 - [ARF5_RAT]	33.33	2	5	9	180	20.5166	6.78564	0.944251	1.00161	0.956952	0.967605	1.05104	1.00715	0.947899	1.00203	1.03558	0.672142
Q08163	Adenylyl cyclase-associated protein 1 OS=Rattus norvegicus GN=Cap1 PE=1 SV=3 - [CAP1_RAT]	16.24	4	6	9	474	51.5565	7.51807		1.06115	0.968803	1.01498		1.03065	0.932796	0.981723	0.967238	0.672526
D4A6W6	Uncharacterized protein OS=Rattus norvegicus GN=RGD1561333 PE=3 SV=1 - [D4A6W6_RAT]	27.24	8	8	25	257	28.1393	10.7847	1.07439	0.997142	0.997707	1.02308	0.984334	0.974849	1.00952	0.989568	0.967244	0.672582
P62804	Histone H4 OS=Rattus norvegicus GN=Hist1h4b PE=1 SV=2 - [H4_RAT]	57.28	6	6	76	103	11.3604	11.356	1.00804	0.963651	0.996391	0.989362	1.00747	1.05428	1.0116	1.02445	1.03546	0.673162
G3V7G0	Cytoplasmic dynein 1 light intermediate chain 1 OS=Rattus norvegicus GN=Dync1li1 PE=1 SV=1 - [G3V7G0_RAT]	13.96	6	6	7	523	56.6351	6.29053	0.958224	0.949222	1.03533	0.980924	0.99582	1.0009	1.04979	1.0155	1.03525	0.675114
D3ZDQ9	Sarcoglycan, alpha OS=Rattus norvegicus GN=Sgca PE=1 SV=1 - [D3ZDQ9_RAT]	24.29	8	8	16	387	43.1293	6.62451	0.985826	0.978262	0.985167	0.983085	0.998497	1.03106	1.02329	1.01762	1.03512	0.676263
P31044	Phosphatidylethanolamine-binding protein 1 OS=Rattus norvegicus GN=Pebp1 PE=1 SV=3 - [PEBP1_RAT]	88.24	11	11	108	187	20.7884	5.79541	0.944908	1.00162	1.00718	0.984571	1.0374	0.999825	1.02018	1.01913	1.0351	0.676449
P62836	Ras-related protein Rap-1A OS=Rattus norvegicus GN=Rap1a PE=1 SV=1 - [RAP1A_RAT]	37.5	2	6	15	184	20.9737	6.66846		0.992586	0.998549	0.995567		1.01115	1.04974	1.03044	1.03503	0.677109
G3V936	Citrate synthase OS=Rattus norvegicus GN=Cs PE=1 SV=1 - [G3V936_RAT]	37.77	16	16	135	466	51.7975	8.41162	0.909976	1.02505	1.0401	0.991708	1.06867	1.01346	0.997066	1.0264	1.03498	0.677563
Q6P6Q7	Signal transducer and activator of transcription OS=Rattus norvegicus GN=Stat1 PE=2 SV=1 - [Q6P6Q7_RAT]	3.51	2	3	3	712	83.0583	6.15088		0.985013	1.07986	1.03243		1.10388	0.894782	0.999329	0.967935	0.678775
Q4V7E8	Leucine-rich repeat flightless-interacting protein 2 OS=Rattus norvegicus GN=Lrrfip2 PE=1 SV=1 - [LRRF2_RAT]	6.41	2	3	6	437	49.7422	5.94775	1.00045	1.00893	0.926066	0.978481	0.937253	1.00417	0.899958	0.947126	0.967956	0.678964
P02651	Apolipoprotein A-IV OS=Rattus norvegicus GN=Apoa4 PE=1 SV=2 - [APOA4_RAT]	32.74	13	13	29	391	44.4287	5.22412	0.963302	1.06499	0.937738	0.988677	1.05573	0.947378	1.0662	1.0231	1.03482	0.679054
B2RYP4	Sorting nexin 2 OS=Rattus norvegicus GN=Snx2 PE=1 SV=1 - [B2RYP4_RAT]	3.28	2	2	2	519	58.4947	5.12256	0.855642		1.00408	0.929862	0.926003		0.998366	0.962185	1.03476	0.679593
M0RAK4	Frataxin, mitochondrial OS=Rattus norvegicus GN=Fxn PE=1 SV=2 - [M0RAK4_RAT]	10.19	2	2	5	206	22.8687	8.26514	0.864612	1.05121	1.04815	0.98799	1.1116	0.979832	0.975236	1.02222	1.03465	0.680635
A0A0G2K761	Cullin 2 OS=Rattus norvegicus GN=Cul2 PE=1 SV=1 - [A0A0G2K761_RAT]	7.65	7	7	8	745	86.9128	7.12256	1.11894	0.973395	0.995988	1.02944	1.0043	0.996737	0.988952	0.996664	0.96816	0.680803
P20767	Ig lambda-2 chain C region OS=Rattus norvegicus PE=4 SV=1 - [LAC2_RAT]	23.08	2	2	3	104	11.3106	5.98584	1.06447	1.08382	0.870612	1.0063	0.903095	1.00943	1.01031	0.97428	0.968179	0.680976
A0A0G2JSW3	Globin a4 OS=Rattus norvegicus GN=Hbb PE=1 SV=1 - [A0A0G2JSW3_RAT]	82.99	4	12	403	147	15.9552	8.07471	0.877973	1.04906	0.89816	0.941732	0.985603	0.922788	1.01449	0.974293	1.03458	0.681291
D3ZW57	Uncharacterized protein OS=Rattus norvegicus GN=LOC686066 PE=3 SV=2 - [D3ZW57_RAT]	31.88	3	3	8	69	7.95546	10.0083	1.01594	0.908702	1.05075	0.991798	1.02151	0.992032	1.06454	1.02603	1.03451	0.681884
B2GUZ6	Reticulon 4 interacting protein 1 OS=Rattus norvegicus GN=Rtn4ip1 PE=1 SV=1 - [B2GUZ6_RAT]	12.12	4	4	5	396	43.5776	9.20264	0.921746	1.06761	0.980421	0.989925	1.03764	1.06915	0.965263	1.02402	1.03444	0.682536
A0A0G2K189	Secernin 3 OS=Rattus norvegicus GN=Scrn3 PE=1 SV=1 - [A0A0G2K189_RAT]	17.7	7	7	11	418	47.739	6.06201	1.03725	1.02261	1.00614	1.022	1.04142	0.971368	0.956327	0.989705	0.968401	0.682972
Q5I0M1	Apolipoprotein H OS=Rattus norvegicus GN=Apoh PE=1 SV=1 - [Q5I0M1_RAT]	13.91	5	5	8	345	38.4317	8.20654	1.03373	0.98486	0.935059	0.984549	1.04147	1.02705	0.986382	1.0183	1.03428	0.683995
B0BMW2	3-hydroxyacyl-CoA dehydrogenase type-2 OS=Rattus norvegicus GN=Hsd17b10 PE=1 SV=1 - [B0BMW2_RAT]	55.94	10	10	35	261	27.2325	8.5874	0.926945	1.02298	1.02373	0.991219	1.06065	0.995363	1.01943	1.02515	1.03423	0.684485
P08082	Clathrin light chain B OS=Rattus norvegicus GN=Cltb PE=1 SV=1 - [CLCB_RAT]	18.34	5	5	12	229	25.1021	4.62744	0.9881	0.997844	0.98288	0.989608	1.01432	0.995854	1.06022	1.02347	1.03421	0.684614
P19234	NADH dehydrogenase [ubiquinone] flavoprotein 2, mitochondrial OS=Rattus norvegicus GN=Ndufv2 PE=1 SV=2 - [NDUV2_RAT]	48.39	10	10	64	248	27.3609	6.68311	0.890353	1.04574	1.0446	0.993564	1.04309	0.998156	1.04142	1.02755	1.03421	0.684657
A0A0G2JU07	Ubiquitin-conjugating enzyme E2 variant 2 OS=Rattus norvegicus GN=Ube2v2 PE=1 SV=1 - [A0A0G2JU07_RAT]	48.28	3	7	22	145	16.4463	8.07471	1.03164	1.05166	1.02631	1.03653	1.00994	1.03048	0.971655	1.00403	0.968637	0.685094
Q6LDS4	Superoxide dismutase [Cu-Zn] OS=Rattus norvegicus GN=Sod1 PE=2 SV=1 - [Q6LDS4_RAT]	63.82	10	10	163	152	15.6997	6.354	0.962657	1.00714	0.959309	0.97637	1.00864	0.990991	1.02891	1.00951	1.03395	0.68709
D3ZNQ6	Ubiquitin-conjugating enzyme E2M OS=Rattus norvegicus GN=Ube2m PE=1 SV=1 - [D3ZNQ6_RAT]	43.17	8	8	33	183	20.8866	7.69385	1.00037	1.00225	1.03617	1.01293	0.987695	0.985542	0.971006	0.981415	0.968891	0.68739
P62278	40S ribosomal protein S13 OS=Rattus norvegicus GN=Rps13 PE=1 SV=2 - [RS13_RAT]	48.34	8	8	25	151	17.2117	10.5356	1.09077	1.04111	1.01624	1.04937	1.00596	1.00726	1.0372	1.01681	0.968969	0.688093
P61354	60S ribosomal protein L27 OS=Rattus norvegicus GN=Rpl27 PE=2 SV=2 - [RL27_RAT]	35.29	4	4	12	136	15.7877	10.5649	1.04811	1.04563	1.01954	1.03776	1.02644	0.970355	1.01994	1.00558	0.968992	0.688303
Q6P502	T-complex protein 1 subunit gamma OS=Rattus norvegicus GN=Cct3 PE=1 SV=1 - [TCPG_RAT]	39.27	19	19	47	545	60.6084	6.63916	1.0138	0.989088	0.973688	0.992192	1.02964	1.04419	1.00315	1.02566	1.03373	0.68908
Q5RJN0	NADH dehydrogenase (Ubiquinone) Fe-S protein 7 OS=Rattus norvegicus GN=Ndufs7 PE=1 SV=1 - [Q5RJN0_RAT]	27.52	6	6	36	218	23.9294	9.99365	0.877571	1.05992	1.04472	0.99407	1.08545	1.00151	0.995835	1.0276	1.03373	0.689092
B2GV73	Actin-related protein 2/3 complex subunit 3 OS=Rattus norvegicus GN=Arpc3 PE=1 SV=1 - [B2GV73_RAT]	10.11	2	2	2	178	20.5223	8.60205		1.01968	0.957476	0.988575		1.01055	1.03291	1.02173	1.03354	0.690845
B0BN18	Prefoldin subunit 2 OS=Rattus norvegicus GN=Pfdn2 PE=2 SV=1 - [PFD2_RAT]	40.26	6	6	14	154	16.5696	6.58057	0.976084	0.96456	0.977809	0.972818	1.01682	0.982494	1.01672	1.00534	1.03344	0.691792
A0A0G2JWZ2	Amine oxidase OS=Rattus norvegicus PE=3 SV=1 - [A0A0G2JWZ2_RAT]	5.67	7	7	16	1358	151.56	6.66846	1.02844	1.00252	0.942715	0.991227	1.01651	1.0271	0.83907	0.960892	0.969397	0.691954
D4A5Y6	Mak3 homolog (S. cerevisiae) (Predicted) OS=Rattus norvegicus GN=Naa50 PE=1 SV=1 - [D4A5Y6_RAT]	22.62	4	4	4	168	19.289	8.80713	1.02612	0.989352		1.00774	1.0699	1.01276		1.04133	1.03333	0.692737
D3ZB76	DnaJ (Hsp40) homolog, subfamily B, member 5 (Predicted) OS=Rattus norvegicus GN=Dnajb5 PE=4 SV=1 - [D3ZB76_RAT]	10.21	3	3	9	382	43.0053	9.31982	0.934633	1.13775	1.0161	1.0295	0.945044	1.01136	1.03792	0.99811	0.969513	0.693005
P24090	Alpha-2-HS-glycoprotein OS=Rattus norvegicus GN=Ahsg PE=1 SV=2 - [FETUA_RAT]	40.91	9	9	41	352	37.9582	6.50732	1.06303	1.03	0.951599	1.01488	0.984821	0.967719	0.999325	0.983955	0.969532	0.693178
Q9R1T1	Barrier-to-autointegration factor OS=Rattus norvegicus GN=Banf1 PE=1 SV=1 - [BAF_RAT]	73.03	7	7	33	89	10.038	6.0874	1.0075	0.98613	0.998528	0.997387	0.998352	0.936029	0.966808	0.967063	0.969596	0.69376
Q498M9	Similar to glyceraldehyde-3-phosphate dehydrogenase OS=Rattus norvegicus GN=LOC303448 PE=1 SV=1 - [Q498M9_RAT]	18.81	1	6	146	335	36.1321	6.78564	1.00014	0.967884	1.07588	1.01464	0.986095	0.955742	1.00958	0.983804	0.969613	0.693909
D4ADG2	IBA57 homolog, iron-sulfur cluster assembly OS=Rattus norvegicus GN=Iba57 PE=1 SV=1 - [D4ADG2_RAT]	9.22	3	3	5	358	38.6491	9.12939	1.05591	1.02399	1.05033	1.04341	0.99628	0.989139	1.04977	1.01173	0.969639	0.694144
A0A0G2JVV5	Ubiquitin-specific peptidase 14 OS=Rattus norvegicus GN=Usp14 PE=1 SV=1 - [A0A0G2JVV5_RAT]	34.28	15	15	28	458	52.2602	5.5542	1.03445	0.985923	1.02214	1.01417	0.957847	0.980539	1.01181	0.983398	0.969657	0.694309
Q505J8	Phenylalanine--tRNA ligase alpha subunit OS=Rattus norvegicus GN=Farsa PE=1 SV=1 - [SYFA_RAT]	13.78	7	7	11	508	57.6837	8.27979	1.00211	0.988924	1.04458	1.01187	0.966107	0.991199	0.98631	0.981205	0.969691	0.694617
D3ZAY2	Erythrocyte membrane protein band 4.1-like 2 OS=Rattus norvegicus GN=Epb41l2 PE=1 SV=3 - [D3ZAY2_RAT]	2.01	1	1	2	698	77.7099	6.59521	1.00729	1.01732		1.0123	1.03677	1.05491		1.04584	1.03313	0.694619
D3ZKG5	Parvin, beta OS=Rattus norvegicus GN=Parvb PE=1 SV=1 - [D3ZKG5_RAT]	10.96	3	3	4	365	41.6751	6.32861	1.02937	1.03722	1.04207	1.03622	1.0287	1.03258	0.95321	1.00483	0.969704	0.694733
Q5M7T5	Serine (Or cysteine) peptidase inhibitor, clade C (Antithrombin), member 1 OS=Rattus norvegicus GN=Serpinc1 PE=1 SV=1 - [Q5M7T5_RAT]	20.86	9	9	26	465	52.2008	6.56592	1.02074	0.970761	0.89645	0.962651	0.997149	1.00093	0.985515	0.994531	1.03312	0.694738
F1LN92	AFG3-like matrix AAA peptidase subunit 2 OS=Rattus norvegicus GN=Afg3l2 PE=1 SV=1 - [F1LN92_RAT]	19.83	17	17	33	802	89.2955	8.60205	1.00352	1.04269	1.07097	1.03906	1.04359	1.02502	0.954136	1.00758	0.969707	0.69476
D4A4D5	Uncharacterized protein OS=Rattus norvegicus GN=LOC498555 PE=3 SV=1 - [D4A4D5_RAT]	50.43	3	3	25	115	11.6989	4.53857	1.0065	1.00634	1.04564	1.01949	1.01059	0.927567	1.02783	0.988662	0.969759	0.695227
D4A8D5	Filamin B OS=Rattus norvegicus GN=Flnb PE=1 SV=1 - [D4A8D5_RAT]	5.59	2	14	117	2578	275.144	5.73193	1.13548		0.966261	1.05087	0.926331		1.11195	1.01914	0.969809	0.695684
B0BNN0	Tissue-specific transplantation antigen P35B OS=Rattus norvegicus GN=Tsta3 PE=1 SV=1 - [B0BNN0_RAT]	6.83	1	1	2	278	30.9145	6.60986		1.01209	1.01296	1.01252		0.934999	1.02915	0.982077	0.96993	0.696779
M0R776	Mitochondrial ribosomal protein S36 OS=Rattus norvegicus GN=Mrps36 PE=1 SV=1 - [M0R776_RAT]	20.39	2	2	7	103	11.406	10.3452	0.959161	1.03966	1.05793	1.01891	1.0804	1.03535	1.04148	1.05241	1.03287	0.697015
Q6P3V9	60S ribosomal protein L4 OS=Rattus norvegicus GN=Rpl4 PE=1 SV=1 - [Q6P3V9_RAT]	30.64	15	15	44	421	47.2711	11.019	1.10488	0.982657	1.0206	1.03604	0.981993	1.01271	1.0202	1.00497	0.970005	0.697461
P22734	Catechol O-methyltransferase OS=Rattus norvegicus GN=Comt PE=1 SV=2 - [COMT_RAT]	3.79	1	1	2	264	29.5783	5.65576	0.938278	1.00852		0.973401	1.02664	0.983453		1.00505	1.03251	0.700347
F1M8K0	Dystroglycan 1 OS=Rattus norvegicus GN=Dag1 PE=1 SV=1 - [F1M8K0_RAT]	9.52	7	7	18	893	96.6463	8.44092	1.00862	0.987093	0.934853	0.976855	0.991516	1.01543	1.01871	1.00855	1.03245	0.700957
D3ZQ55	Junctophilin 1 OS=Rattus norvegicus GN=Jph1 PE=1 SV=1 - [D3ZQ55_RAT]	28.79	19	20	54	660	71.9816	9.31982	1.03101	0.959206	0.9971	0.995771	0.966385	0.963499	0.969051	0.966312	0.970415	0.701178
P40307	Proteasome subunit beta type-2 OS=Rattus norvegicus GN=Psmb2 PE=1 SV=1 - [PSB2_RAT]	28.86	6	6	12	201	22.8977	7.44482	1.06462	1.01363	0.970862	1.01637	0.952411	1.00617	1.00052	0.986368	0.970482	0.701784
D3ZRM0	Dual-specificity phosphatase 27 (putative) OS=Rattus norvegicus GN=Dusp27 PE=1 SV=1 - [D3ZRM0_RAT]	1.5	2	2	3	1137	128.652	5.16064		1.01267	0.946053	0.979359		0.972712	1.04938	1.01105	1.03236	0.701793
F1LPS8	Transcriptional activator protein Pur-alpha OS=Rattus norvegicus GN=Pura PE=1 SV=3 - [F1LPS8_RAT]	22.49	4	6	11	289	31.884	8.5874	0.952966	1.01142	1.0025	0.988961	0.928791	1.01735	0.933225	0.959788	0.970502	0.701967
Q6AYC4	Macrophage-capping protein OS=Rattus norvegicus GN=Capg PE=1 SV=1 - [CAPG_RAT]	9.17	3	3	5	349	38.7746	6.55127	1.24319	0.974561	0.970697	1.06282	0.907781	1.11726	1.06983	1.03162	0.970653	0.703334
P24473	Glutathione S-transferase kappa 1 OS=Rattus norvegicus GN=Gstk1 PE=1 SV=3 - [GSTK1_RAT]	13.72	3	3	7	226	25.4763	9.0708	0.952062	1.11331		1.03268	1.09019	0.914574		1.00238	0.970657	0.703373
G3V7L6	26S protease regulatory subunit 7 OS=Rattus norvegicus GN=Psmc2 PE=1 SV=1 - [G3V7L6_RAT]	33.49	14	14	33	433	48.6031	5.94775	1.00076	0.999014	1.01462	1.0048	0.983153	0.994439	0.948477	0.975356	0.970698	0.703742
D3ZW55	Inosine triphosphate pyrophosphatase OS=Rattus norvegicus GN=Itpa PE=3 SV=1 - [ITPA_RAT]	34.34	5	5	12	198	21.9131	5.65576	1.08219	1.01026	0.962309	1.01825	1.00021	1.10949	1.04282	1.05084	1.032	0.705121
Q5RJQ4	NAD-dependent protein deacetylase sirtuin-2 OS=Rattus norvegicus GN=Sirt2 PE=1 SV=1 - [SIR2_RAT]	5.14	2	2	4	350	39.2938	7.07861	1.01123	1.00665	0.962743	0.993539	0.964882	1.00345	0.925442	0.96459	0.970863	0.705241
B2RYD7	RCG25591, isoform CRA_a OS=Rattus norvegicus GN=Stt3b PE=1 SV=1 - [B2RYD7_RAT]	2.43	2	2	3	824	93.3756	9.01221	1.04841	0.670088		0.85925	0.998827	0.774568		0.886697	1.03194	0.705641
A0A0G2K531	Glutathione peroxidase OS=Rattus norvegicus GN=Gpx3 PE=1 SV=1 - [A0A0G2K531_RAT]	24.44	5	5	9	225	25.2579	8.11865	1.09161	0.976734	0.926855	0.998401	0.942802	1.14374	1.00413	1.03023	1.03188	0.706274
B5DFN4	Prefoldin 5 (Predicted), isoform CRA_a OS=Rattus norvegicus GN=Pfdn5 PE=1 SV=1 - [B5DFN4_RAT]	31.17	4	4	7	154	17.315	6.32861	0.896998	1.00173	1.06186	0.986863	1.03171	0.954336	0.888819	0.958289	0.971045	0.706902
A0A0G2K428	Dynactin subunit 1 OS=Rattus norvegicus GN=Dctn1 PE=1 SV=1 - [A0A0G2K428_RAT]	5.86	7	7	8	1263	139.754	5.69385	1.00658	1.05684	0.966651	1.01002	1.0272	1.04222	1.05696	1.04213	1.03179	0.707097
F1LTJ5	Uncharacterized protein OS=Rattus norvegicus PE=1 SV=3 - [F1LTJ5_RAT]	15.07	28	28	59	2449	262.948	5.98584	1.00583	0.983905	0.979302	0.98968	1.02251	1.03206	1.00879	1.02112	1.03176	0.70731
P62859	40S ribosomal protein S28 OS=Rattus norvegicus GN=Rps28 PE=1 SV=1 - [RS28_RAT]	33.33	2	2	13	69	7.8362	10.6968	1.04289	0.991692	1.04215	1.02558	0.990371	1.01939	0.978332	0.996032	0.971191	0.708232
Q920J3	Coronin-6 OS=Rattus norvegicus GN=Coro6 PE=2 SV=2 - [CORO6_RAT]	18.01	7	8	13	472	52.9148	6.04932	0.921775	1.01477	1.04754	0.994697	1.02159	1.05984	0.996893	1.02611	1.03158	0.709038
Q38PG1	AHNAK 1 (Fragment) OS=Rattus norvegicus PE=2 SV=1 - [Q38PG1_RAT]	24.49	2	13	58	543	58.7293	5.45264	1.05482	0.989183		1.022	0.989768	0.995674		0.992721	0.971349	0.709663
P97834	COP9 signalosome complex subunit 1 OS=Rattus norvegicus GN=Gps1 PE=1 SV=1 - [CSN1_RAT]	16.56	7	7	10	471	53.3941	6.84424	0.895623	0.993592	0.988588	0.959268	1.05884	0.978921	0.930706	0.989488	1.0315	0.709754
Q5XHY5	Threonine--tRNA ligase, cytoplasmic OS=Rattus norvegicus GN=Tars PE=1 SV=1 - [SYTC_RAT]	5.9	4	4	6	695	80.5245	6.94678	1.07299	1.33572		1.20436	0.975395	1.36456		1.16998	0.971455	0.710635
Q6AXT5	Ras-related protein Rab-21 OS=Rattus norvegicus GN=Rab21 PE=2 SV=1 - [RAB21_RAT]	10.76	2	2	4	223	24.1482	7.94287	1.03549	0.937334	1.10225	1.02503	0.992839	1.03988	0.95501	0.995908	0.971594	0.711897
D4A5K9	Glycogen [starch] synthase OS=Rattus norvegicus GN=Gys2 PE=1 SV=2 - [D4A5K9_RAT]	4.97	2	5	15	704	80.6685	7.10791	0.917514	1.00766	1.0599	0.995023	0.919655	1.07886	0.901789	0.966768	0.971604	0.711987
Q62785	28 kDa heat- and acid-stable phosphoprotein OS=Rattus norvegicus GN=Pdap1 PE=1 SV=1 - [HAP28_RAT]	27.62	5	5	9	181	20.5925	7.38623	1.07526	1.05171	0.948886	1.02528	1.02759	0.958793	1.00225	0.99621	0.971643	0.71234
D4A6A2	Heterogeneous nuclear ribonucleoprotein A3 OS=Rattus norvegicus GN=Hnrnpa3 PE=1 SV=3 - [D4A6A2_RAT]	17.42	1	5	9	356	36.8901	8.57275	1.01204	0.979932	0.982013	0.99133	1.02011	0.965347	1.08129	1.02225	1.03119	0.712696
B0K020	CDGSH iron-sulfur domain-containing protein 1 OS=Rattus norvegicus GN=Cisd1 PE=3 SV=1 - [CISD1_RAT]	52.78	6	6	56	108	12.0891	8.83643	0.938478	1.00574	1.06597	1.0034	1.04292	1.04315	1.01788	1.03465	1.03115	0.713098
B5DEH2	Erlin-2 OS=Rattus norvegicus GN=Erlin2 PE=1 SV=1 - [ERLN2_RAT]	31.86	6	9	19	339	37.6864	5.74463	1.03151	1.04539	1.02287	1.03325	1.03359	0.992802	0.985907	1.0041	0.971783	0.713624
A0A0G2JTW5	26S proteasome non-ATPase regulatory subunit 1 OS=Rattus norvegicus GN=Psmd1 PE=1 SV=1 - [A0A0G2JTW5_RAT]	17.02	16	16	28	952	105.559	5.38916	1.04286	0.977679	0.977336	0.999293	0.942724	0.951248	1.01949	0.971155	0.971842	0.714161
D3ZD73	DEAD-box helicase 6 OS=Rattus norvegicus GN=Ddx6 PE=1 SV=1 - [D3ZD73_RAT]	7.04	2	3	7	483	54.2102	8.66064	0.987371	0.938006	1.03624	0.987205	0.950338	1.01896	0.909121	0.959472	0.971908	0.714758
F1LM33	Leucine-rich PPR motif-containing protein, mitochondrial OS=Rattus norvegicus GN=Lrpprc PE=1 SV=2 - [F1LM33_RAT]	33.19	46	46	103	1392	156.581	6.60986	0.934522	1.01952	1.01846	0.990836	1.02727	1.02835	1.00873	1.02145	1.0309	0.715427
A0A140TAI6	60S ribosomal protein L36 OS=Rattus norvegicus GN=Rpl36 PE=3 SV=1 - [A0A140TAI6_RAT]	34.29	4	4	10	105	12.2459	11.5903	1.0894	0.999166	0.978836	1.02247	0.979313	1.00093	1.00131	0.993849	0.972012	0.715712
D4AE56	Prostaglandin E synthase 2 OS=Rattus norvegicus GN=Ptges2 PE=1 SV=1 - [D4AE56_RAT]	26.3	10	10	17	384	43.4242	9.24658	0.920411	1.03176	1.06943	1.0072	1.08584	0.991675	1.037	1.03817	1.03075	0.716811
D3ZA93	Acyl-CoA thioesterase 13 OS=Rattus norvegicus GN=Acot13 PE=1 SV=1 - [D3ZA93_RAT]	17.14	3	3	20	140	15.2599	8.83643	0.853606	1.08079	1.05097	0.995122	1.08729	0.993983	0.995825	1.0257	1.03073	0.717033
B0BN93	26S proteasome non-ATPase regulatory subunit 13 OS=Rattus norvegicus GN=Psmd13 PE=1 SV=1 - [PSD13_RAT]	30.32	11	11	22	376	42.7902	5.8335	1.05898	0.994979	1.00636	1.02011	0.979591	0.977985	1.01788	0.991819	0.972269	0.718052
Q5U2Q7	Eukaryotic peptide chain release factor subunit 1 OS=Rattus norvegicus GN=Etf1 PE=2 SV=3 - [ERF1_RAT]	4.12	2	2	3	437	49.0002	5.70654	0.957342	1.40277	0.98309	1.1144	0.97365	1.40028	1.07141	1.14845	1.03055	0.718672
Q6TXE9	Glutamyl-prolyl-tRNA synthetase OS=Rattus norvegicus GN=Eprs PE=1 SV=1 - [Q6TXE9_RAT]	18.57	27	27	45	1486	166.676	7.50342	1.0027	1.01608	0.974387	0.997723	0.975241	0.976735	0.958481	0.970153	0.972367	0.718951
P18418	Calreticulin OS=Rattus norvegicus GN=Calr PE=1 SV=1 - [CALR_RAT]	47.6	15	15	48	416	47.9658	4.48779	1.00793	0.946864	0.968643	0.97448	0.985017	1.01823	1.00924	1.00416	1.03046	0.71954
D3ZQN7	Laminin subunit beta 1 OS=Rattus norvegicus GN=Lamb1 PE=1 SV=3 - [D3ZQN7_RAT]	16.01	30	30	69	1786	197.264	4.97021	0.936917	0.990044	0.982622	0.969861	1.06241	0.969575	0.965975	0.999321	1.03038	0.720324
Q793F9	Vacuolar protein sorting-associated protein 4A OS=Rattus norvegicus GN=Vps4a PE=1 SV=1 - [VPS4A_RAT]	6.18	3	3	5	437	48.8761	7.79639	1.07085	1.06241	0.986789	1.04002	1.02277	0.972018	1.03968	1.01149	0.97257	0.720808
O35264	Platelet-activating factor acetylhydrolase IB subunit beta OS=Rattus norvegicus GN=Pafah1b2 PE=1 SV=1 - [PA1B2_RAT]	3.93	1	1	2	229	25.5652	5.92236	0.897523	1.03315		0.965335	0.89309	1.09605		0.994571	1.03029	0.721167
Q6NYB7	Ras-related protein Rab-1A OS=Rattus norvegicus GN=Rab1A PE=1 SV=3 - [RAB1A_RAT]	48.29	4	9	23	205	22.6634	6.21436	1.06196	0.988482	0.99894	1.01646	0.96224	1.01583	0.987929	0.988665	0.972655	0.721587
P24329	Thiosulfate sulfurtransferase OS=Rattus norvegicus GN=Tst PE=1 SV=3 - [THTR_RAT]	29.63	8	8	21	297	33.3858	7.85498	0.939133	1.01779	1.02836	0.995094	1.00009	0.959153	0.944719	0.967988	0.97276	0.722545
F1LN42	Tensin 1 OS=Rattus norvegicus GN=Tns1 PE=1 SV=2 - [F1LN42_RAT]	3.09	5	5	7	1909	203.784	7.76709	0.93344	1.01833	0.98913	0.9803	1.00274	0.797007	1.06107	0.953604	0.972767	0.722609
P09495	Tropomyosin alpha-4 chain OS=Rattus norvegicus GN=Tpm4 PE=1 SV=3 - [TPM4_RAT]	61.69	6	22	800	248	28.4925	4.69092	0.962225	0.927147	0.982292	0.957222	1.00512	0.94082	1.01219	0.986044	1.03011	0.722817
F1LQ09	Atlastin GTPase 2 OS=Rattus norvegicus GN=Atl2 PE=1 SV=1 - [F1LQ09_RAT]	16.47	8	8	19	583	66.1531	5.5415	0.964703	0.963817	1.05454	0.994353	0.970767	0.950492	0.980647	0.967302	0.972796	0.722869
O55096	Dipeptidyl peptidase 3 OS=Rattus norvegicus GN=Dpp3 PE=1 SV=2 - [DPP3_RAT]	10.03	6	6	9	738	82.9869	5.22412	0.961326	0.983536	1.04335	0.996069	1.01787	1.02404	1.0356	1.02583	1.02988	0.724963
D3ZLL8	Uncharacterized protein OS=Rattus norvegicus GN=LOC691716 PE=3 SV=1 - [D3ZLL8_RAT]	30	4	4	7	130	14.8449	10.1255	1.04746	1.02802	1.00231	1.02593	0.995837	0.972262	1.02703	0.998375	0.973139	0.726014
B4F7A5	CD99 molecule (Xg blood group) OS=Rattus norvegicus GN=Cd99 PE=1 SV=1 - [B4F7A5_RAT]	20	2	2	2	165	16.5784	5.12256	0.993539	0.953912		0.973726	1.02176	0.873467		0.947612	0.973182	0.726409
B5DF63	Sarcolemmal membrane-associated protein OS=Rattus norvegicus GN=Slmap PE=1 SV=1 - [B5DF63_RAT]	15.89	12	12	36	749	85.9677	5.2876	0.917668	1.03837	1.10928	1.02178	1.05155	1.09712	1.00769	1.05212	1.0297	0.726697
A0A0G2JWD2	Fragile X mental retardation syndrome-related protein 1 OS=Rattus norvegicus GN=Fxr1 PE=1 SV=1 - [A0A0G2JWD2_RAT]	19.18	10	10	22	563	63.3506	6.39209	1.05114	0.987485	1.0443	1.02764	0.985976	1.03384	0.980732	1.00018	0.97328	0.7273
P47853	Biglycan OS=Rattus norvegicus GN=Bgn PE=1 SV=1 - [PGS1_RAT]	30.89	8	9	54	369	41.6797	7.51807	1.22092	0.882102	0.896216	0.999747	0.909161	0.977631	1.20132	1.02937	1.02963	0.727343
A0A0G2K7X3	Nuclear ubiquitous casein and cyclin-dependent kinase substrate 1 OS=Rattus norvegicus GN=Nucks1 PE=1 SV=1 - [A0A0G2K7X3_RAT]	3.7	1	1	2	243	27.035	5.04639	0.970523	1.01814		0.994329	1.0004	1.04703		1.02372	1.02956	0.72804
F1M964	Mitochondrial-processing peptidase subunit alpha OS=Rattus norvegicus GN=Pmpca PE=1 SV=2 - [F1M964_RAT]	11.09	6	6	10	523	58.3437	7.94287	0.872343	1.12313	1.0248	1.00676	1.05078	1.04983	1.00891	1.03651	1.02955	0.728113
Q6Q0N1	Cytosolic non-specific dipeptidase OS=Rattus norvegicus GN=Cndp2 PE=1 SV=1 - [CNDP2_RAT]	21.05	8	8	12	475	52.6596	5.65576	1.02512	0.998651	1.02301	1.01559	0.941104	1.0139	1.01083	0.988613	0.973433	0.728707
D4AC23	Chaperonin-containing TCP1 subunit 7 OS=Rattus norvegicus GN=Cct7 PE=1 SV=1 - [D4AC23_RAT]	22.61	11	11	26	544	59.6202	8.00146	1.05468	0.995745	1.0044	1.01827	0.985541	1.00052	0.987696	0.991254	0.973464	0.728988
Q5M7U6	Actin-related protein 2 OS=Rattus norvegicus GN=Actr2 PE=2 SV=1 - [ARP2_RAT]	8.12	4	5	134	394	44.7052	6.7417	1.09829	0.97577	1.01887	1.03098	0.993542	1.03859	0.97881	1.00365	0.973491	0.729236
Q8VH49	HIG1 domain family member 1A, mitochondrial OS=Rattus norvegicus GN=Higd1a PE=1 SV=2 - [HIG1A_RAT]	19.35	1	1	5	93	10.2942	9.99365	1.01432	1.05727	0.986241	1.01928	0.996107	0.971036	1.00973	0.99229	0.973523	0.729536
B0BN63	Activator of Hsp90 ATPase activity 1 OS=Rattus norvegicus GN=Ahsa1 PE=1 SV=1 - [B0BN63_RAT]	17.46	5	5	8	338	38.0802	5.52881	1.00762	0.974518	0.983278	0.988472	1.02382	1.02999	0.998227	1.01735	1.02921	0.73131
Q7M0E3	Destrin OS=Rattus norvegicus GN=Dstn PE=1 SV=3 - [DEST_RAT]	42.42	7	8	20	165	18.5215	8.03076	0.964301	0.94797	0.960036	0.957436	0.911085	0.987453	1.05758	0.985373	1.02918	0.73161
P83953	Importin subunit alpha-5 OS=Rattus norvegicus GN=Kpna1 PE=1 SV=1 - [IMA5_RAT]	13.01	6	6	7	538	60.0984	4.97021	1.04194	1.01491	1.00218	1.01968	0.918442	1.01306	1.04725	0.992916	0.973754	0.731656
P20070	NADH-cytochrome b5 reductase 3 OS=Rattus norvegicus GN=Cyb5r3 PE=1 SV=2 - [NB5R3_RAT]	19.27	5	5	24	301	34.1527	8.38232	1.08864	0.965969	0.949349	1.00132	0.966241	1.07191	1.05308	1.03041	1.02905	0.732823
A0A0G2JTG7	Heterogeneous nuclear ribonucleoprotein H OS=Rattus norvegicus GN=Hnrnph1 PE=1 SV=1 - [A0A0G2JTG7_RAT]	12.25	3	5	7	449	49.1684	6.30322	0.984925	0.942392	1.03028	0.985864	0.899423	0.933569	1.04755	0.960179	0.973947	0.733422
P04906	Glutathione S-transferase P OS=Rattus norvegicus GN=Gstp1 PE=1 SV=2 - [GSTP1_RAT]	30.48	5	5	28	210	23.4241	7.35693	1.05587	0.995486	0.972617	1.00799	0.976966	0.954752	1.01348	0.981731	0.973948	0.73343
P62982	Ubiquitin-40S ribosomal protein S27a OS=Rattus norvegicus GN=Rps27a PE=1 SV=2 - [RS27A_RAT]	42.95	7	7	113	156	17.9395	9.64209	1.02838	1.03623	0.995211	1.01994	1.02726	0.989133	0.963808	0.993399	0.973977	0.7337
D4A994	ER membrane protein complex subunit 1 OS=Rattus norvegicus GN=Emc1 PE=1 SV=1 - [D4A994_RAT]	5.04	4	4	5	993	111.115	7.31299	1.02535	0.95911	0.982291	0.988919	0.958609	0.879754	1.05211	0.963492	0.974288	0.73656
D3ZPF0	Four and a half LIM domains 3 OS=Rattus norvegicus GN=Fhl3 PE=1 SV=1 - [D3ZPF0_RAT]	44.79	11	11	57	288	31.7458	6.04932	0.967589	1.03144	1.02488	1.00797	1.03385	0.962059	0.950523	0.982144	0.97438	0.737403
Q64057	Alpha-aminoadipic semialdehyde dehydrogenase OS=Rattus norvegicus GN=Aldh7a1 PE=1 SV=2 - [AL7A1_RAT]	12.8	4	4	7	539	58.7114	7.86963	1.00502		1.07395	1.03948	1.00806		1.01781	1.01294	0.974462	0.738159
A0A0G2K8K0	Uncharacterized protein OS=Rattus norvegicus GN=Sfpq PE=1 SV=1 - [A0A0G2K8K0_RAT]	7.76	4	4	6	696	75.039	9.39307	1.06834	0.988904	0.932984	0.996741	0.992941	1.12293	0.959488	1.02512	1.02847	0.738337
A0A0G2K398	Glutathione peroxidase OS=Rattus norvegicus GN=Gpx4 PE=1 SV=1 - [A0A0G2K398_RAT]	15.31	3	3	8	196	22.0599	8.39697	1.09087	0.993154	1.01395	1.03266	0.994422	1.0042	1.02032	1.00631	0.974487	0.73839
P83941	Elongin-C OS=Rattus norvegicus GN=Eloc PE=1 SV=1 - [ELOC_RAT]	54.46	5	5	13	112	12.465	4.77979	0.957073	0.969034	1.09809	1.00807	0.99269	0.944245	1.01014	0.982357	0.974498	0.738486
Q6P725	Desmin OS=Rattus norvegicus GN=Des PE=1 SV=1 - [Q6P725_RAT]	79.53	32	37	638	469	53.3901	5.2749	0.984681	1.02707	1.01626	1.00934	1.03193	1.03536	1.04676	1.03801	1.02841	0.738895
Q4QQV8	Charged multivesicular body protein 5 OS=Rattus norvegicus GN=Chmp5 PE=2 SV=1 - [CHMP5_RAT]	3.2	1	1	2	219	24.5603	4.79248		0.984186	1.02187	1.00303		0.97716	1.08584	1.0315	1.02839	0.739141
Q6P685	Eukaryotic translation initiation factor 2 subunit beta OS=Rattus norvegicus GN=Eif2s2 PE=1 SV=1 - [Q6P685_RAT]	39.04	11	11	21	333	38.2193	5.79541	1.01639	0.999841	0.947536	0.987921	0.961134	0.949245	0.978062	0.962813	0.974586	0.739293
Q80W89	NADH dehydrogenase [ubiquinone] 1 alpha subcomplex subunit 11 OS=Rattus norvegicus GN=Ndufa11 PE=2 SV=1 - [NDUAB_RAT]	19.15	2	2	5	141	14.8443	8.08936	0.820063	1.01115	0.984711	0.938641	1.10749	0.813869	0.974311	0.965223	1.02832	0.739762
Q499P2	Leukotriene A(4) hydrolase OS=Rattus norvegicus GN=Lta4h PE=1 SV=1 - [Q499P2_RAT]	20.29	11	11	18	611	69.0451	6.20166	1.03502	0.940588	1.01537	0.996992	0.931229	0.987907	0.995985	0.971707	0.974638	0.739779
P83868	Prostaglandin E synthase 3 OS=Rattus norvegicus GN=Ptges3 PE=1 SV=2 - [TEBP_RAT]	25	3	3	7	160	18.7094	4.55127	0.992262	1.05694	0.915532	0.988245	1.00807	0.982755	1.05774	1.01619	1.02828	0.740169
Q5XIU9	Membrane-associated progesterone receptor component 2 OS=Rattus norvegicus GN=Pgrmc2 PE=1 SV=1 - [PGRC2_RAT]	13.36	2	2	4	217	23.3887	5.26221		0.934129	1.0112	0.972667		0.94788	0.948221	0.948051	0.974692	0.740277
Q68FR9	Elongation factor 1-delta OS=Rattus norvegicus GN=Eef1d PE=1 SV=2 - [EF1D_RAT]	33.1	9	10	31	281	31.3109	5.05908	0.987144	0.984526	0.983982	0.985217	1.0257	0.995575	1.01783	1.01304	1.02824	0.740555
Q5XIA8	Growth hormone-inducible transmembrane protein OS=Rattus norvegicus GN=Ghitm PE=2 SV=1 - [GHITM_RAT]	11.85	4	4	6	346	37.1534	9.78857	0.981118	1.06442	1.05063	1.03206	1.00851	0.962399	1.04717	1.00602	0.974778	0.741064
P18421	Proteasome subunit beta type-1 OS=Rattus norvegicus GN=Psmb1 PE=1 SV=3 - [PSB1_RAT]	32.92	7	7	18	240	26.4623	7.35693	0.989184	1.01711	0.995677	1.00066	0.96552	0.971538	0.98929	0.975449	0.974809	0.741354
Q4KM49	Tyrosine--tRNA ligase, cytoplasmic OS=Rattus norvegicus GN=Yars PE=2 SV=3 - [SYYC_RAT]	21.21	12	12	22	528	59.078	7.00537	1.03087	0.963271	1.00289	0.99901	0.973484	0.974009	0.974065	0.973852	0.974818	0.741431
D4A5K6	Zinc metallopeptidase STE24 OS=Rattus norvegicus GN=Zmpste24 PE=1 SV=1 - [D4A5K6_RAT]	5.05	2	2	2	475	54.8125	7.2251	1.34325		0.860504	1.10188	0.993472		1.15499	1.07423	0.97491	0.742276
F1M4V3	RCSD domain containing 1 (Predicted), isoform CRA_b OS=Rattus norvegicus GN=Rcsd1 PE=1 SV=2 - [F1M4V3_RAT]	17.8	4	4	8	382	40.5916	4.89404	0.978153	0.97568		0.976917	0.973803	0.931018		0.952411	0.974915	0.742324
F1LMI7	E3 ubiquitin-protein ligase RNF123 OS=Rattus norvegicus GN=Rnf123 PE=1 SV=1 - [F1LMI7_RAT]	2.67	4	4	9	1312	148.198	6.78564	1.06283	0.883507	1.02239	0.989577	0.936211	0.964067	0.994073	0.964784	0.974946	0.74261
Q68FZ8	Propionyl coenzyme A carboxylase, beta polypeptide OS=Rattus norvegicus GN=Pccb PE=1 SV=1 - [Q68FZ8_RAT]	25.51	11	11	32	541	58.6411	7.84033	0.933721	1.05684	1.01227	1.00094	1.07503	1.03384	0.977972	1.02895	1.02798	0.743031
Q5BK52	Protein kinase, X-linked OS=Rattus norvegicus GN=Prkx PE=2 SV=1 - [Q5BK52_RAT]	5.31	1	1	3	358	40.9121	7.00537	0.978082		1.02721	1.00265	1.03493		0.920231	0.977578	0.974998	0.743093
Q63768	Adapter molecule crk OS=Rattus norvegicus GN=Crk PE=1 SV=1 - [CRK_RAT]	27.96	7	7	9	304	33.824	5.5542	1.05006	0.956924	1.02048	1.00915	0.972112	1.02314	0.956524	0.983925	0.975001	0.743118
Q4QQV4	Dead end homolog 1 (Zebrafish) OS=Rattus norvegicus GN=Hars PE=1 SV=1 - [Q4QQV4_RAT]	23.43	12	12	18	508	57.3241	6.11279	0.983691	1.01658	1.0025	1.00093	0.956705	0.999877	0.971154	0.975912	0.97501	0.743197
A0A0G2JSR7	Matrin-3 OS=Rattus norvegicus GN=Matr3 PE=1 SV=1 - [A0A0G2JSR7_RAT]	4.02	3	3	4	845	94.4438	6.25244	1.03849	0.988778		1.01363	1.05958	1.02423		1.04191	1.02789	0.743852
A0JPQ4	Tripartite motif-containing protein 72 OS=Rattus norvegicus GN=Trim72 PE=1 SV=1 - [TRI72_RAT]	53.25	23	23	206	477	52.7978	6.26514	0.977297	1.00784	1.06972	1.01829	1.01925	0.992681	0.966824	0.992919	0.975087	0.743907
A0A0G2K2T1	Taxilin beta OS=Rattus norvegicus GN=Txlnb PE=1 SV=1 - [A0A0G2K2T1_RAT]	25.99	18	18	41	685	76.9092	5.09717	0.955176	1.08529	1.01744	1.0193	1.04978	0.918193	1.01427	0.994078	0.975256	0.745464
P45592	Cofilin-1 OS=Rattus norvegicus GN=Cfl1 PE=1 SV=3 - [COF1_RAT]	68.67	7	12	62	166	18.5207	8.08936	1.04865	0.992974	0.875591	0.972404	0.976854	0.985226	1.03547	0.999183	1.02754	0.747201
Q6AYD3	Proliferation-associated protein 2G4 OS=Rattus norvegicus GN=Pa2g4 PE=1 SV=1 - [PA2G4_RAT]	22.59	8	9	24	394	43.6292	6.85889	1.05681	0.996103	0.996722	1.01655	0.958787	1.0123	1.00387	0.991652	0.975512	0.747829
D3ZU79	Leucine-rich single-pass membrane protein 1 OS=Rattus norvegicus GN=Lsmem1 PE=1 SV=2 - [D3ZU79_RAT]	12.5	2	2	2	128	14.4364	5.79541		0.971382	1.04262	1.007		1.06193	0.9028	0.982366	0.975535	0.748043
A0A0A0MXW3	Histone H2A OS=Rattus norvegicus GN=H2afz PE=3 SV=1 - [A0A0A0MXW3_RAT]	20.47	1	3	25	127	13.4135	10.5796	1.04904	0.983187	1.00388	1.01204	0.959305	1.06576	0.936824	0.987295	0.975551	0.748188
M0RCP9	Peptidyl-prolyl cis-trans isomerase OS=Rattus norvegicus GN=Pin4 PE=1 SV=1 - [M0RCP9_RAT]	14.5	2	2	2	131	13.806	9.77393		0.956956	1.03622	0.996588		1.07952	0.9681	1.02381	1.02731	0.749358
B5DFN3	Ubiquinol-cytochrome-c reductase complex assembly factor 2 OS=Rattus norvegicus GN=Uqcc2 PE=2 SV=1 - [UQCC2_RAT]	36.03	4	4	4	136	16.3203	9.23193	0.901787	1.11392		1.00785	0.977428	0.989475		0.983451	0.975788	0.750376
F1LRB8	S-adenosylmethionine synthase OS=Rattus norvegicus GN=Mat2a PE=1 SV=2 - [F1LRB8_RAT]	7.85	3	3	6	395	43.6473	6.3667	0.98625	0.9827		0.984475	0.993476	1.02887		1.01117	1.02712	0.751231
F1LU71	AU RNA binding protein/enoyl-coenzyme A hydratase (Predicted), isoform CRA_a OS=Rattus norvegicus GN=Auh PE=1 SV=2 - [F1LU71_RAT]	22.86	8	8	14	315	33.32	9.42236	1.0197	1.03575	1.04117	1.03221	0.997688	1.02424	1.00071	1.00755	0.976107	0.753325
Q5XIT9	Methylcrotonoyl-CoA carboxylase beta chain, mitochondrial OS=Rattus norvegicus GN=Mccc2 PE=2 SV=1 - [MCCB_RAT]	29.84	14	14	24	563	61.4784	8.30908	0.967069	0.985019	1.02026	0.990783	1.02512	1.02957	0.997514	1.0174	1.02687	0.753641
A2RRU1	Glycogen [starch] synthase, muscle OS=Rattus norvegicus GN=Gys1 PE=1 SV=1 - [GYS1_RAT]	44.17	24	27	103	738	84.0186	6.17627	0.935522	1.00508	1.02439	0.98833	1.02861	1.02803	0.987919	1.01485	1.02684	0.753927
D3ZXK4	Abhydrolase domain-containing 11 OS=Rattus norvegicus GN=Abhd11 PE=1 SV=1 - [D3ZXK4_RAT]	6.51	2	2	6	307	33.1953	9.30518	1.04121	1.03049	1.08636	1.05269	1.01663	1.02295	1.04331	1.02763	0.976197	0.754157
D3ZE00	Uncharacterized protein OS=Rattus norvegicus PE=1 SV=3 - [D3ZE00_RAT]	19.39	2	2	2	98	10.8422	6.58057	1.10939		0.956792	1.03309	0.996337		1.021	1.00867	0.976364	0.755701
A0JPM9	Eukaryotic translation initiation factor 3 subunit J OS=Rattus norvegicus GN=Eif3j PE=1 SV=1 - [EIF3J_RAT]	24.32	7	7	17	259	29.1695	4.80518	1.01219	1.01174	0.989527	1.00449	0.978422	0.938905	1.02509	0.980805	0.976426	0.756273
B0BMY7	Protein tyrosine kinase 9-like (A6-related protein) (Predicted), isoform CRA_b OS=Rattus norvegicus GN=Twf2 PE=1 SV=1 - [B0BMY7_RAT]	39.83	12	12	22	349	39.4484	6.80029	0.948285	0.970545	0.96083	0.959886	1.04927	1.02639	0.880334	0.98533	1.02651	0.757078
D3ZTT7	Sad1 and UNC84 domain-containing 2 OS=Rattus norvegicus GN=Sun2 PE=1 SV=1 - [D3ZTT7_RAT]	8.63	6	6	12	730	81.4773	6.87354	0.978722	1.0253	1.00233	1.00212	1.01525	1.00588	1.06449	1.02854	1.02637	0.758428
O35567	Bifunctional purine biosynthesis protein PURH OS=Rattus norvegicus GN=Atic PE=1 SV=2 - [PUR9_RAT]	37.84	16	16	48	592	64.1682	7.13721	0.986639	0.989106	0.992259	0.989335	0.954189	0.964201	0.980631	0.96634	0.976758	0.759343
P17220	Proteasome subunit alpha type-2 OS=Rattus norvegicus GN=Psma2 PE=1 SV=3 - [PSA2_RAT]	19.66	4	4	9	234	25.9103	7.43018	1.05481	1.00553	0.943474	1.00127	0.997805	0.966786	0.969402	0.977998	0.976758	0.759345
B5DFG2	Hnrnpl protein (Fragment) OS=Rattus norvegicus GN=Hnrnpl PE=2 SV=1 - [B5DFG2_RAT]	12.96	4	4	4	571	61.945	7.12256	0.974069	0.911483	1.02309	0.969546	0.962676	1.10748	0.914843	0.995001	1.02625	0.759497
D3ZD89	N(alpha)-acetyltransferase 15, NatA auxiliary subunit OS=Rattus norvegicus GN=Naa15 PE=1 SV=2 - [D3ZD89_RAT]	5.2	5	5	8	865	100.946	7.60596	1.05223	1.02517	1.05954	1.04565	1.00354	1.09037	0.970174	1.02136	0.976775	0.7595
Q794E4	Heterogeneous nuclear ribonucleoprotein F OS=Rattus norvegicus GN=Hnrnpf PE=1 SV=3 - [HNRPF_RAT]	12.53	2	4	9	415	45.7009	5.49072	0.960284	1.02817	0.976062	0.988172	1.0326	1.01745	0.992091	1.01405	1.02619	0.760151
Q5RJK5	Chromobox 3 OS=Rattus norvegicus GN=Cbx3 PE=1 SV=1 - [Q5RJK5_RAT]	13.66	2	2	6	183	20.7984	5.32568	1.0155	0.939317	0.916149	0.956988	0.964618	0.897854	0.94214	0.934871	0.976889	0.760556
Q4KM73	UMP-CMP kinase OS=Rattus norvegicus GN=Cmpk1 PE=1 SV=2 - [KCY_RAT]	31.63	6	6	16	196	22.1552	5.8335	0.994298	0.9941	0.966848	0.985082	1.02844	1.01029	0.993312	1.01068	1.02599	0.762092
A0A0G2K4C6	Malic enzyme OS=Rattus norvegicus GN=Me3 PE=3 SV=1 - [A0A0G2K4C6_RAT]	15.24	8	8	19	571	63.3957	7.82568	0.87742	1.04211	0.965384	0.961637	1.01155	0.962879	0.985369	0.9866	1.02596	0.762338
P01835	Ig kappa chain C region, B allele OS=Rattus norvegicus PE=1 SV=1 - [KACB_RAT]	49.06	5	5	48	106	11.5935	5.16064	1.08735	1.02942	0.739981	0.952252	0.911626	0.935141	1.08414	0.97697	1.02596	0.762361
Q6P799	Serine--tRNA ligase, cytoplasmic OS=Rattus norvegicus GN=Sars PE=1 SV=3 - [SYSC_RAT]	12.7	7	7	14	512	58.5508	6.18896	0.972903	1.01124	1.0141	0.999413	1.00672	0.965854	0.957104	0.976558	0.977132	0.76281
B2RYG6	Ubiquitin thioesterase OTUB1 OS=Rattus norvegicus GN=Otub1 PE=1 SV=1 - [OTUB1_RAT]	22.14	5	5	10	271	31.2504	4.94482	0.9614	0.988142		0.974771	0.994495	1.00552		1.00001	1.02589	0.763004
Q6AY30	Saccharopine dehydrogenase-like oxidoreductase OS=Rattus norvegicus GN=Sccpdh PE=1 SV=1 - [SCPDL_RAT]	5.59	3	3	4	429	47.0581	8.83643	1.02379	0.985889	1.00468	1.00478	1.01013	1.02944	1.05282	1.0308	1.02589	0.763014
P35745	Acylphosphatase-2 OS=Rattus norvegicus GN=Acyp2 PE=1 SV=2 - [ACYP2_RAT]	61.86	6	6	43	97	10.8565	9.26123	0.975794	1.02056	1.00545	1.0006	0.984159	0.967189	0.981912	0.977753	0.977166	0.763127
P85972	Vinculin OS=Rattus norvegicus GN=Vcl PE=1 SV=1 - [VINC_RAT]	61.44	60	60	173	1066	116.542	6.0874	1.01154	0.948657	1.01348	0.991225	0.981778	1.03768	1.03102	1.01683	1.02583	0.763604
Q9QVC8	Peptidyl-prolyl cis-trans isomerase FKBP4 OS=Rattus norvegicus GN=Fkbp4 PE=1 SV=3 - [FKBP4_RAT]	12.01	6	6	10	458	51.4178	5.61768	0.994253	1.0248	1.00933	1.00946	0.994436	1.03246	0.932602	0.9865	0.977252	0.763922
F1LM84	Nidogen-1 OS=Rattus norvegicus GN=Nid1 PE=1 SV=1 - [F1LM84_RAT]	16.29	18	19	46	1246	136.952	5.46533	1.05601	0.979769	1.00467	1.01348	0.972749	1.02174	0.976889	0.99046	0.977284	0.764215
A0A0H2UHQ8	40S ribosomal protein S17 OS=Rattus norvegicus GN=Rps17 PE=3 SV=1 - [A0A0H2UHQ8_RAT]	55.97	6	6	24	134	15.3693	9.77393	1.02904	1.0077	0.98405	1.00693	1.04057	1.03769	1.02023	1.03283	1.02572	0.764625
Q66HF9	Leucine-rich repeat flightless-interacting protein 1 OS=Rattus norvegicus GN=Lrrfip1 PE=1 SV=1 - [LRRF1_RAT]	2.17	2	2	2	738	79.9706	4.77979	0.968531		0.92537	0.946951	0.981551		0.960896	0.971224	1.02563	0.765483
D3ZVR7	Prostamide/prostaglandin F synthase OS=Rattus norvegicus GN=Fam213b PE=3 SV=1 - [PGFS_RAT]	8.46	2	2	3	201	21.5932	6.02393		0.930069	0.948158	0.939113		0.933307	0.902571	0.917939	0.977453	0.765786
D3Z9E1	Elastin microfibril interfacer 1 OS=Rattus norvegicus GN=Emilin1 PE=1 SV=1 - [D3Z9E1_RAT]	1	1	1	2	900	94.4468	4.98291	1.098	0.927625		1.01281	0.959838	1.02015		0.989994	0.977472	0.765964
Q812D3	Peptidyl-prolyl cis-trans isomerase-like 3 OS=Rattus norvegicus GN=Ppil3 PE=2 SV=1 - [PPIL3_RAT]	8.07	1	1	2	161	18.1019	6.78564	0.98486		1.00328	0.99407	0.960308		0.983141	0.971724	0.977521	0.766417
G3V8S6	Histidine rich calcium binding protein, isoform CRA_b OS=Rattus norvegicus GN=Hrc PE=1 SV=1 - [G3V8S6_RAT]	20.42	12	12	53	754	86.4517	4.53857	0.976489	0.960397	1.0555	0.997462	1.05711	0.958766	1.0529	1.02292	1.02553	0.766515
B5DF03	Peptidylprolyl isomerase (Fragment) OS=Rattus norvegicus GN=Fkbp3 PE=2 SV=1 - [B5DF03_RAT]	40.91	9	9	27	220	24.8191	9.27588	0.965939	1.01445	1.01999	1.00012	1.03535	1.03525	1.00614	1.02558	1.02545	0.767212
A0A0G2KAD6	Aspartate-beta-hydroxylase OS=Rattus norvegicus GN=Asph PE=1 SV=1 - [A0A0G2KAD6_RAT]	34.3	6	8	60	207	22.6499	9.71533	0.999463	0.984767	1.0101	0.998109	0.991322	0.997073	0.93891	0.975769	0.977617	0.767307
Q5RK08	Glioblastoma amplified sequence OS=Rattus norvegicus GN=Gbas PE=1 SV=1 - [Q5RK08_RAT]	45.55	14	14	89	281	32.9209	9.36377	0.924784	1.01376	1.05145	0.996666	1.04621	1.02183	0.997838	1.02196	1.02538	0.767937
F1M3U4	Uncharacterized protein OS=Rattus norvegicus PE=1 SV=2 - [F1M3U4_RAT]	12.5	1	2	32	120	13.0315	6.78564	1.05557	0.988423	0.990042	1.01135	0.961706	0.97908	1.02603	0.98894	0.977845	0.769424
Q5RK30	Ribosome maturation protein SBDS OS=Rattus norvegicus GN=Sbds PE=2 SV=1 - [SBDS_RAT]	20	6	6	7	250	28.7343	8.74854	0.953899	1.08073	0.985341	1.00666	1.01197	1.09083	0.993158	1.03199	1.02516	0.770027
D3Z8E0	Ribosomal protein S6 kinase OS=Rattus norvegicus GN=Rps6ka3 PE=1 SV=2 - [D3Z8E0_RAT]	14.05	9	10	17	740	83.6709	6.88818	0.934832	1.00853	1.00104	0.981466	1.0309	1.0187	0.96873	1.00611	1.02511	0.770511
Q811R1	HOMER1F OS=Rattus norvegicus GN=Homer1 PE=2 SV=1 - [Q811R1_RAT]	25	4	4	6	180	20.6837	5.0083	1.08883	0.916499	1.07071	1.02535	0.996666	1.01487	0.996923	1.00282	0.97803	0.771144
Q9QX69	LanC-like protein 1 OS=Rattus norvegicus GN=Lancl1 PE=1 SV=2 - [LANC1_RAT]	16.04	5	5	13	399	45.2105	7.6499	1.00616	1.02181	1.00074	1.00957	1.01335	0.968956	0.979927	0.98741	0.978049	0.771322
Q3KRF2	High density lipoprotein binding protein (Vigilin) OS=Rattus norvegicus GN=Hdlbp PE=1 SV=1 - [Q3KRF2_RAT]	1.81	2	2	2	1268	141.608	6.94678	1.06708	0.983232		1.02516	1.04338	1.05798		1.05068	1.0249	0.772573
P24155	Thimet oligopeptidase OS=Rattus norvegicus GN=Thop1 PE=1 SV=4 - [THOP1_RAT]	13.1	8	8	16	687	78.3354	5.93506	1.00864	1.02609	0.963887	0.999538	0.967344	0.981836	0.984127	0.977769	0.978221	0.772914
E2RUH2	Ribonuclease inhibitor OS=Rattus norvegicus GN=Rnh1 PE=1 SV=1 - [E2RUH2_RAT]	49.56	16	16	44	456	49.8871	4.79248	1.047	0.951625	1.00727	1.00197	0.965922	0.961996	1.01264	0.980186	0.978263	0.773307
Q6P9U0	Serine (Or cysteine) peptidase inhibitor, clade B, member 6a OS=Rattus norvegicus GN=Serpinb6 PE=1 SV=1 - [Q6P9U0_RAT]	26.65	10	10	26	379	42.9909	6.1001	1.01179	0.961854	0.96636	0.980002	0.98279	0.98586	1.04424	1.0043	1.02479	0.773627
Q5U2Z3	Nucleosome assembly protein 1-like 4 OS=Rattus norvegicus GN=Nap1l4 PE=1 SV=1 - [NP1L4_RAT]	24.61	8	8	32	386	43.8895	4.67822	0.989672	1.0253	1.02234	1.01244	1.01052	0.974814	0.986555	0.99063	0.97846	0.775137
D4ADF5	Programmed cell death 5 OS=Rattus norvegicus GN=Pdcd5 PE=1 SV=1 - [D4ADF5_RAT]	64.8	8	8	22	125	14.1953	5.68115	1.00239	0.993242	1.03616	1.0106	1.00721	0.942702	1.01664	0.98885	0.978481	0.775332
P86172	NmrA-like family domain-containing protein 1 (Fragments) OS=Rattus norvegicus GN=Nmral1 PE=1 SV=1 - [NMRL1_RAT]	28	4	4	4	150	16.8908	7.50342	0.972624	0.999201		0.985913	0.98889	0.940729		0.964809	0.978595	0.776397
B5DFC8	Eukaryotic translation initiation factor 3 subunit C OS=Rattus norvegicus GN=Eif3c PE=1 SV=1 - [EIF3C_RAT]	3.73	4	4	11	911	105.369	5.78271	1.05492	0.998872	1.01063	1.02148	1.08924	1.03578	1.01444	1.04649	1.02448	0.776579
D3ZPR0	Chromosome segregation 1-like OS=Rattus norvegicus GN=Cse1l PE=1 SV=1 - [D3ZPR0_RAT]	17.2	15	15	22	971	110.144	5.77002	1.03249	0.970402	1.01866	1.00718	1.00725	0.964492	0.98526	0.985667	0.978636	0.776778
Q5BJP7	Afm protein (Fragment) OS=Rattus norvegicus GN=Afm PE=2 SV=1 - [Q5BJP7_RAT]	19.01	8	8	12	463	52.6087	6.0874	1.05751	1.02076	0.864472	0.980911	0.969797	1.01733	1.0273	1.00481	1.02436	0.777738
Q6P6R6	Transglutaminase 2, C polypeptide OS=Rattus norvegicus GN=Tgm2 PE=2 SV=1 - [Q6P6R6_RAT]	21.57	14	14	44	686	76.8871	5.07178	1.04245	0.952802	1.0226	1.00595	0.96332	1.01473	0.975874	0.984642	0.978815	0.778442
P52481	Adenylyl cyclase-associated protein 2 OS=Rattus norvegicus GN=Cap2 PE=1 SV=1 - [CAP2_RAT]	36.9	16	18	57	477	52.8791	7.1665	1.01721	1.00504	1.06339	1.02855	1.01511	0.990646	1.01457	1.00678	0.978833	0.778611
D3ZVM5	Heat shock protein family A (Hsp70) member 12B OS=Rattus norvegicus GN=Hspa12b PE=1 SV=3 - [D3ZVM5_RAT]	5.11	3	3	3	685	76.1471	8.41162	1.00649	1.09226		1.04938	1.06842	1.08123		1.07482	1.02425	0.778828
D4A5E5	Sarcoglycan, beta OS=Rattus norvegicus GN=Sgcb PE=4 SV=2 - [D4A5E5_RAT]	9.09	2	2	4	297	32.8258	8.6167	1.10041	0.966452	0.89562	0.987493	1.03785	0.975825	1.02051	1.0114	1.02421	0.779281
P50399	Rab GDP dissociation inhibitor beta OS=Rattus norvegicus GN=Gdi2 PE=1 SV=2 - [GDIB_RAT]	59.33	19	22	75	445	50.5047	6.25244	0.945378	0.995514	1.00908	0.983325	1.00095	1.002	1.01828	1.00708	1.02415	0.779772
Q01129	Decorin OS=Rattus norvegicus GN=Dcn PE=1 SV=1 - [PGS2_RAT]	38.7	12	13	111	354	39.7799	8.79248	1.12251	0.925804	0.924374	0.990896	0.930836	0.970419	1.00892	0.970059	0.978972	0.779906
P04897	Guanine nucleotide-binding protein G(i) subunit alpha-2 OS=Rattus norvegicus GN=Gnai2 PE=1 SV=3 - [GNAI2_RAT]	19.44	4	5	12	355	40.4731	5.45264	1.07036	0.924884	0.951571	0.982272	0.980039	0.944435	0.960691	0.961721	0.979078	0.780891
Q5XIH6	Tripartite motif-containing protein 54 OS=Rattus norvegicus GN=Trim54 PE=2 SV=1 - [TRI54_RAT]	24.73	8	8	10	364	41.0042	5.12256	1.11573	0.984714	0.996209	1.03222	1.06949	1.00943	0.953116	1.01068	0.979134	0.781408
D4ABI6	Ubiquitin carboxyl-terminal hydrolase OS=Rattus norvegicus GN=Uchl3 PE=1 SV=2 - [D4ABI6_RAT]	48.26	8	9	29	230	26.093	5.10986	0.996764	0.960839	0.914329	0.95731	0.983794	0.959127	0.997796	0.980239	1.02395	0.781751
D4A8F2	Ras suppressor protein 1 OS=Rattus norvegicus GN=Rsu1 PE=1 SV=3 - [D4A8F2_RAT]	20.22	6	6	10	277	31.3176	7.95752	0.990074	0.973881	0.943662	0.969205	0.975955	0.985433	1.0158	0.992398	1.02393	0.781962
Q3KRD8	Eukaryotic translation initiation factor 6 OS=Rattus norvegicus GN=Eif6 PE=1 SV=1 - [IF6_RAT]	4.49	1	1	5	245	26.5542	4.7417	0.981267	1.05915	0.97525	1.00522	0.957419	0.965358	1.0302	0.984324	0.97921	0.782115
Q4V8H5	Aspartyl aminopeptidase OS=Rattus norvegicus GN=Dnpep PE=1 SV=1 - [Q4V8H5_RAT]	28.42	10	10	21	475	52.5219	7.25439	0.977362	1.00972	1.01314	1.00008	0.935622	1.00579	0.996661	0.979357	0.979282	0.782789
A1L1L0	BBX, HMG-box-containing OS=Rattus norvegicus GN=Bbx PE=1 SV=1 - [A1L1L0_RAT]	1.32	1	1	2	908	100.904	8.49951		0.955991	1.05127	1.00363		1.0158	0.949891	0.982845	0.979292	0.782885
A0A0G2JSL0	Proteasome subunit beta type OS=Rattus norvegicus GN=LOC100360846 PE=3 SV=1 - [A0A0G2JSL0_RAT]	12.61	3	3	10	238	25.2875	4.99561	1.0451	1.02561	0.988411	1.01971	0.989156	0.982604	1.02415	0.998636	0.979336	0.783295
P63245	Receptor of activated protein C kinase 1 OS=Rattus norvegicus GN=Rack1 PE=1 SV=3 - [RACK1_RAT]	32.81	11	11	33	317	35.0546	7.69385	1.0161	0.99099	1.04281	1.01663	1.01293	0.994497	0.979618	0.995681	0.97939	0.783801
A9UMV9	NADH:ubiquinone oxidoreductase subunit A7 OS=Rattus norvegicus GN=Ndufa7 PE=1 SV=1 - [A9UMV9_RAT]	70.54	9	9	44	112	12.4926	10.4771	0.953926	1.04619	1.04465	1.01492	1.04723	1.04985	1.01996	1.03901	1.02374	0.783836
G3V8Z9	COP9 (Constitutive photomorphogenic) homolog, subunit 7a (Arabidopsis thaliana) (Predicted) OS=Rattus norvegicus GN=Cops7a PE=1 SV=1 - [G3V8Z9_RAT]	26.18	5	5	14	275	30.201	7.86963	1.02611	0.985202	0.952073	0.987796	0.938772	0.986052	0.978034	0.967619	0.979574	0.785509
A0A0G2JXD0	RCG63708 OS=Rattus norvegicus GN=LOC103692829 PE=4 SV=1 - [A0A0G2JXD0_RAT]	29.26	2	4	15	188	21.4106	10.1108	1.01359	0.972843	0.997528	0.994653	1.02298	1.0329	0.998311	1.01807	1.02354	0.785751
B0BNG3	Lectin, mannose-binding 2 OS=Rattus norvegicus GN=Lman2 PE=1 SV=1 - [B0BNG3_RAT]	9.22	3	3	3	358	40.3672	6.94678		1.00761	1.03892	1.02327		1.02106	0.983759	1.00241	0.97962	0.785946
A0A096MJB5	Unc-45 myosin chaperone B OS=Rattus norvegicus GN=Unc45b PE=4 SV=1 - [A0A096MJB5_RAT]	35.74	29	29	61	929	103.333	7.81104	1.00195	1.00241	1.01649	1.00695	0.993139	0.989248	0.976998	0.986462	0.979654	0.786258
B0BNM1	NAD(P)H-hydrate epimerase OS=Rattus norvegicus GN=Naxe PE=2 SV=1 - [NNRE_RAT]	25.89	6	6	21	282	30.8707	6.88818	0.984142	0.943552	1.01392	0.980539	1.00075	1.00185	1.00783	1.00348	1.02339	0.787176
F1LPC7	Hepatoma-derived growth factor OS=Rattus norvegicus GN=Hdgf PE=1 SV=2 - [F1LPC7_RAT]	37.13	8	8	17	237	26.4236	4.83057	0.955792	0.953781	0.998062	0.969212	0.990958	0.985678	0.998864	0.991833	1.02334	0.787689
D3ZP49	Coiled-coil domain-containing protein 72-like OS=Rattus norvegicus GN=LOC100910678 PE=4 SV=2 - [D3ZP49_RAT]	25	2	2	3	64	7.11994	9.92041	1.02695	0.986348	0.959054	0.990783	0.969469	1.04186	0.901189	0.970839	0.979871	0.78828
G3V6G7	Polyribonucleotide nucleotidyltransferase 1 OS=Rattus norvegicus GN=Pnpt1 PE=1 SV=1 - [G3V6G7_RAT]	3.06	2	2	3	784	85.8435	8.1333	1.0142	1.05017		1.03219	0.992642	1.0302		1.01142	0.979882	0.788385
Q642A4	UPF0598 protein C8orf82 homolog OS=Rattus norvegicus PE=2 SV=1 - [CH082_RAT]	6.88	2	2	2	218	24.3813	8.5874	0.942199	1.07913		1.01066	0.994857	0.985879		0.990368	0.979919	0.788728
Q58FK9	Kynurenine--oxoglutarate transaminase 3 OS=Rattus norvegicus GN=Kyat3 PE=2 SV=1 - [KAT3_RAT]	16.3	5	6	9	454	51.0113	8.35303	1.0034	1.08747	1.03794	1.04293	1.00253	1.05452	1.0092	1.02208	0.980007	0.789552
B2RYS8	NADH dehydrogenase [ubiquinone] 1 beta subcomplex subunit 8, mitochondrial OS=Rattus norvegicus GN=Ndufb8 PE=1 SV=1 - [B2RYS8_RAT]	54.84	8	8	44	186	21.9444	6.04932	0.946	1.05989	0.988054	0.997983	0.990238	0.952413	0.991502	0.978051	0.980028	0.789747
P67779	Prohibitin OS=Rattus norvegicus GN=Phb PE=1 SV=1 - [PHB_RAT]	60.66	15	15	62	272	29.8019	5.75732	0.989401	1.05435	1.03878	1.02751	1.01079	0.985928	1.02438	1.00703	0.980072	0.790156
Q6P7P5	Basic leucine zipper and W2 domain-containing protein 1 OS=Rattus norvegicus GN=Bzw1 PE=1 SV=1 - [BZW1_RAT]	14.56	6	8	9	419	48.0127	5.92236	0.924703	1.00757	1.02631	0.986197	1.0205	0.987661	1.01822	1.00879	1.02291	0.791863
P10860	Glutamate dehydrogenase 1, mitochondrial OS=Rattus norvegicus GN=Glud1 PE=1 SV=2 - [DHE3_RAT]	36.2	17	17	62	558	61.3773	8.00146	0.946684	1.03258	1.00596	0.995076	1.04918	1.009	0.995181	1.01779	1.02282	0.792729
C9WPN6	Eukaryotic translation initiation factor 2 subunit 3, Y-linked OS=Rattus norvegicus GN=Eif2s3y PE=2 SV=2 - [IF2H_RAT]	11.86	5	5	9	472	51.1213	8.39697	1.04319	0.982149	0.928725	0.984689	1.02423	1.0085	0.988643	1.00712	1.02278	0.793107
Q63081	Protein disulfide-isomerase A6 OS=Rattus norvegicus GN=Pdia6 PE=1 SV=2 - [PDIA6_RAT]	33.18	12	12	31	440	48.1433	5.13525	1.01855	0.956654	0.974097	0.9831	0.982634	1.01483	1.01889	1.00545	1.02274	0.793571
M0RCH5	Glucosamine-6-phosphate isomerase OS=Rattus norvegicus GN=Gnpda1 PE=1 SV=2 - [M0RCH5_RAT]	4.8	1	1	2	250	27.9691	6.37939		1.03197	0.963298	0.997634		1.01016	1.03044	1.0203	1.02272	0.793744
D3ZFD0	Myosin XVIIIa OS=Rattus norvegicus GN=Myo18a PE=1 SV=2 - [D3ZFD0_RAT]	5.92	11	12	18	2044	232.523	6.354	1.02316	0.971338	0.962275	0.985592	0.925255	0.996828	0.976915	0.966333	0.980459	0.793774
B1WC28	Core histone macro-H2A OS=Rattus norvegicus GN=H2afy2 PE=1 SV=1 - [B1WC28_RAT]	4.57	1	2	4	372	40.0674	9.68604	1.02549	1.00097	1.05196	1.02614	0.931637	1.04076	1.0459	1.0061	0.980474	0.793908
A0A0G2JSK5	Integrin beta OS=Rattus norvegicus GN=Itgb1 PE=1 SV=1 - [A0A0G2JSK5_RAT]	8.02	6	6	12	798	88.2864	6.01123	1.09234	0.965422	1.01859	1.02545	0.988771	1.04332	0.984434	1.00551	0.980551	0.794635
D3ZYY0	Short chain dehydrogenase/reductase family 39U, member 1 OS=Rattus norvegicus GN=Sdr39u1 PE=1 SV=1 - [D3ZYY0_RAT]	14.43	4	4	5	298	31.9238	8.04541		1.00634	1.05461	1.03047		1.0493	0.971604	1.01045	0.98057	0.794813
Q9QZ81	Protein argonaute-2 OS=Rattus norvegicus GN=Ago2 PE=2 SV=2 - [AGO2_RAT]	4.07	3	3	4	860	97.2559	9.18799	0.982783	1.02636	1.05891	1.02268	1.03259	0.989142	0.987228	1.00299	0.980741	0.796409
G3V8T4	DNA damage-binding protein 1 OS=Rattus norvegicus GN=Ddb1 PE=1 SV=1 - [G3V8T4_RAT]	15.26	17	17	33	1140	126.86	5.26221	0.998444	1.00493	1.00095	1.00144	0.964962	1.00852	0.973087	0.982188	0.980773	0.796711
D3ZP47	Phosphohistidine phosphatase 1 OS=Rattus norvegicus GN=Phpt1 PE=1 SV=1 - [D3ZP47_RAT]	73.39	8	8	61	124	14.0017	5.52881	0.938121	0.990942	0.992311	0.973792	1.04357	0.9569	0.986125	0.995531	1.02232	0.797602
Q68FW9	COP9 signalosome complex subunit 3 OS=Rattus norvegicus GN=Cops3 PE=1 SV=1 - [CSN3_RAT]	13.95	5	5	7	423	47.828	6.65381	0.977326	1.01575	1.05326	1.01545	1.00968	0.995486	0.982892	0.996021	0.98087	0.797611
Q6AXV4	Sorting and assembly machinery component 50 homolog OS=Rattus norvegicus GN=Samm50 PE=1 SV=1 - [SAM50_RAT]	41.36	15	15	37	469	51.9274	6.80029	0.935182	1.01186	1.03737	0.994803	1.00054	1.01947	1.03089	1.01697	1.02228	0.798015
F7ESM5	Nitrilase 1, isoform CRA_a OS=Rattus norvegicus GN=Nit1 PE=1 SV=1 - [F7ESM5_RAT]	6.87	2	2	4	291	32.0129	6.3667	1.01232		0.971605	0.991964	0.990076		1.03776	1.01392	1.02213	0.799507
Q56R18	Importin subunit alpha OS=Rattus norvegicus GN=Kpna3 PE=1 SV=1 - [Q56R18_RAT]	21.69	5	9	20	521	57.7368	4.94482	1.02447	0.968298	0.967503	0.986757	0.983222	0.9386	0.98258	0.968134	0.981127	0.800014
R9PXU3	Protein kinase C and casein kinase substrate in neurons 2 protein OS=Rattus norvegicus GN=Pacsin2 PE=1 SV=2 - [R9PXU3_RAT]	5.58	3	3	3	484	55.3079	5.19873		0.943577	0.989566	0.966571		0.839058	1.05783	0.948442	0.981243	0.801106
D3ZIL6	Enoyl CoA hydratase domain-containing 2 OS=Rattus norvegicus GN=Echdc2 PE=1 SV=1 - [D3ZIL6_RAT]	18.58	5	5	7	296	31.7588	9.33447	1.00663	1.09279	0.9297	1.00971	1.04434	0.959667	0.968601	0.990871	0.981344	0.802046
G3V827	Cysteine conjugate-beta lyase 1, isoform CRA_a OS=Rattus norvegicus GN=Kyat1 PE=1 SV=1 - [G3V827_RAT]	24.51	9	10	23	457	51.5478	7.50342	0.961654	1.01746	1.04129	1.0068	0.999204	0.990445	0.974496	0.988048	0.981375	0.802339
A0JPJ7	Obg-like ATPase 1 OS=Rattus norvegicus GN=Ola1 PE=2 SV=1 - [OLA1_RAT]	51.52	19	19	61	396	44.5072	7.76709	1.00361	0.962281	0.992895	0.986261	1.00018	0.993355	1.02967	1.00774	1.02177	0.802993
P62083	40S ribosomal protein S7 OS=Rattus norvegicus GN=Rps7 PE=1 SV=1 - [RS7_RAT]	41.24	8	8	16	194	22.1133	10.0962	1.0151	1.0112	0.974932	1.00041	1.00913	0.987838	0.94878	0.981915	0.98151	0.803599
B5DF60	Eukaryotic translation initiation factor 1A, X-linked OS=Rattus norvegicus GN=Eif1ax PE=1 SV=1 - [B5DF60_RAT]	26.39	4	4	10	144	16.4502	5.23682	0.993769	0.957072	0.95709	0.96931	0.995316	1.04325	0.932295	0.990286	1.02164	0.804304
P62193	26S protease regulatory subunit 4 OS=Rattus norvegicus GN=Psmc1 PE=2 SV=1 - [PRS4_RAT]	30.45	12	13	26	440	49.1537	6.21436	0.997859	1.00347	1.00868	1.00334	0.990695	1.02936	0.934907	0.984988	0.981711	0.805486
F1LNH3	Collagen type VI alpha 2 chain OS=Rattus norvegicus GN=Col6a2 PE=1 SV=2 - [F1LNH3_RAT]	22.3	21	21	79	1027	109.591	6.60986	1.03272	0.967756	0.985417	0.995298	1.00273	1.02926	1.0181	1.0167	1.0215	0.80569
F1LMC2	Xin actin-binding repeat-containing protein 2 OS=Rattus norvegicus GN=Xirp2 PE=1 SV=1 - [F1LMC2_RAT]	4.66	14	15	18	3302	373.833	6.03662	0.962601	1.00123	0.863469	0.942433	0.897758	0.982735	1.00748	0.962658	1.02146	0.806065
D3ZZN4	Uncharacterized protein OS=Rattus norvegicus PE=4 SV=1 - [D3ZZN4_RAT]	32.73	5	5	9	110	12.6148	11.0483	1.00091	0.998866	0.990715	0.996829	0.993552	0.981027	0.961446	0.978675	0.981788	0.806205
P85834	Elongation factor Tu, mitochondrial OS=Rattus norvegicus GN=Tufm PE=1 SV=1 - [EFTU_RAT]	63.05	23	24	125	452	49.491	7.56201	0.929601	1.05788	1.0276	1.00503	1.06616	1.01171	1.00182	1.02656	1.02143	0.806375
D3ZS15	Uncharacterized protein OS=Rattus norvegicus PE=3 SV=2 - [D3ZS15_RAT]	6.6	1	1	2	106	11.7951	9.65674	0.965274		1.0707	1.01799	1.04048		0.958873	0.999675	0.98201	0.808285
D3ZK97	Histone H3 OS=Rattus norvegicus GN=H3f3c PE=3 SV=1 - [D3ZK97_RAT]	55.88	2	7	34	136	15.3485	11.2681	1.03867	0.755448	0.94863	0.914249	0.896302	1.03548	0.8691	0.933627	1.0212	0.808662
O88637	Ethanolamine-phosphate cytidylyltransferase OS=Rattus norvegicus GN=Pcyt2 PE=1 SV=1 - [PCY2_RAT]	10.89	5	5	9	404	45.1915	6.66846	0.929558	1.02171	1.03629	0.995851	1.06324	1.01945	0.968154	1.01695	1.02118	0.808768
Q9NQR8	NADH dehydrogenase [ubiquinone] 1 alpha subcomplex assembly factor 4 OS=Rattus norvegicus GN=Ndufaf4 PE=1 SV=1 - [NDUF4_RAT]	8.62	2	2	3	174	20.1457	8.99756		1.0539	1.01473	1.03431		1.02947	1.00208	1.01577	0.982075	0.80889
Q5RKG9	Eukaryotic translation initiation factor 4B OS=Rattus norvegicus GN=Eif4b PE=1 SV=1 - [Q5RKG9_RAT]	11.78	7	7	13	611	69.0233	5.80811	0.975072	1.00651	0.993118	0.991568	0.91971	1.00889	0.993093	0.973898	0.98218	0.809876
G3V9W6	Aldehyde dehydrogenase OS=Rattus norvegicus GN=Aldh3a2 PE=1 SV=1 - [G3V9W6_RAT]	3.1	2	2	2	484	54.0734	7.66455		1.16079	0.979533	1.07016		1.03797	1.06433	1.05115	0.982235	0.810395
D4A3E2	Aminopeptidase-like 1 OS=Rattus norvegicus GN=Npepl1 PE=1 SV=2 - [D4A3E2_RAT]	10.92	4	4	8	412	43.655	5.68115		0.98587	1.05274	1.0193		1.02864	0.973796	1.00122	0.982257	0.810603
Q3T1J1	Eukaryotic translation initiation factor 5A-1 OS=Rattus norvegicus GN=Eif5a PE=1 SV=3 - [IF5A1_RAT]	68.18	8	8	41	154	16.8214	5.23682	1.02125	0.984444	1.01135	1.00568	0.990592	0.960525	1.01287	0.987997	0.982414	0.812071
Q6DGG0	Peptidyl-prolyl cis-trans isomerase D OS=Rattus norvegicus GN=Ppid PE=1 SV=3 - [PPID_RAT]	30	10	12	26	370	40.7398	7.1665	0.937719	0.981773	0.979542	0.966345	0.984951	0.968769	1.00527	0.98633	1.02068	0.813723
A0A0G2JSR0	Voltage-dependent anion-selective channel protein 3 OS=Rattus norvegicus GN=Vdac3 PE=1 SV=1 - [A0A0G2JSR0_RAT]	56.54	12	14	109	283	30.7643	8.5874	0.931535	1.03548	1.03191	0.999642	1.0232	0.95762	0.965973	0.982264	0.982617	0.813974
M0RD20	Calpain small subunit 1 OS=Rattus norvegicus GN=Capns1 PE=1 SV=1 - [M0RD20_RAT]	27.16	6	6	15	243	25.4304	5.42725	1.01612	0.947564	1.00575	0.989811	0.946906	0.995069	0.976182	0.972719	0.982732	0.815058
G3V679	Transferrin receptor protein 1 OS=Rattus norvegicus GN=Tfrc PE=1 SV=1 - [G3V679_RAT]	10.12	8	8	10	761	85.8223	6.17627	0.91412	0.96009	1.17459	1.01627	1.06275	1.04723	0.886226	0.998735	0.982749	0.815213
F1LMS5	Thrombospondin-4 OS=Rattus norvegicus GN=Thbs4 PE=4 SV=1 - [F1LMS5_RAT]	25.55	17	18	41	959	105.769	4.69092	1.09452	0.935008	0.88461	0.97138	0.90533	1.068	1.00036	0.991229	1.02043	0.816156
C0JPT7	Filamin A OS=Rattus norvegicus GN=Flna PE=1 SV=1 - [C0JPT7_RAT]	16.71	27	39	136	2639	280.32	6.03662	1.0265	0.927811	0.959996	0.971437	0.966434	0.958647	1.04875	0.991276	1.02042	0.816266
A0A0G2K0I3	Nicotinamide phosphoribosyltransferase OS=Rattus norvegicus GN=Nampt PE=1 SV=1 - [A0A0G2K0I3_RAT]	48.12	20	20	68	478	54.0579	8.00146	0.93269	1.00424	1.03769	0.991541	0.995397	1.01597	1.02391	1.01176	1.02039	0.816561
Q80ZA3	Alpha-2 antiplasmin OS=Rattus norvegicus GN=Serpinf1 PE=1 SV=1 - [Q80ZA3_RAT]	25.84	9	9	22	418	46.4362	6.46826	1.06584	0.89654	0.899138	0.953839	0.892245	1.04593	0.981631	0.97327	1.02037	0.816778
D4ADE5	Histone-lysine N-methyltransferase SETD7 OS=Rattus norvegicus GN=Setd7 PE=1 SV=1 - [D4ADE5_RAT]	11.48	4	4	8	366	40.4821	4.65283	1.03471	0.986864	0.920266	0.980612	1.04149	0.851441	0.99924	0.964057	0.983118	0.818677
B2GUZ2	Spindle and kinetochore-associated protein 3 OS=Rattus norvegicus GN=Ska3 PE=2 SV=1 - [SKA3_RAT]	1.67	1	1	2	419	46.3229	5.2749	0.951927	1.12272		1.03733	1.08059	1.03587		1.05823	1.02015	0.818931
G3V6D8	Myosin-3 OS=Rattus norvegicus GN=Myh3 PE=1 SV=1 - [G3V6D8_RAT]	47.22	31	108	5031	1940	223.647	5.80811	1.10477	0.98375	0.969051	1.01919	0.948172	0.956833	1.10103	1.00201	0.983145	0.818935
Q9EQX9	Ubiquitin-conjugating enzyme E2 N OS=Rattus norvegicus GN=Ube2n PE=1 SV=1 - [UBE2N_RAT]	51.97	7	7	25	152	17.113	6.56592	1.00991	0.964353	0.993865	0.989376	0.986476	0.986059	0.945586	0.972707	0.983152	0.819
Q6IRL2	Mitofusin 2 OS=Rattus norvegicus GN=LOC100911485 PE=1 SV=1 - [Q6IRL2_RAT]	2.25	1	1	4	757	86.1258	6.85889	0.906094	0.974133	0.96697	0.949066	1.03263	0.748865	1.01788	0.933125	0.983203	0.819481
A0A0H2UH99	60S ribosomal protein L24 OS=Rattus norvegicus GN=Rpl24 PE=1 SV=1 - [A0A0H2UH99_RAT]	34.62	7	7	14	156	17.6649	11.356	1.02378	1.00768	1.09257	1.04134	0.999735	1.04499	1.02715	1.02396	0.983304	0.820422
M0R735	Heterogeneous nuclear ribonucleoprotein Q OS=Rattus norvegicus GN=Syncrip PE=1 SV=2 - [M0R735_RAT]	22.95	9	13	26	562	62.6333	7.56201	1.00167	0.999685	0.991866	0.997739	0.986303	1.04932	1.01744	1.01769	1.01999	0.820494
G3V617	Mitogen-activated protein kinase OS=Rattus norvegicus GN=Mapk14 PE=1 SV=1 - [G3V617_RAT]	17.5	5	6	12	360	41.247	5.88428	0.998524	1.01132		1.00492	1.02285	0.953474		0.988163	0.983323	0.820606
G3V843	Prothrombin OS=Rattus norvegicus GN=F2 PE=1 SV=1 - [G3V843_RAT]	4.7	3	3	3	617	70.3406	6.7124	0.999398	1.02375		1.01157	0.989081	1.07399		1.03154	1.01974	0.823051
P62828	GTP-binding nuclear protein Ran OS=Rattus norvegicus GN=Ran PE=1 SV=3 - [RAN_RAT]	29.17	5	5	34	216	24.4076	7.48877	1.08373	0.983403	0.961209	1.00945	0.994705	0.981079	1.00291	0.992897	0.983603	0.823234
E9PU28	Inosine-5'-monophosphate dehydrogenase 2 OS=Rattus norvegicus GN=Impdh2 PE=1 SV=1 - [IMDH2_RAT]	8.37	4	4	10	514	55.7798	7.28369	0.952756	0.97729	1.05894	0.996327	1.03684	0.992833	1.01808	1.01592	1.01966	0.82377
D3ZLS5	HECT domain E3 ubiquitin protein ligase 1 OS=Rattus norvegicus GN=Hectd1 PE=1 SV=3 - [D3ZLS5_RAT]	1.84	4	4	5	2610	288.853	5.36377	1.0118	0.939823	1.01843	0.990015	1.11554	0.96485	0.947952	1.00945	1.01963	0.824088
A0A0G2K261	Isoleucyl-tRNA synthetase 2, mitochondrial OS=Rattus norvegicus GN=Iars2 PE=1 SV=1 - [A0A0G2K261_RAT]	12.76	11	11	17	1011	112.605	6.7417	0.94333	1.11836	1.07994	1.04721	1.04526	1.03257	1.01261	1.03015	0.983706	0.824204
Q6PDV7	60S ribosomal protein L10 OS=Rattus norvegicus GN=Rpl10 PE=1 SV=3 - [RL10_RAT]	28.97	7	7	26	214	24.5879	10.0815	0.980195	1.0809	0.988684	1.01659	1.01144	1.03246	0.956827	1.00024	0.983915	0.826174
F1M155	Supervillin OS=Rattus norvegicus GN=Svil PE=1 SV=3 - [F1M155_RAT]	9.61	18	18	30	2165	241.903	6.97607	0.979526	1.02417	0.983405	0.995699	1.04674	1.04247	0.955898	1.01503	1.01942	0.826176
P83883	60S ribosomal protein L36a OS=Rattus norvegicus GN=Rpl36a PE=1 SV=2 - [RL36A_RAT]	15.09	2	2	7	106	12.4328	10.5796	1.0342	1.06306	0.977131	1.0248	1.02963	1.04702	1.05732	1.04466	1.01938	0.82655
P61972	Nuclear transport factor 2 OS=Rattus norvegicus GN=Nutf2 PE=1 SV=1 - [NTF2_RAT]	34.65	4	4	18	127	14.469	5.37646	0.946714	0.979103	1.03364	0.986486	0.994004	0.939205	0.978829	0.970679	0.983977	0.82675
D4A772	Dystrobrevin OS=Rattus norvegicus GN=Dtna PE=1 SV=3 - [D4A772_RAT]	24.28	14	14	37	626	70.8809	8.54346	1.02725	0.973338	0.993349	0.997979	0.969986	1.00493	0.971108	0.982007	0.983995	0.826926
A0A0H2UHR2	Myozenin 3 OS=Rattus norvegicus GN=Myoz3 PE=4 SV=1 - [A0A0H2UHR2_RAT]	58.06	11	11	53	248	27.184	9.15869	0.955438	1.02775	0.962894	0.982028	1.03534	0.941463	1.02569	1.00083	1.01914	0.828897
Q5RKI0	WD repeat-containing protein 1 OS=Rattus norvegicus GN=Wdr1 PE=1 SV=3 - [WDR1_RAT]	37.79	20	20	53	606	66.1399	6.62451	0.999237	0.979774	1.06379	1.01427	1.0076	1.00009	0.987192	0.998295	0.984253	0.829353
G3V6S5	C-1-tetrahydrofolate synthase, cytoplasmic OS=Rattus norvegicus GN=Mthfd1 PE=1 SV=1 - [G3V6S5_RAT]	22.57	19	19	40	935	100.902	7.41553	1.02457	0.994392	0.995714	1.00489	0.994482	0.99905	0.973785	0.989106	0.984291	0.829704
G3V8A5	Vacuolar protein sorting-associated protein 35 OS=Rattus norvegicus GN=Vps35 PE=1 SV=1 - [G3V8A5_RAT]	13.07	9	9	14	796	91.6688	5.43994	1.03104	0.96931	1.04641	1.01558	0.980117	1.09856	1.02575	1.03481	1.01893	0.830992
P38656	Lupus La protein homolog OS=Rattus norvegicus GN=Ssb PE=1 SV=1 - [LA_RAT]	4.34	2	2	2	415	47.7479	9.72998		1.02089	0.981682	1.00129		0.975015	1.06546	1.02024	1.01893	0.831063
D3ZG43	NADH dehydrogenase (Ubiquinone) Fe-S protein 3 (Predicted), isoform CRA_c OS=Rattus norvegicus GN=Ndufs3 PE=1 SV=1 - [D3ZG43_RAT]	41.29	13	13	75	264	30.2076	7.53271	0.911264	1.07261	1.03367	1.00585	1.05387	0.997377	1.02328	1.02484	1.01888	0.831507
Q9EQP5	Prolargin OS=Rattus norvegicus GN=Prelp PE=2 SV=1 - [PRELP_RAT]	49.87	17	17	80	377	43.1519	9.45166	1.13988	0.914367	0.908274	0.987507	0.904756	0.989238	1.0228	0.972265	0.984565	0.832287
Q6AXX6	Redox-regulatory protein FAM213A OS=Rattus norvegicus GN=Fam213a PE=1 SV=1 - [F213A_RAT]	15.28	3	3	6	229	25.7465	9.14404		1.0229	0.933139	0.978017		1.02503	0.967594	0.996311	1.01871	0.833249
F1M2Q5	ATP-binding cassette, subfamily A (ABC1), member 14 OS=Rattus norvegicus GN=Abca14 PE=1 SV=3 - [F1M2Q5_RAT]	0.48	1	1	4	1680	191.417	7.86963	1.11791	0.99138	1.02406	1.04445	1.03303	1.04916	1.10957	1.06392	1.01864	0.833876
B4F789	Apolipoprotein B editing complex 2 (Predicted), isoform CRA_a OS=Rattus norvegicus GN=Apobec2 PE=1 SV=1 - [B4F789_RAT]	76.79	11	11	78	224	25.6439	4.79248	0.88619	1.059	0.956895	0.967362	1.06132	0.958424	0.936252	0.985333	1.01858	0.834525
Q6DKY7	Potassium voltage-gated channel splice variant erg1b OS=Rattus norvegicus GN=Kcnh2 PE=2 SV=1 - [Q6DKY7_RAT]	0.85	1	1	3	821	90.1833	7.94287	0.912608	1.1095		1.01105	1.08461	0.906774		0.995694	0.984807	0.834562
G3V811	Coagulation factor XIII A chain OS=Rattus norvegicus GN=F13a1 PE=1 SV=1 - [G3V811_RAT]	4.78	3	3	7	732	83.0016	5.61768	1.08141	0.891616	0.989743	0.987588	0.88474	1.02157	1.01148	0.972596	0.98482	0.834683
P33124	Long-chain-fatty-acid--CoA ligase 6 OS=Rattus norvegicus GN=Acsl6 PE=1 SV=1 - [ACSL6_RAT]	34.72	20	21	74	697	78.1299	7.10791	0.91442	0.933917	1.03022	0.959519	0.982304	1.02646	0.923202	0.977323	1.01856	0.834734
G3V8V6	O-acetyl-ADP-ribose deacetylase MACROD1 OS=Rattus norvegicus GN=Macrod1 PE=1 SV=3 - [G3V8V6_RAT]	54.73	13	13	67	243	27.0611	8.08936	0.959229	0.980282	1.03634	0.991949	1.03124	1.01216	0.987353	1.01025	1.01845	0.835768
D3ZRM9	60S ribosomal protein L13 OS=Rattus norvegicus GN=LOC100360491 PE=3 SV=1 - [D3ZRM9_RAT]	41.23	9	10	29	211	24.1874	11.4146	1.03472	0.982387	0.95796	0.991688	0.985314	1.01237	1.03225	1.00998	1.01844	0.835842
F1M779	Clathrin heavy chain OS=Rattus norvegicus GN=Cltc PE=1 SV=1 - [F1M779_RAT]	21.61	32	32	55	1675	191.438	5.69385	1.05309	1.01208	1.00459	1.02326	0.936719	1.06838	1.01865	1.00791	0.985008	0.836458
Q641Y8	ATP-dependent RNA helicase DDX1 OS=Rattus norvegicus GN=Ddx1 PE=1 SV=1 - [DDX1_RAT]	15.41	11	11	18	740	82.4448	7.2251	1.04558	1.01797	0.985737	1.01643	0.968835	1.00285	1.03191	1.0012	0.985015	0.836517
D4A7L4	NADH dehydrogenase (Ubiquinone) 1 beta subcomplex, 11 (Predicted) OS=Rattus norvegicus GN=Ndufb11 PE=1 SV=1 - [D4A7L4_RAT]	48.34	5	5	25	151	17.6229	5.23682	1.06892	1.00938	1.00153	1.02661	1.0312	1.01567	0.987047	1.01131	0.985096	0.83728
A0A0G2K3P4	Obscurin, cytoskeletal calmodulin and titin-interacting RhoGEF OS=Rattus norvegicus GN=Obscn PE=1 SV=1 - [A0A0G2K3P4_RAT]	32.55	16	155	514	7785	847.046	6.11279	0.996065	1.02318	1.00179	1.00701	0.992213	0.998858	0.985042	0.992037	0.985129	0.837599
A0A0G2K174	LIM domain 7 OS=Rattus norvegicus GN=Lmo7 PE=1 SV=1 - [A0A0G2K174_RAT]	2.94	3	3	8	1395	156.668	6.21436	1.0738	1.00174	0.979625	1.01839	1.02249	0.948379	1.13998	1.03695	1.01822	0.83802
G3V6P7	Myosin, heavy polypeptide 9, non-muscle OS=Rattus norvegicus GN=Myh9 PE=1 SV=1 - [G3V6P7_RAT]	33.27	3	60	169	1960	226.273	5.65576	1.10059	0.924665	0.9374	0.987552	1.01482	0.828509	1.07542	0.972918	0.985182	0.838092
Q9ES40	PRA1 family protein 3 OS=Rattus norvegicus GN=Arl6ip5 PE=1 SV=1 - [PRAF3_RAT]	28.19	5	5	15	188	21.5343	9.61279	1.01202	0.907777	1.01943	0.979742	0.991975	1.02861	0.972127	0.997572	1.0182	0.838279
Q63139	Sarco/endoplasmic reticulum calcium ATPase 1b (Fragment) OS=Rattus norvegicus PE=4 SV=2 - [Q63139_RAT]	74.47	1	3	40	47	5.67511	6.65381	1.1465	0.960325		1.05341	0.965121	1.18002		1.07257	1.01818	0.838431
Q9R0H4	Beta cardiac myosin heavy chain (Fragment) OS=Rattus norvegicus GN=Myh7 PE=2 SV=1 - [Q9R0H4_RAT]	78.53	1	17	1017	163	19.1059	4.88135	0.987518	0.920035	1.07509	0.994213	0.978131	1.02667	0.93394	0.979581	0.985283	0.839044
A0A0G2JV81	ADP-ribosylation factor 3 OS=Rattus norvegicus GN=Arf3 PE=3 SV=1 - [A0A0G2JV81_RAT]	47.51	4	7	13	181	20.5558	7.43018	1.01193	1.01293	0.890026	0.971629	0.992676	1.01637	0.958506	0.989184	1.01807	0.839576
B0BNK6	Branched chain keto acid dehydrogenase E1, beta polypeptide OS=Rattus norvegicus GN=Bckdhb PE=2 SV=1 - [B0BNK6_RAT]	23.85	8	8	24	390	42.7538	6.82959	0.940016	1.02158	1.01085	0.990814	1.08104	0.983836	0.961266	1.00871	1.01807	0.839598
Q6MGB5	Estradiol 17-beta-dehydrogenase 8 OS=Rattus norvegicus GN=Hsd17b8 PE=1 SV=1 - [DHB8_RAT]	14.67	2	2	3	259	26.7738	6.55127		0.951189	1.05263	1.00191		0.992323	0.982236	0.98728	0.985396	0.840115
Q68FX0	Isocitrate dehydrogenase [NAD] subunit beta, mitochondrial OS=Rattus norvegicus GN=Idh3B PE=2 SV=1 - [IDH3B_RAT]	40.78	13	14	71	385	42.3268	8.74854	0.923537	1.01829	1.05278	0.998202	1.06618	1.00982	0.972504	1.01617	1.018	0.840274
A0A096MKD4	LIM domain-binding 3 OS=Rattus norvegicus GN=Ldb3 PE=1 SV=1 - [A0A096MKD4_RAT]	51.84	10	25	320	679	72.2864	7.78174	1.02512	0.997684	1.05641	1.02641	1.00758	1.01883	1.00856	1.01166	0.98563	0.842314
Q6S399	Plectin OS=Rattus norvegicus GN=Plec PE=1 SV=1 - [Q6S399_RAT]	62.88	1	258	1367	4513	513.673	5.74463		1.00921	1.04446	1.02683		1.00307	1.0211	1.01208	0.985639	0.842402
D3ZUX7	Acyl-CoA synthetase family member 3 OS=Rattus norvegicus GN=Acsf3 PE=1 SV=1 - [D3ZUX7_RAT]	7.89	4	4	5	583	65.2248	8.68994	0.817339	1.24808	0.937334	1.00092	1.12923	0.960306	0.966542	1.01869	1.01776	0.842648
Q4FZZ4	Pyruvate dehydrogenase E1 component subunit alpha OS=Rattus norvegicus GN=Pdha1 PE=2 SV=1 - [Q4FZZ4_RAT]	61.28	21	21	158	390	43.1876	8.19189	0.912042	1.03207	1.04777	0.997294	1.04895	0.98969	1.00625	1.01496	1.01772	0.843059
F1LMC7	Septin-7 OS=Rattus norvegicus GN=Sept7 PE=1 SV=3 - [F1LMC7_RAT]	6.19	2	2	3	436	50.5479	8.57275	1.11825		0.930474	1.02436	1.00397		1.01556	1.00976	0.985747	0.843422
Q499U6	Non-structural maintenance of chromosomes element 1 homolog OS=Rattus norvegicus GN=Nsmce1 PE=2 SV=2 - [NSE1_RAT]	6.77	1	1	2	266	30.6825	7.02002	0.996707	0.987497		0.992102	1.12942	0.889738		1.00958	1.01761	0.844093
Q5BK63	NADH dehydrogenase [ubiquinone] 1 alpha subcomplex subunit 9, mitochondrial OS=Rattus norvegicus GN=Ndufa9 PE=1 SV=2 - [NDUA9_RAT]	44.3	17	17	79	377	42.5323	9.81787	0.977289	1.06933	1.04553	1.03072	1.03405	1.00577	1.00856	1.01612	0.985843	0.844329
D4A781	Importin 5 OS=Rattus norvegicus GN=Ipo5 PE=1 SV=1 - [D4A781_RAT]	17.59	15	15	28	1097	123.626	4.95752	1.01256	1.01854	0.999078	1.01006	0.981444	0.972492	1.03346	0.995798	0.985882	0.844696
Q0H8B9	C-type lectin domain family 2 member D11 OS=Rattus norvegicus GN=Clec2d11 PE=1 SV=1 - [CL2DB_RAT]	3.86	1	1	2	207	23.5214	8.42627	1.0024	0.986658		0.994527	0.996681	0.964513		0.980597	0.985993	0.845741
A0A140UHX6	Spectrin beta chain OS=Rattus norvegicus GN=Sptb PE=1 SV=1 - [A0A140UHX6_RAT]	26.75	53	56	122	2329	267.859	5.45264	0.975188	0.982704	0.997529	0.985141	0.997188	1.02261	0.98716	1.00232	1.01744	0.84586
P11348	Dihydropteridine reductase OS=Rattus norvegicus GN=Qdpr PE=1 SV=1 - [DHPR_RAT]	51.04	8	8	17	241	25.5359	7.81104	0.956685	1.00996	1.01346	0.993367	0.966025	0.970298	1.00208	0.979467	0.986007	0.845873
B2RZ24	Succinate-CoA ligase subunit beta (Fragment) OS=Rattus norvegicus GN=Sucla2 PE=2 SV=1 - [B2RZ24_RAT]	60.5	24	24	165	438	47.3576	6.45557	0.904248	1.04386	1.02951	0.992541	1.05204	0.986752	0.990662	1.00982	1.01741	0.846152
D3ZTH8	Uncharacterized protein OS=Rattus norvegicus GN=LOC689899 PE=3 SV=1 - [D3ZTH8_RAT]	41.67	8	9	44	156	17.7421	10.3892	1.02148	0.977585	1.01647	1.00518	1.03842	0.992161	1.03744	1.02268	1.01741	0.84616
Q712U5	cAMP-regulated phosphoprotein 19 OS=Rattus norvegicus GN=Arpp19 PE=1 SV=3 - [ARP19_RAT]	26.79	2	3	6	112	12.2853	9.08545	0.941697	0.979013	0.924069	0.94826	0.948584	0.898492	0.958245	0.935107	0.98613	0.847029
P36972	Adenine phosphoribosyltransferase OS=Rattus norvegicus GN=Aprt PE=1 SV=1 - [APT_RAT]	33.89	6	6	14	180	19.5334	6.56592	1.11929	1.03447	0.972381	1.04205	0.965643	1.04893	1.06849	1.02769	0.986221	0.847896
P05197	Elongation factor 2 OS=Rattus norvegicus GN=Eef2 PE=1 SV=4 - [EF2_RAT]	50.23	41	42	191	858	95.2229	6.82959	0.992731	0.982385	1.00431	0.993142	1.01789	0.993594	1.01884	1.01011	1.01709	0.849363
Q923Z2	Tropomyosin 1, alpha, isoform CRA_a OS=Rattus norvegicus GN=Tpm1 PE=1 SV=1 - [Q923Z2_RAT]	57.39	5	27	1004	284	32.7727	4.75439	1.00477	0.867368	0.922853	0.931663	0.925183	0.889909	0.942069	0.919054	0.986466	0.850202
Q9JHW0	Proteasome subunit beta type-7 OS=Rattus norvegicus GN=Psmb7 PE=1 SV=1 - [PSB7_RAT]	18.05	4	4	15	277	29.9083	7.97217	0.963108	0.987906	0.895367	0.948794	0.939952	0.980007	0.888599	0.936186	0.986712	0.852526
D4A9D8	Oxysterol-binding protein OS=Rattus norvegicus GN=Osbp PE=1 SV=2 - [D4A9D8_RAT]	13.2	9	9	17	682	77.7576	6.82959	1.07642	0.957321	0.982085	1.00528	0.97332	0.977318	1.02524	0.991959	0.986753	0.85291
A0A0H2UHI2	Dual-specificity mitogen-activated protein kinase kinase 1 OS=Rattus norvegicus GN=Map2k1 PE=1 SV=1 - [A0A0H2UHI2_RAT]	24.18	6	8	14	368	40.9341	6.62451	1.053	0.991683	0.923608	0.989431	1.00597	1.09076	0.920847	1.00586	1.0166	0.854169
Q5XI19	Fermitin family homolog 2 (Drosophila) OS=Rattus norvegicus GN=Fermt2 PE=1 SV=1 - [Q5XI19_RAT]	10.59	6	6	8	680	77.8255	6.69775	0.989531	0.986697	1.02788	1.00137	1.01612	0.98501	0.963748	0.988294	0.986942	0.854697
Q4G079	Aminoacyl tRNA synthetase complex-interacting multifunctional protein 1 OS=Rattus norvegicus GN=Aimp1 PE=1 SV=1 - [Q4G079_RAT]	27.62	7	8	15	315	34.552	8.29443	0.994782	1.02966	0.996705	1.00705	1.03895	0.995507	1.03657	1.02367	1.01651	0.855111
P13086	Succinate--CoA ligase [ADP/GDP-forming] subunit alpha, mitochondrial OS=Rattus norvegicus GN=Suclg1 PE=2 SV=2 - [SUCA_RAT]	40.46	13	13	60	346	36.125	9.48096	0.924037	1.01233	1.06952	1.00196	1.03186	1.01543	1.00783	1.01837	1.01638	0.856409
P62260	14-3-3 protein epsilon OS=Rattus norvegicus GN=Ywhae PE=1 SV=1 - [1433E_RAT]	77.25	16	19	171	255	29.1554	4.7417	0.997528	0.983224	0.983505	0.988086	0.978708	0.976689	0.970814	0.975404	0.987165	0.856804
Q9WTT7	Basic leucine zipper and W2 domain-containing protein 2 OS=Rattus norvegicus GN=Bzw2 PE=1 SV=1 - [BZW2_RAT]	20.53	7	9	16	419	48.0189	6.68311	1.0246	0.99437	0.973873	0.997616	1.0496	0.998405	0.993734	1.01391	1.01634	0.856835
Q07009	Calpain-2 catalytic subunit OS=Rattus norvegicus GN=Capn2 PE=1 SV=3 - [CAN2_RAT]	18.86	11	12	33	700	79.8688	4.95752	1.01893	1.0084	1.01397	1.01377	0.993606	1.0532	1.0441	1.0303	1.01631	0.857107
A1L1M0	Protein kinase, cAMP-dependent, catalytic, alpha OS=Rattus norvegicus GN=Prkaca PE=1 SV=1 - [A1L1M0_RAT]	35.61	7	14	57	351	40.58	8.79248	0.968798	0.988673	1.00965	0.989039	1.02995	1.02533	0.960156	1.00515	1.01628	0.857361
A0A0A0MY07	Ubiquitin carboxyl-terminal hydrolase 15 OS=Rattus norvegicus GN=Usp15 PE=1 SV=1 - [A0A0A0MY07_RAT]	3.68	3	4	5	952	109.171	5.10986	1.02888	0.990525	1.02881	1.01607	1.00889	1.05858	0.942489	1.00332	0.987448	0.859478
D3ZVR9	Phosphoglucomutase 5 OS=Rattus norvegicus GN=Pgm5 PE=1 SV=3 - [D3ZVR9_RAT]	15.87	8	8	12	567	62.1648	7.82568	1.00364	0.988775	0.996338	0.996252	1.04365	0.950094	1.04294	1.01223	1.01604	0.859828
G3V8Q6	Protein kinase, cAMP-dependent, regulatory, type 2, alpha, isoform CRA_a OS=Rattus norvegicus GN=Prkar2a PE=1 SV=1 - [G3V8Q6_RAT]	48.63	16	16	62	401	45.4517	4.93213	1.01886	0.986476	1.011	1.00545	1.00459	0.954362	1.01973	0.992895	0.987515	0.860108
P46462	Transitional endoplasmic reticulum ATPase OS=Rattus norvegicus GN=Vcp PE=1 SV=3 - [TERA_RAT]	62.03	39	39	180	806	89.2927	5.26221	1.01066	0.966808	1.00248	0.993317	1.00866	1.00978	1.00905	1.00916	1.01595	0.860684
P80431	Cytochrome c oxidase subunit 7B, mitochondrial OS=Rattus norvegicus GN=Cox7b PE=1 SV=3 - [COX7B_RAT]	10	2	2	14	80	8.98973	10.1108	0.861569	1.11664	1.09618	1.02479	1.03162	1.06803	1.02376	1.04113	1.01594	0.860765
P09527	Ras-related protein Rab-7a OS=Rattus norvegicus GN=Rab7a PE=1 SV=2 - [RAB7A_RAT]	51.69	9	9	18	207	23.4889	6.69775	1.04782	0.960171	1.01454	1.00751	1.01918	0.988036	0.97779	0.995003	0.987588	0.860796
Q9JKB7	Guanine deaminase OS=Rattus norvegicus GN=Gda PE=1 SV=1 - [Q9JKB7_RAT]	18.72	9	9	21	454	50.8687	5.71924	1.04518	0.985097	0.919488	0.983253	0.960568	1.01262	1.02307	0.998751	1.01576	0.862596
Q63396	Activated RNA polymerase II transcriptional coactivator p15 OS=Rattus norvegicus GN=Sub1 PE=1 SV=3 - [TCP4_RAT]	8.66	1	1	2	127	14.4324	9.59814	1.11958		0.920916	1.02025	0.97563		1.03998	1.0078	0.987801	0.862817
A1L134	Ancient ubiquitous protein 1 OS=Rattus norvegicus GN=Aup1 PE=2 SV=1 - [AUP1_RAT]	2.93	1	1	2	410	46.1704	8.39697	0.975985	1.03429		1.00514	1.03102	0.954842		0.992931	0.987853	0.863308
F1LPG5	NADH:ubiquinone oxidoreductase subunit B4 OS=Rattus norvegicus GN=Ndufb4 PE=1 SV=1 - [F1LPG5_RAT]	50.39	5	5	37	129	15.055	9.81787	1.01826	1.0475	1.04614	1.0373	1.00956	1.05012	1.01462	1.02477	0.987918	0.863923
Q80U96	Exportin-1 OS=Rattus norvegicus GN=Xpo1 PE=1 SV=1 - [XPO1_RAT]	6.35	5	5	5	1071	122.959	6.07471	1.07621	0.933855	0.916052	0.975373	0.973361	0.989576	0.927999	0.963645	0.987976	0.864469
Q6AYK6	Calcyclin-binding protein OS=Rattus norvegicus GN=Cacybp PE=1 SV=1 - [CYBP_RAT]	12.66	3	3	8	229	26.5247	7.86963	1.01709	0.923937	0.951172	0.964067	0.971582	0.893845	1.0717	0.979043	1.01553	0.864877
Q5BJP3	Ubiquitin-fold modifier 1 OS=Rattus norvegicus GN=Ufm1 PE=3 SV=1 - [UFM1_RAT]	8.24	1	1	5	85	9.11187	9.30518	1.03303	0.937904	1.03781	1.00292	0.968597	0.981486	1.02269	0.990925	0.988044	0.865111
A0A0G2JYA7	Uncharacterized protein OS=Rattus norvegicus GN=Tarbp1 PE=1 SV=1 - [A0A0G2JYA7_RAT]	0.57	1	1	16	1575	174.775	6.90283	0.910501	1.10889	1.12504	1.04815	1.10134	1.04304	1.04882	1.0644	1.01551	0.865156
Q6IRK8	Spectrin alpha chain, non-erythrocytic 1 OS=Rattus norvegicus GN=Sptan1 PE=1 SV=1 - [Q6IRK8_RAT]	23.9	50	51	101	2452	282.206	5.31299	1.02882	0.9745	0.986735	0.996686	1.02515	1.02766	0.983521	1.01211	1.01547	0.865492
A0A0G2JZH8	Dihydrolipoamide acetyltransferase component of pyruvate dehydrogenase complex OS=Rattus norvegicus GN=Pdhx PE=1 SV=1 - [A0A0G2JZH8_RAT]	38.05	16	16	47	502	54.1356	8.74854	0.944775	1.03529	1.06307	1.01438	1.03562	0.992412	0.979016	1.00235	0.98814	0.866019
Q9JLZ1	Glutaredoxin-3 OS=Rattus norvegicus GN=Glrx3 PE=1 SV=2 - [GLRX3_RAT]	25.82	7	7	23	337	37.8254	5.71924	0.942318	0.975857	1.03498	0.984386	0.988739	1.03226	0.977553	0.999518	1.01537	0.866503
Q6AYT5	Protein-glutamate O-methyltransferase OS=Rattus norvegicus GN=Armt1 PE=1 SV=1 - [ARMT1_RAT]	21.41	10	10	22	439	50.1514	5.75732	1.01182	1.00571	0.975336	0.997623	0.994969	0.988243	0.974366	0.985859	0.988209	0.866667
P97532	3-mercaptopyruvate sulfurtransferase OS=Rattus norvegicus GN=Mpst PE=1 SV=3 - [THTM_RAT]	44.44	10	10	57	297	32.9194	6.31592	0.94468	1.01773	0.997514	0.986643	1.00774	0.971145	0.946313	0.975067	0.988267	0.86722
B2RZD1	Protein transport protein Sec61 subunit beta OS=Rattus norvegicus GN=Sec61b PE=1 SV=1 - [B2RZD1_RAT]	10.42	1	1	2	96	9.98211	11.561	1.01773		0.989881	1.00381	0.991479		0.992621	0.99205	0.988288	0.867414
Q6AYK8	Eukaryotic translation initiation factor 3 subunit D OS=Rattus norvegicus GN=Eif3d PE=1 SV=1 - [EIF3D_RAT]	8.21	3	3	3	548	63.9484	6.04932	1.00074	0.99593		0.998334	1.01102	1.01616		1.01359	1.01528	0.867425
P07335	Creatine kinase B-type OS=Rattus norvegicus GN=Ckb PE=1 SV=2 - [KCRB_RAT]	36.75	10	12	120	381	42.6983	5.66846	1.00226	0.946604	0.927617	0.958827	0.932707	1.00616	0.981561	0.973478	1.01528	0.867428
P60517	Gamma-aminobutyric acid receptor-associated protein OS=Rattus norvegicus GN=Gabarap PE=1 SV=1 - [GBRAP_RAT]	11.97	2	2	5	117	13.9093	8.79248		0.992902	1.00431	0.998607		1.00568	1.02186	1.01377	1.01519	0.868369
B0K031	60S ribosomal protein L7 OS=Rattus norvegicus GN=Rpl7 PE=1 SV=1 - [B0K031_RAT]	48.85	12	12	29	260	30.294	10.8726	1.05452	0.966127	0.975256	0.998634	0.978716	0.993383	0.989078	0.987059	0.988409	0.868567
F1M013	60S ribosomal protein L7a OS=Rattus norvegicus GN=Rpl7a PE=4 SV=2 - [F1M013_RAT]	31.32	8	8	20	265	29.846	10.6089	1.10064	0.993608	0.994865	1.02971	1.02112	1.02786	1.00453	1.01784	0.988473	0.869172
A0A1B0GWV4	Translocase of outer mitochondrial membrane 5 OS=Rattus norvegicus GN=Tomm5 PE=1 SV=1 - [A0A1B0GWV4_RAT]	31.91	2	2	2	47	5.43488	8.19189		1.13686	0.757354	0.947108		1.01183	0.910895	0.961365	1.01505	0.869708
Q5XI97	Alanyl-tRNA editing protein Aarsd1 OS=Rattus norvegicus GN=Aarsd1 PE=1 SV=1 - [AASD1_RAT]	5.83	2	2	2	412	45.0652	6.48096	1.12691		0.988381	1.05764	1.00215		1.08895	1.04555	0.988565	0.870037
P06761	78 kDa glucose-regulated protein OS=Rattus norvegicus GN=Hspa5 PE=1 SV=1 - [GRP78_RAT]	54.13	28	31	147	654	72.3024	5.16064	1.01233	0.980056	0.984781	0.992389	0.998363	0.999027	1.02443	1.00727	1.015	0.870261
D3ZUV3	Eukaryotic translation initiation factor 2A OS=Rattus norvegicus GN=Eif2a PE=1 SV=3 - [D3ZUV3_RAT]	5.26	3	3	4	589	65.3073	8.90967	1.03535	0.978561	0.961077	0.991662	0.968481	1.02139	0.951185	0.980352	0.988595	0.87032
P68101	Eukaryotic translation initiation factor 2 subunit 1 OS=Rattus norvegicus GN=Eif2s1 PE=1 SV=2 - [IF2A_RAT]	26.35	8	8	13	315	36.0854	5.08447	1.01524	0.980473	0.970954	0.988888	1.01069	1.01134	0.988952	1.00366	1.01494	0.870864
Q5RKI1	Eukaryotic initiation factor 4A-II OS=Rattus norvegicus GN=Eif4a2 PE=1 SV=1 - [IF4A2_RAT]	37.84	6	15	55	407	46.3728	5.47803	0.948379	1.01206	1.02668	0.995708	1.01816	0.970765	0.964306	0.984411	0.988654	0.870884
Q45QK8	Guanine nucleotide-binding protein subunit gamma (Fragment) OS=Rattus norvegicus GN=Gng5 PE=2 SV=1 - [Q45QK8_RAT]	15.52	1	1	3	58	6.40543	9.84717		0.970305	0.986081	0.978193		1.00351	0.982031	0.99277	1.0149	0.87122
P62907	60S ribosomal protein L10a OS=Rattus norvegicus GN=Rpl10a PE=1 SV=2 - [RL10A_RAT]	32.72	6	6	22	217	24.8155	9.93506	1.05755	0.970494	1.00236	1.01013	1.01474	0.974057	1.00737	0.998721	0.988701	0.871325
Q9WV97	Mitochondrial import inner membrane translocase subunit Tim9 OS=Rattus norvegicus GN=Timm9 PE=1 SV=3 - [TIM9_RAT]	50.56	4	4	9	89	10.3691	7.21045	1.03863	0.991369	1.0666	1.0322	1.0796	0.993388	0.988635	1.02054	0.988704	0.871355
G3V9N1	RCG21137 OS=Rattus norvegicus GN=Pgam5 PE=1 SV=1 - [G3V9N1_RAT]	5.56	2	2	2	288	31.9805	8.67529		1.03661	0.991277	1.01394		1.03977	1.01831	1.02904	1.01489	0.871384
A2IBE0	Carbonic anhydrase 14 OS=Rattus norvegicus GN=Car14 PE=1 SV=1 - [A2IBE0_RAT]	6.53	2	2	3	337	37.502	6.41748	1.03985	0.957356	0.967338	0.988182	0.929776	1.00273	0.998592	0.977034	0.988719	0.871491
A0A0G2K6R8	EH domain-binding protein 1-like 1 OS=Rattus norvegicus GN=Ehbp1l1 PE=1 SV=1 - [A0A0G2K6R8_RAT]	4.71	6	6	7	1699	182.405	4.81787	1.10995	0.981686	0.982329	1.02466	1.00825	1.03686	0.9943	1.01314	0.988759	0.871871
G3V715	Non-specific serine/threonine protein kinase OS=Rattus norvegicus GN=Prkaa2 PE=1 SV=1 - [G3V715_RAT]	19.57	6	9	12	552	62.1736	7.73779	1.02441	0.955654	1.02231	1.00079	1.01674	0.953432	0.998621	0.989597	0.988814	0.872397
D4A0T8	Dehydrogenase/reductase 7 OS=Rattus norvegicus GN=Dhrs7 PE=1 SV=3 - [D4A0T8_RAT]	2.35	1	1	2	340	38.4691	8.08936	1.03502	0.954163		0.994593	1.01187	1.00663		1.00925	1.01474	0.872865
G3V7H2	Multiple inositol polyphosphate phosphatase 1 OS=Rattus norvegicus GN=Minpp1 PE=3 SV=1 - [G3V7H2_RAT]	5.2	2	2	2	481	54.5648	6.90283	0.959763	1.05693		1.00834	0.976806	1.01772		0.997264	0.989011	0.874259
A0A0G2JYY6	Coenzyme Q10A OS=Rattus norvegicus GN=Coq10a PE=4 SV=1 - [A0A0G2JYY6_RAT]	16.67	4	4	12	204	23.3159	9.43701	1.02962	1.02811	1.00163	1.01979	1.05456	0.989796	0.981466	1.00861	0.989038	0.874514
Q641Z6	EH domain-containing protein 1 OS=Rattus norvegicus GN=Ehd1 PE=1 SV=1 - [EHD1_RAT]	41.2	11	17	51	534	60.5646	6.82959	0.99771	1.04125	0.967246	1.00207	1.03861	1.01909	0.992321	1.01667	1.01457	0.87453
P63086	Mitogen-activated protein kinase 1 OS=Rattus norvegicus GN=Mapk1 PE=1 SV=3 - [MK01_RAT]	24.58	7	7	14	358	41.2492	6.97607	0.955567	0.979301	1.04592	0.993596	0.985878	0.965956	0.996286	0.982707	0.989041	0.874538
Q05982	Nucleoside diphosphate kinase A OS=Rattus norvegicus GN=Nme1 PE=1 SV=1 - [NDKA_RAT]	50.66	2	7	70	152	17.1818	6.32861	1.20073	0.977845	1.08741	1.08866	1.11786	1.08015	1.11502	1.10434	1.01441	0.876213
Q4KM69	COP9 (Constitutive photomorphogenic) homolog, subunit 5 (Arabidopsis thaliana) OS=Rattus norvegicus GN=Cops5 PE=2 SV=1 - [Q4KM69_RAT]	17.37	5	5	7	334	37.5547	6.53662	1.02108	0.996833		1.00896	0.997903	0.998315		0.998109	0.98925	0.876519
Q8VI04	Isoaspartyl peptidase/L-asparaginase OS=Rattus norvegicus GN=Asrgl1 PE=1 SV=1 - [ASGL1_RAT]	14.41	4	5	11	333	34.3886	7.88428	0.939038	1.1124	0.984893	1.01211	1.05249	1.03152	0.995619	1.02655	1.01426	0.877644
D4A0L4	Y-box-binding protein 3 OS=Rattus norvegicus GN=Ybx3 PE=1 SV=3 - [D4A0L4_RAT]	37.11	4	7	23	291	31.2691	10.4038	0.96568	0.981075	0.977057	0.974604	0.994384	0.936455	1.03464	0.988492	1.01425	0.877785
Q9Z269	Vesicle-associated membrane protein-associated protein B OS=Rattus norvegicus GN=Vapb PE=1 SV=3 - [VAPB_RAT]	37.45	6	7	31	243	26.899	7.78174	0.99189	0.977914	0.994066	0.987956	1.00458	1.01218	0.98908	1.00195	1.01416	0.878652
G3V8U8	Branched-chain-amino-acid aminotransferase OS=Rattus norvegicus GN=Bcat2 PE=1 SV=1 - [G3V8U8_RAT]	25.95	9	9	28	393	44.2009	8.1626	0.965043	0.997704	1.01402	0.992257	1.02697	1.02395	0.967962	1.00629	1.01415	0.87883
A0A0H2UHH9	40S ribosomal protein S24 OS=Rattus norvegicus GN=Rps24 PE=3 SV=1 - [A0A0H2UHH9_RAT]	35.11	5	5	10	131	15.1873	10.8872	1.00608	1.06592	1.0446	1.03886	1.06567	1.04013	0.978591	1.02813	0.989668	0.880483
D3ZW08	Adenylosuccinate lyase OS=Rattus norvegicus GN=Adsl PE=1 SV=1 - [D3ZW08_RAT]	50.62	20	20	53	484	54.8169	7.10791	0.991413	0.975639	1.03587	1.00097	1.00468	0.974303	0.992978	0.990652	0.989687	0.880662
D3ZVQ0	Ubiquitinyl hydrolase 1 OS=Rattus norvegicus GN=Usp5 PE=1 SV=1 - [D3ZVQ0_RAT]	16.78	12	12	27	858	95.7183	5.0083	1.00218	1.0151	0.999348	1.00554	1.00075	1.01691	1.04062	1.01943	1.01381	0.882218
Q925D6	Mitogen-activated protein kinase kinase 6 OS=Rattus norvegicus GN=Map2k6 PE=1 SV=1 - [Q925D6_RAT]	35.33	7	11	24	334	37.4202	7.38623	1.00611	0.930487	0.96739	0.967995	1.00357	1.01141	0.929046	0.98134	1.01379	0.882444
A0A0G2JW97	Scaffold attachment factor B1 OS=Rattus norvegicus GN=Safb PE=1 SV=1 - [A0A0G2JW97_RAT]	2.63	2	2	2	838	94.5855	5.37646	0.874075	1.02818		0.951127	0.993729	0.889294		0.941512	0.98989	0.88258
A0A0G2K747	Single-stranded DNA binding protein 1, isoform CRA_b OS=Rattus norvegicus GN=Ssbp1 PE=1 SV=1 - [A0A0G2K747_RAT]	27.03	4	4	8	148	17.1599	9.83252	0.951626	1.02427	1.08	1.01863	1.06276	1.02512	1.01011	1.03266	1.01377	0.882582
Q3MHS9	Chaperonin containing Tcp1, subunit 6A (Zeta 1) OS=Rattus norvegicus GN=Cct6a PE=1 SV=1 - [Q3MHS9_RAT]	22.41	12	12	29	531	57.9807	7.07861	1.02377	0.985118	0.987836	0.998908	1.02198	0.989548	1.02592	1.01248	1.01359	0.884423
G3V6W2	Prolactin regulatory element-binding protein OS=Rattus norvegicus GN=Preb PE=1 SV=1 - [G3V6W2_RAT]	5.28	2	2	3	417	45.3428	8.54346		1.04831	0.96894	1.00863		1.062	0.982494	1.02225	1.0135	0.88529
Q99N27	Sorting nexin-1 OS=Rattus norvegicus GN=Snx1 PE=1 SV=1 - [SNX1_RAT]	3.83	2	2	3	522	59.0078	5.22412	1.10802		0.894344	1.00118	0.959996		1.02285	0.991422	0.99025	0.885991
P09606	Glutamine synthetase OS=Rattus norvegicus GN=Glul PE=1 SV=3 - [GLNA_RAT]	15.82	6	6	17	373	42.2403	7.07861	1.02127	0.976282	1.01457	1.00404	0.981692	0.992335	1.00945	0.994493	0.99049	0.888269
F2Z3Q8	Importin subunit beta-1 OS=Rattus norvegicus GN=Kpnb1 PE=1 SV=1 - [F2Z3Q8_RAT]	17.01	12	12	29	876	97.1221	4.77979	1.01976	0.960569	1.01044	0.996923	0.989652	1.01056	1.03004	1.01008	1.0132	0.88835
P0C0A1	Vacuolar protein-sorting-associated protein 25 OS=Rattus norvegicus GN=Vps25 PE=1 SV=1 - [VPS25_RAT]	17.61	4	4	5	176	20.7485	6.34131	1.06394	1.00921		1.03658	1.01144	1.04204		1.02674	0.990505	0.888409
P61078	Ubiquitin-conjugating enzyme E2 D3 OS=Rattus norvegicus GN=Ube2d3 PE=2 SV=1 - [UB2D3_RAT]	17.69	3	3	11	147	16.6764	7.79639	0.914636	0.983028	1.01065	0.969437	1.01103	0.949894	0.985687	0.982205	1.01317	0.888663
P97531	Cdc42-interacting protein 4 OS=Rattus norvegicus GN=Trip10 PE=1 SV=3 - [CIP4_RAT]	13.53	8	8	15	547	62.7602	5.41455	1.05053	0.978694	0.977496	1.00224	0.961669	0.999907	1.01671	0.992762	0.990543	0.888763
Q6AYA7	RCG48018 OS=Rattus norvegicus GN=Rfk PE=1 SV=1 - [Q6AYA7_RAT]	5.81	1	1	2	155	17.4699	7.54736		1.03692	0.990922	1.01392		1.02051	0.988198	1.00435	0.990565	0.888978
G3V9N7	Protein kinase C and casein kinase substrate in neurons 3 OS=Rattus norvegicus GN=Pacsin3 PE=1 SV=3 - [G3V9N7_RAT]	29.72	10	10	29	424	48.5688	6.1001	0.99907	0.949294	1.00336	0.983907	1.04465	1.00206	0.943348	0.996685	1.01299	0.890509
A0A0G2K5E4	DnaJ heat shock protein family (Hsp40) member A3 OS=Rattus norvegicus GN=Dnaja3 PE=1 SV=1 - [A0A0G2K5E4_RAT]	21.04	8	8	17	480	52.3704	9.27588	0.936412	1.05258	1.04196	1.01032	1.08483	0.981218	1.00416	1.0234	1.01295	0.890861
Q5RKJ9	RAB10, member RAS oncogene family OS=Rattus norvegicus GN=Rab10 PE=1 SV=1 - [Q5RKJ9_RAT]	43	7	9	25	200	22.5266	8.38232	0.987774	0.98921	0.990359	0.989114	0.998098	1.02272	0.984916	1.00191	1.01294	0.891019
F1M978	Inositol monophosphatase 1 OS=Rattus norvegicus GN=Impa1 PE=1 SV=1 - [F1M978_RAT]	27.08	8	8	22	277	30.4754	5.2876	0.993105	0.962941	0.977892	0.977979	1.01954	0.994729	0.892666	0.968979	0.990797	0.891175
A0A0G2JSV0	N-myc downstream regulated gene 2, isoform CRA_a OS=Rattus norvegicus GN=Ndrg2 PE=1 SV=1 - [A0A0G2JSV0_RAT]	47.17	12	12	66	371	40.7381	5.30029	0.935441	1.01982	1.00615	0.987139	1.04388	0.994191	0.961426	0.999833	1.01286	0.891809
D4AE17	Mitogen-activated protein kinase kinase kinase 20 OS=Rattus norvegicus GN=Map3k20 PE=1 SV=1 - [D4AE17_RAT]	12.36	4	4	9	453	51.2841	5.30029	0.959546	0.989234	1.01395	0.987575	0.973706	1.04868	0.978378	1.00025	1.01284	0.892023
Q5M8A0	Kng2 protein OS=Rattus norvegicus GN=Kng2l1 PE=2 SV=1 - [Q5M8A0_RAT]	8.55	1	4	11	433	47.8606	6.39209	0.914925		0.849594	0.88226	0.801689		0.946769	0.874229	0.990898	0.892128
Q5XIK2	Thioredoxin-related transmembrane protein 2 OS=Rattus norvegicus GN=Tmx2 PE=2 SV=1 - [TMX2_RAT]	14.58	5	5	7	295	33.8436	8.86572	1.0352	0.996892	0.95774	0.996612	0.962816	0.973204	1.02661	0.987544	0.990902	0.892164
D3ZJD3	Uncharacterized protein OS=Rattus norvegicus GN=RGD1565183 PE=4 SV=1 - [D3ZJD3_RAT]	48.91	8	8	21	137	15.5555	11.9272	1.1009	0.946372	0.987284	1.01152	0.981151	1.02798	0.997989	1.00237	0.990959	0.892706
Q5XIF6	Tubulin alpha-4A chain OS=Rattus norvegicus GN=Tuba4a PE=1 SV=1 - [TBA4A_RAT]	52.68	4	18	122	448	49.8924	5.05908	0.970308	0.992513	1.0507	1.00451	1.00685	1.03319	1.01116	1.01707	1.01251	0.895366
F1MAA7	Laminin subunit gamma 1 OS=Rattus norvegicus GN=Lamc1 PE=1 SV=1 - [F1MAA7_RAT]	26.26	41	41	154	1607	177.273	5.22412	1.00097	0.982042	1.00723	0.996749	1.00625	0.973201	0.98488	0.98811	0.991334	0.896259
Q6PCT3	Tumor protein D54 OS=Rattus norvegicus GN=Tpd52l2 PE=1 SV=1 - [TPD54_RAT]	24.55	4	4	10	220	23.9771	6.15088	0.985639	1.00516	0.968826	0.986542	1.03781	0.962122	0.995705	0.998545	1.01217	0.898814
Q5XI34	Protein phosphatase 2 (Formerly 2A), regulatory subunit A (PR 65), alpha isoform, isoform CRA_a OS=Rattus norvegicus GN=Ppp2r1a PE=1 SV=1 - [Q5XI34_RAT]	45.16	22	22	71	589	65.2809	5.10986	1.01765	0.981514	1.00628	1.00182	0.974682	0.995599	1.01001	0.993429	0.991629	0.899061
P84100	60S ribosomal protein L19 OS=Rattus norvegicus GN=Rpl19 PE=1 SV=1 - [RL19_RAT]	23.47	4	5	21	196	23.4512	11.4731	1.06409	0.978519	0.940087	0.994233	0.989468	1.00194	0.966449	0.985951	0.99167	0.899453
W8BZ34	DDX3Y OS=Rattus norvegicus GN=DDX3Y PE=3 SV=1 - [W8BZ34_RAT]	26.6	2	17	36	658	73.2843	7.75244	1.01041	1.0728		1.0416	0.980272	1.0856		1.03293	0.99168	0.899539
P09456	cAMP-dependent protein kinase type I-alpha regulatory subunit OS=Rattus norvegicus GN=Prkar1a PE=1 SV=2 - [KAP0_RAT]	34.91	9	13	25	381	43.068	5.35107	1.0381	1.00194	1.029	1.02302	1.0015	0.998185	1.04383	1.01451	0.991682	0.899565
Q6PCT8	Succinate dehydrogenase [ubiquinone] cytochrome b small subunit, mitochondrial OS=Rattus norvegicus GN=Sdhd PE=2 SV=1 - [DHSD_RAT]	4.4	1	1	4	159	16.9649	9.29053	0.90552	1.18289	0.970935	1.01978	1.00485	1.10711	0.984286	1.03208	1.01206	0.899865
P62909	40S ribosomal protein S3 OS=Rattus norvegicus GN=Rps3 PE=1 SV=1 - [RS3_RAT]	76.95	17	17	44	243	26.6574	9.65674	1.01593	1.02703	1.02089	1.02128	1.00148	1.05102	0.986152	1.01288	0.991777	0.90046
P63074	Eukaryotic translation initiation factor 4E OS=Rattus norvegicus GN=Eif4e PE=1 SV=1 - [IF4E_RAT]	25.35	5	5	12	217	25.0375	6.15088	0.982362	0.991856	1.00202	0.992078	0.981274	0.959975	1.07035	1.00387	1.01188	0.901682
F1M9V7	Aminopeptidase OS=Rattus norvegicus GN=Npepps PE=1 SV=1 - [F1M9V7_RAT]	40.22	35	35	86	920	103.279	5.77002	1.02842	0.953353	0.961743	0.981171	0.976458	1.02404	0.977939	0.992811	1.01186	0.901886
Q63610	Tropomyosin alpha-3 chain OS=Rattus norvegicus GN=Tpm3 PE=1 SV=2 - [TPM3_RAT]	56.45	5	22	722	248	28.9887	4.77979	1.08427	0.948355	0.947934	0.993519	0.876681	1.01687	1.06301	0.985521	0.99195	0.902102
Q05962	ADP/ATP translocase 1 OS=Rattus norvegicus GN=Slc25a4 PE=1 SV=3 - [ADT1_RAT]	64.77	10	21	350	298	32.9682	9.78857	0.897241	1.02421	1.06764	0.996362	1.06849	0.972174	0.983809	1.00816	1.01184	0.902116
P06685	Sodium/potassium-transporting ATPase subunit alpha-1 OS=Rattus norvegicus GN=Atp1a1 PE=1 SV=1 - [AT1A1_RAT]	28.45	12	26	106	1023	112.982	5.45264	1.01093	0.999805	0.951859	0.98753	1.01515	1.03369	0.948737	0.999193	1.01181	0.902426
D3ZUC9	Oxidative-stress responsive 1 (Predicted) OS=Rattus norvegicus GN=Oxsr1 PE=1 SV=1 - [D3ZUC9_RAT]	16.7	7	7	14	527	58.1681	6.56592	0.995329	0.975197	0.993521	0.988016	0.975196	0.989139	0.976057	0.980131	0.992019	0.902762
G3V7G8	Glycine--tRNA ligase OS=Rattus norvegicus GN=Gars PE=1 SV=1 - [G3V7G8_RAT]	21.02	14	14	24	728	81.7407	6.56592	0.956733	1.02557	0.99104	0.991115	1.02452	0.966428	1.01742	1.00279	1.01178	0.902768
A0A0G2JZ38	Formin homology 2 domain-containing 1 OS=Rattus norvegicus GN=Fhod1 PE=1 SV=1 - [A0A0G2JZ38_RAT]	16.93	16	16	19	1158	126.388	6.1001	1.06515	0.934938	0.989683	0.996589	0.976745	1.00702	0.982232	0.988665	0.992049	0.903042
A0A140TAB3	Kinesin light chain 1 OS=Rattus norvegicus GN=Klc1 PE=1 SV=1 - [A0A140TAB3_RAT]	5.07	3	3	5	552	62.8138	5.93506	1.01352	0.986562	1.02911	1.00973	0.959043	1.02579	1.0205	1.00178	0.992124	0.903759
G3V978	Dehydrogenase/reductase 11 OS=Rattus norvegicus GN=Dhrs11 PE=1 SV=1 - [G3V978_RAT]	8.85	2	2	4	260	28.3532	6.41748	0.95878		1.03964	0.999207	1.04071		0.980823	1.01077	1.01157	0.904873
Q78P75	Dynein light chain 2, cytoplasmic OS=Rattus norvegicus GN=Dynll2 PE=1 SV=1 - [DYL2_RAT]	32.58	2	2	9	89	10.3431	7.37158	1.00413	0.930271	1.01024	0.981547	0.991794	0.965396	0.96464	0.973943	0.992253	0.904977
B0BNE5	S-formylglutathione hydrolase OS=Rattus norvegicus GN=Esd PE=2 SV=1 - [ESTD_RAT]	46.81	10	10	23	282	31.3434	6.90283	0.978604	0.990791	0.991788	0.987061	0.987885	0.997336	0.953311	0.979511	0.992351	0.905905
P27615	Lysosome membrane protein 2 OS=Rattus norvegicus GN=Scarb2 PE=1 SV=2 - [SCRB2_RAT]	1.67	1	1	3	478	54.0564	5.0083	1.07132	1.00244	0.942626	1.00546	0.981255	1.02444	1.04527	1.01699	1.01146	0.905928
D3ZZQ4	Adipogenesis-associated, Mth938 domain-containing OS=Rattus norvegicus GN=Aamdc PE=1 SV=1 - [D3ZZQ4_RAT]	43.55	5	5	17	124	13.4939	8.45557	1.02787	0.969731	0.98801	0.995204	0.949515	1.01512	0.998766	0.987801	0.992561	0.907897
Q68FQ0	T-complex protein 1 subunit epsilon OS=Rattus norvegicus GN=Cct5 PE=1 SV=1 - [TCPE_RAT]	29.39	15	18	47	541	59.4988	5.71924	1.02028	0.997724	1.00525	1.00775	1.02161	1.01839	1.01729	1.0191	1.01126	0.908003
P62632	Elongation factor 1-alpha 2 OS=Rattus norvegicus GN=Eef1a2 PE=1 SV=1 - [EF1A2_RAT]	54	12	22	230	463	50.4223	9.02686	1.02301	0.967241	0.989868	0.993374	0.989999	1.00272	0.965493	0.986071	0.992648	0.908728
Q5U300	Ubiquitin-like modifier-activating enzyme 1 OS=Rattus norvegicus GN=Uba1 PE=1 SV=1 - [UBA1_RAT]	29.77	27	27	100	1058	117.713	5.56689	1.0059	0.982335	0.971924	0.986719	0.975114	1.01288	1.00526	0.997753	1.01118	0.908788
D4A6G6	Uncharacterized protein OS=Rattus norvegicus GN=LOC100362339 PE=4 SV=1 - [D4A6G6_RAT]	46.21	7	7	30	145	16.1076	10.4038	1.03851	0.969633	0.998843	1.00233	1.00685	1.02209	1.01165	1.01353	1.01118	0.908852
D3ZNX0	Potassium channel tetramerisation domain containing 3 OS=Rattus norvegicus GN=Kctd3 PE=1 SV=2 - [D3ZNX0_RAT]	0.74	1	1	2	816	88.6255	7.12256	0.703108	1.10165		0.902379	0.79955	1.02538		0.912463	1.01118	0.908864
Q68A21	Transcriptional activator protein Pur-beta OS=Rattus norvegicus GN=Purb PE=1 SV=3 - [PURB_RAT]	9.21	1	3	6	315	33.3976	5.42725	0.845656	1.04043	1.02982	0.971967	0.900484	0.975555	1.07229	0.982775	1.01112	0.909428
Q5U204	Ragulator complex protein LAMTOR3 OS=Rattus norvegicus GN=Lamtor3 PE=2 SV=1 - [LTOR3_RAT]	14.52	2	2	3	124	13.5713	7.34229	0.927951		1.07705	1.0025	1.0385		0.988492	1.0135	1.01097	0.910973
Q5XIJ3	Isocitrate dehydrogenase [NAD] subunit, mitochondrial OS=Rattus norvegicus GN=Idh3g PE=1 SV=1 - [Q5XIJ3_RAT]	31.81	11	12	41	393	42.8232	9.01221	0.928165	1.02075	1.06717	1.00536	1.05323	0.980018	0.961629	0.998291	0.992966	0.911745
Q5FVI6	V-type proton ATPase subunit C 1 OS=Rattus norvegicus GN=Atp6v1c1 PE=2 SV=1 - [VATC1_RAT]	6.54	3	3	3	382	43.8729	7.45947	0.943326	0.985607	1.02741	0.985449	0.98331	1.07407	0.930959	0.996114	1.01082	0.91244
A0A0H2UHT6	Uncharacterized protein OS=Rattus norvegicus GN=Rps18 PE=1 SV=1 - [A0A0H2UHT6_RAT]	61.59	12	12	27	151	17.5768	10.9897	0.999338	1.01854	1.02214	1.01334	1.00393	1.02722	0.988161	1.00644	0.993186	0.913823
A0A0G2K8W9	Spectrin beta chain OS=Rattus norvegicus GN=Sptbn1 PE=1 SV=1 - [A0A0G2K8W9_RAT]	17.85	36	39	75	2358	273.307	5.64307	1.00365	0.985572	1.01059	0.999935	0.988318	1.03857	1.0048	1.01056	1.01063	0.914415
Q9EST6	Acidic leucine-rich nuclear phosphoprotein 32 family member B OS=Rattus norvegicus GN=Anp32b PE=1 SV=1 - [AN32B_RAT]	13.6	2	4	11	272	31.042	3.99268	0.938844	0.985127		0.961985	0.926159	0.98484		0.955499	0.993258	0.914509
P27881	Hexokinase-2 OS=Rattus norvegicus GN=Hk2 PE=1 SV=1 - [HXK2_RAT]	26.61	22	23	42	917	102.478	6.1001	0.920656	1.05029	1.0532	1.00805	1.02411	1.03092	1.00113	1.01872	1.01059	0.914833
P63329	Serine/threonine-protein phosphatase 2B catalytic subunit alpha isoform OS=Rattus norvegicus GN=Ppp3ca PE=1 SV=1 - [PP2BA_RAT]	23.99	6	11	29	521	58.6063	5.85889	1.02569	0.959128	0.972367	0.98573	0.970829	0.962919	1.0038	0.979182	0.993358	0.915455
P41542	General vesicular transport factor p115 OS=Rattus norvegicus GN=Uso1 PE=1 SV=1 - [USO1_RAT]	9.28	9	9	17	959	107.096	4.95752	0.976508	1.00534	1.00951	0.997119	0.981338	1.04141	1.00006	1.0076	1.01051	0.915586
G3V7Y3	ATP synthase subunit delta, mitochondrial OS=Rattus norvegicus GN=Atp5d PE=1 SV=1 - [G3V7Y3_RAT]	13.69	2	2	38	168	17.5522	5.23682	0.915718	1.0555	0.994289	0.988503	1.05359	0.931649	0.960773	0.982003	0.993424	0.916084
Q5XIM9	T-complex protein 1 subunit beta OS=Rattus norvegicus GN=Cct2 PE=1 SV=3 - [TCPB_RAT]	29.53	15	15	32	535	57.4221	6.45557	0.971027	1.00697	1.00127	0.993091	1.02635	0.973442	1.01062	1.00347	1.01045	0.916205
Q5XIM4	ATP synthase subunit s, mitochondrial OS=Rattus norvegicus GN=Atp5s PE=2 SV=1 - [ATP5S_RAT]	15	3	3	3	200	23.309	8.08936	0.942487	1.04107	1.04322	1.00892	1.06572	0.98221	0.959259	1.0024	0.993529	0.917086
Q6PDW1	40S ribosomal protein S12 OS=Rattus norvegicus GN=Rps12 PE=1 SV=1 - [Q6PDW1_RAT]	69.7	7	7	25	132	14.5055	7.21045	1.05119	0.99463	1.00783	1.01788	0.991029	1.01628	1.02679	1.01137	0.9936	0.917754
P54313	Guanine nucleotide-binding protein G(I)/G(S)/G(T) subunit beta-2 OS=Rattus norvegicus GN=Gnb2 PE=1 SV=4 - [GBB2_RAT]	27.06	2	7	18	340	37.3071	5.99854	1.05597	0.970722	0.928316	0.985003	0.954901	1.02217	1.00836	0.995142	1.01029	0.917828
Q9JMB5	Proteasomal ubiquitin receptor ADRM1 OS=Rattus norvegicus GN=Adrm1 PE=1 SV=2 - [ADRM1_RAT]	3.93	2	2	2	407	42.0758	5.07178	0.965368		1.06649	1.01593	1.04155		0.977527	1.00954	0.993709	0.918786
Q66X93	Staphylococcal nuclease domain-containing protein 1 OS=Rattus norvegicus GN=Snd1 PE=1 SV=1 - [SND1_RAT]	5.5	5	5	6	909	101.888	7.18115	1.0226	1.04266	0.979105	1.01479	1.04518	1.03109	0.998562	1.02495	1.01001	0.920733
P24049	60S ribosomal protein L17 OS=Rattus norvegicus GN=Rpl17 PE=2 SV=3 - [RL17_RAT]	35.87	5	6	29	184	21.3834	10.1841	0.978843	0.98473	1.0032	0.988924	0.983973	0.973944	0.990898	0.982939	0.993948	0.921054
Q5BK81	Prostaglandin reductase 2 OS=Rattus norvegicus GN=Ptgr2 PE=2 SV=2 - [PTGR2_RAT]	15.1	4	4	15	351	38.1121	5.5415	0.887944	1.05173	0.987286	0.975652	0.971226	0.977222	0.960835	0.969761	0.993962	0.921186
P18445	60S ribosomal protein L27a OS=Rattus norvegicus GN=Rpl27a PE=1 SV=3 - [RL27A_RAT]	45.27	7	7	14	148	16.608	11.1216	0.991049	1.00691	0.986784	0.994915	0.983098	1.02313	1.00825	1.00483	1.00996	0.921196
A0A0G2K8T5	Transcription factor BTF3 OS=Rattus norvegicus PE=3 SV=1 - [A0A0G2K8T5_RAT]	12.99	1	2	4	154	16.7978	6.55127	0.988473		0.985467	0.98697	0.911978		1.05011	0.981045	0.993997	0.921521
E9PTU4	Myosin-11 OS=Rattus norvegicus GN=Myh11 PE=1 SV=2 - [E9PTU4_RAT]	28.4	32	54	197	1972	227.156	5.49072	0.961417	0.971957	0.936121	0.956498	0.985237	0.935313	0.931769	0.950773	0.994015	0.921689
M0RD75	40S ribosomal protein S6 OS=Rattus norvegicus GN=Rps6 PE=1 SV=1 - [M0RD75_RAT]	37.65	10	10	29	247	28.4039	10.8433	1.0399	0.977924	0.984498	1.00077	0.957228	1.01181	1.01548	0.994837	0.994068	0.922194
D4A4Z9	Kinectin 1 OS=Rattus norvegicus GN=Ktn1 PE=1 SV=2 - [D4A4Z9_RAT]	6.94	11	11	13	1325	151.702	6.01123	0.979151	0.967389	1.01301	0.986517	1.0102	1.03931	0.939099	0.996206	1.00982	0.922627
B5DFH1	Iqgap1 protein (Fragment) OS=Rattus norvegicus GN=Iqgap1 PE=2 SV=1 - [B5DFH1_RAT]	3.61	3	3	3	969	111.836	8.90967	1.0508	0.975321	0.985206	1.00378	0.983021	1.055	1.00277	1.0136	1.00978	0.923025
A0A0G2JSG6	Adenylate kinase 2, mitochondrial OS=Rattus norvegicus GN=Ak2 PE=1 SV=1 - [A0A0G2JSG6_RAT]	23.28	6	6	13	232	25.5132	7.45947	0.924065	1.10068	1.04652	1.02376	1.02473	1.04606	1.03043	1.03374	1.00975	0.923313
Q5XFW8	Protein SEC13 homolog OS=Rattus norvegicus GN=Sec13 PE=1 SV=1 - [SEC13_RAT]	15.22	3	3	4	322	35.5251	5.37646	0.958546		0.998786	0.978666	1.01904		0.957323	0.988181	1.00972	0.923631
M0RC65	Cofilin 2 OS=Rattus norvegicus GN=Cfl2 PE=1 SV=1 - [M0RC65_RAT]	83.13	12	17	135	166	18.6978	7.88428	0.960434	0.994059	1.04339	0.999293	0.996032	0.977592	1.00693	0.993518	0.994221	0.923644
B2GV15	Dihydrolipoamide acetyltransferase component of pyruvate dehydrogenase complex OS=Rattus norvegicus GN=Dbt PE=1 SV=1 - [B2GV15_RAT]	21.37	11	11	24	482	53.24	8.41162	0.896243	1.03844	1.02472	0.986469	1.04194	0.986441	0.959725	0.996034	1.0097	0.923902
Q4G022	Arsenical pump-driving ATPase (Fragment) OS=Rattus norvegicus GN=Asna1 PE=2 SV=1 - [Q4G022_RAT]	13.37	4	4	4	329	36.9227	5.13525		1.03464	0.974951	1.0048		0.962654	1.0664	1.01453	1.00969	0.92401
O55215	Ribosomal protein S2 OS=Rattus norvegicus GN=Rps2-ps6 PE=2 SV=1 - [O55215_RAT]	48	13	13	40	250	27.2135	9.62744	1.07723	1.00467	0.935947	1.00595	1.0014	1.00797	0.991253	1.00021	0.994296	0.924359
P97576	GrpE protein homolog 1, mitochondrial OS=Rattus norvegicus GN=Grpel1 PE=1 SV=2 - [GRPE1_RAT]	24.42	5	5	10	217	24.2819	8.38232	0.917134	1.06517	1.10397	1.02876	1.03836	0.997636	1.03281	1.02294	0.994341	0.924786
P14669	Annexin A3 OS=Rattus norvegicus GN=Anxa3 PE=1 SV=4 - [ANXA3_RAT]	19.14	6	8	22	324	36.3406	6.354	0.962717	1.03764	1.00946	1.00327	1.00088	1.00964	0.982401	0.997639	0.994388	0.925229
P63018	Heat shock cognate 71 kDa protein OS=Rattus norvegicus GN=Hspa8 PE=1 SV=1 - [HSP7C_RAT]	67.65	27	39	428	646	70.8272	5.51611	0.990326	0.958729	1.01185	0.986968	0.988609	0.97101	0.984977	0.981532	0.994492	0.926223
P61589	Transforming protein RhoA OS=Rattus norvegicus GN=Rhoa PE=1 SV=1 - [RHOA_RAT]	37.31	5	6	20	193	21.7681	6.1001	1.02383	0.972991	1.04504	1.01395	0.988788	1.01055	1.02578	1.00837	0.994498	0.926276
B6DTP5	DEAD (Asp-Glu-Ala-Asp) box polypeptide 5 (Fragment) OS=Rattus norvegicus GN=Ddx5 PE=2 SV=1 - [B6DTP5_RAT]	9.45	5	6	8	614	69.0687	8.85107	0.968138	0.993598	1.09375	1.0185	1.08002	1.00934	0.99487	1.02807	1.0094	0.926876
D3ZFY8	Ubiquitin-conjugating enzyme E2 variant 1-like OS=Rattus norvegicus GN=LOC100912618 PE=1 SV=1 - [D3ZFY8_RAT]	53.06	3	7	22	147	16.3442	7.95752	0.999658	0.902536	1.02663	0.976276	0.965527	0.987618	1.00298	0.985375	1.00932	0.927729
P27274	CD59 glycoprotein OS=Rattus norvegicus GN=Cd59 PE=1 SV=2 - [CD59_RAT]	26.19	4	4	10	126	13.781	8.48486	0.977554	1.02507	0.98192	0.994849	0.997718	1.01054	1.0041	1.00412	1.00932	0.927742
B0BNJ4	ETHE1, persulfide dioxygenase OS=Rattus norvegicus GN=Ethe1 PE=1 SV=1 - [B0BNJ4_RAT]	15.35	4	4	6	254	27.659	7.06396	0.985351	1.06087	1.03306	1.02643	1.03264	0.976418	1.0538	1.02095	0.994663	0.927841
F1LMZ8	26S proteasome non-ATPase regulatory subunit 11 OS=Rattus norvegicus GN=Psmd11 PE=1 SV=2 - [PSD11_RAT]	28.91	12	12	33	422	47.434	6.48096	1.00988	1.02364	0.99532	1.00961	1.01543	0.9777	1.01955	1.00423	0.994665	0.927857
A0A0G2JUS7	Transmembrane protein 11, mitochondrial OS=Rattus norvegicus GN=Tmem11 PE=1 SV=1 - [A0A0G2JUS7_RAT]	9.66	2	2	7	176	19.8211	6.25244	0.986362	0.962239	1.02643	0.991676	0.98484	0.967421	1.00721	0.986491	0.994772	0.928876
P11762	Galectin-1 OS=Rattus norvegicus GN=Lgals1 PE=1 SV=2 - [LEG1_RAT]	89.63	9	9	95	135	14.8472	5.26221	1.07959	0.916621	0.973772	0.989996	1.01782	0.922826	1.01397	0.984873	0.994825	0.929382
D3ZXP3	Histone H2A OS=Rattus norvegicus GN=H2afx PE=1 SV=1 - [D3ZXP3_RAT]	27.97	3	6	25	143	15.1054	10.7407	1.07525	0.947862	0.976034	0.999717	0.946778	1.07348	1.00634	1.00887	1.00915	0.929455
Q5XI73	Rho GDP-dissociation inhibitor 1 OS=Rattus norvegicus GN=Arhgdia PE=1 SV=1 - [GDIR1_RAT]	59.8	8	8	50	204	23.3928	5.19873	0.985487	1.02219	0.951037	0.986237	0.966474	1.00111	1.01817	0.995252	1.00914	0.929557
Q5I0D7	Xaa-Pro dipeptidase OS=Rattus norvegicus GN=Pepd PE=2 SV=1 - [PEPD_RAT]	14.43	7	7	12	492	54.7149	5.94775	0.979598	1.01096	0.948077	0.979546	0.977523	0.949986	0.996056	0.974522	0.994871	0.929814
D3ZCS3	Poly(rC)-binding protein 4 OS=Rattus norvegicus GN=Pcbp4 PE=4 SV=1 - [D3ZCS3_RAT]	5.46	1	2	5	403	41.4267	8.1626	0.992129	0.99606	0.984308	0.990832	0.974235	0.990889	1.03401	0.999712	1.00896	0.93139
P97536	Cullin-associated NEDD8-dissociated protein 1 OS=Rattus norvegicus GN=Cand1 PE=1 SV=1 - [CAND1_RAT]	9.43	10	12	18	1230	136.275	5.78271	0.978692	0.993374	0.972279	0.981448	0.945712	1.00109	0.983226	0.976675	0.995136	0.932335
Q4V8E2	Proteasome (Prosome, macropain) 26S subunit, non-ATPase, 14 OS=Rattus norvegicus GN=Psmd14 PE=1 SV=1 - [Q4V8E2_RAT]	15.81	6	6	9	310	34.5546	6.52197	1.02201	0.94121	1.02127	0.99483	0.972086	0.958683	1.0394	0.990055	0.995201	0.932945
B4F793	Tnxb protein (Fragment) OS=Rattus norvegicus GN=Tnxb PE=2 SV=1 - [B4F793_RAT]	8.36	7	7	13	1460	158.839	5.13525	1.02234	0.960013	0.989731	0.990694	0.986081	0.987908	0.983843	0.985944	0.995206	0.932992
A0A0H2UHG7	40S ribosomal protein S20 OS=Rattus norvegicus GN=Rps20 PE=3 SV=1 - [A0A0H2UHG7_RAT]	33.05	4	4	15	118	13.2333	9.93506	1.0829	0.995353	0.974893	1.01772	0.990863	1.02382	1.02386	1.01285	0.995216	0.93309
P19945	60S acidic ribosomal protein P0 OS=Rattus norvegicus GN=Rplp0 PE=1 SV=2 - [RLA0_RAT]	26.18	7	7	32	317	34.1938	6.25244	0.99575	0.984498	0.996624	0.992291	1.00818	1.0028	0.991987	1.00099	1.00876	0.933409
A0A0G2K7Q7	Insulin-degrading enzyme OS=Rattus norvegicus GN=Ide PE=1 SV=1 - [A0A0G2K7Q7_RAT]	4.6	4	4	5	978	113.09	6.34131	1.00436	1.03956	1.1351	1.05967	1.07715	1.12103	0.965894	1.05469	0.995299	0.93388
Q63538	Mitogen-activated protein kinase 12 OS=Rattus norvegicus GN=Mapk12 PE=1 SV=1 - [MK12_RAT]	35.42	10	11	33	367	41.9585	6.29053	0.982961	0.959835	1.01604	0.98628	0.991309	1.00535	0.948471	0.98171	0.995366	0.934518
F1LR92	Serine protease inhibitor A3M OS=Rattus norvegicus GN=Serpina3m PE=1 SV=3 - [F1LR92_RAT]	15.75	5	7	18	419	46.8115	5.65576		1.07261	0.933928	1.00327		0.989553	1.03425	1.0119	1.00861	0.934993
D3ZZ21	NADH dehydrogenase (Ubiquinone) 1 beta subcomplex, 6 (Predicted) OS=Rattus norvegicus GN=Ndufb6 PE=1 SV=1 - [D3ZZ21_RAT]	41.41	6	6	31	128	15.6283	10.0376	0.950044	1.03366	1.03378	1.00583	1.01719	0.989746	0.996939	1.00129	0.995492	0.935707
Q5XFV8	Cytochrome c oxidase assembly protein COX14 OS=Rattus norvegicus GN=Cox14 PE=3 SV=1 - [COX14_RAT]	12.28	1	1	3	57	6.35723	9.5542	0.99519	1.07711	0.961419	1.01124	1.0548	0.96927	0.996382	1.00682	0.995627	0.936987
A0A0G2K7Q0	Myosin-binding protein C, slow-type OS=Rattus norvegicus GN=Mybpc1 PE=1 SV=1 - [A0A0G2K7Q0_RAT]	61.57	72	74	1517	1184	132.352	5.61768	0.976662	0.988485	1.11886	1.028	1.02568	1.05574	0.989189	1.02354	0.995656	0.937267
Q9WVK3	Peroxisomal trans-2-enoyl-CoA reductase OS=Rattus norvegicus GN=Pecr PE=2 SV=1 - [PECR_RAT]	15.84	4	4	9	303	32.4126	8.68994	0.937215	1.05908	1.02322	1.0065	1.01436	1.04721	0.982927	1.01483	1.00827	0.93841
P10760	Adenosylhomocysteinase OS=Rattus norvegicus GN=Ahcy PE=1 SV=3 - [SAHH_RAT]	36.57	15	15	35	432	47.5072	6.53662	0.988479	0.969262	1.01076	0.989499	0.986849	0.999038	1.00711	0.997667	1.00825	0.938605
D3ZUL3	Collagen type VI alpha 1 chain OS=Rattus norvegicus GN=Col6a1 PE=1 SV=1 - [D3ZUL3_RAT]	30.54	28	28	139	1025	108.738	5.36377	1.03002	0.981248	1.00355	1.00494	0.978795	1.02323	1.00024	1.00075	0.995833	0.938949
D3ZKR8	Protein kish OS=Rattus norvegicus GN=Tmem167a PE=3 SV=2 - [D3ZKR8_RAT]	25.35	2	2	2	71	7.92329	8.95361		0.946758	1.05176	0.999257		0.95532	1.03508	0.995199	0.99594	0.939957
P13676	Acylamino-acid-releasing enzyme OS=Rattus norvegicus GN=Apeh PE=1 SV=1 - [ACPH_RAT]	11.07	6	6	14	732	81.3314	5.73193	0.988447	0.981595	0.985719	0.985254	0.992196	0.959466	1.02805	0.993239	1.0081	0.940137
Q5FVG5	Similar to tropomyosin 1, embryonic fibroblast-rat, isoform CRA_c OS=Rattus norvegicus GN=Tpm2 PE=2 SV=1 - [Q5FVG5_RAT]	66.9	3	33	1512	284	32.9376	4.66553	0.940732	0.923263	0.893614	0.919203	0.991297	0.849331	0.939265	0.926631	1.00808	0.940378
B5DFL0	Snta1 protein OS=Rattus norvegicus GN=Snta1 PE=1 SV=1 - [B5DFL0_RAT]	39.08	18	19	43	499	53.3295	6.80029	1.08105	0.960798	0.96542	1.00242	0.985781	1.0352	0.974335	0.998438	0.996025	0.940765
G3V7C6	Tubulin beta chain OS=Rattus norvegicus GN=Tubb4b PE=1 SV=2 - [G3V7C6_RAT]	47.81	1	19	130	548	61.1475	4.85596	1.05168	0.924669	1.01676	0.997704	1.03499	0.990403	0.991604	1.00567	1.00798	0.941407
Q5I0E7	Transmembrane emp24 domain-containing protein 9 OS=Rattus norvegicus GN=Tmed9 PE=1 SV=1 - [TMED9_RAT]	20	4	5	9	235	27.011	8.26514	1.08357	1.03741	0.981931	1.0343	1.02067	1.03119	1.07558	1.04248	1.00791	0.942178
F1MA36	Spectrin beta chain OS=Rattus norvegicus GN=Sptbn2 PE=1 SV=2 - [F1MA36_RAT]	1.93	2	4	18	2388	270.849	5.8335	0.973105	0.956091	1.07659	1.00193	1.0249	0.937002	1.03247	0.998124	0.996201	0.942439
P62250	40S ribosomal protein S16 OS=Rattus norvegicus GN=Rps16 PE=1 SV=2 - [RS16_RAT]	38.36	6	6	18	146	16.435	10.2134	1.00704	1.00096	0.996058	1.00135	0.989778	1.07546	0.962406	1.00921	1.00785	0.942743
P38983	40S ribosomal protein SA OS=Rattus norvegicus GN=Rpsa PE=1 SV=3 - [RSSA_RAT]	51.86	13	13	38	295	32.8034	4.86865	0.985944	1.04629	0.987173	1.00647	1.03855	0.995415	1.009	1.01432	1.0078	0.943222
D3ZSR2	Polyadenylate-binding protein OS=Rattus norvegicus GN=RGD1562451 PE=3 SV=3 - [D3ZSR2_RAT]	14.8	5	9	22	642	70.7601	9.33447	0.974982	1.01297	1.00481	0.997586	0.98849	0.990122	1.03745	1.00535	1.00779	0.943398
Q6AZ26	C-terminal binding protein 1 OS=Rattus norvegicus GN=Ctbp1 PE=1 SV=1 - [Q6AZ26_RAT]	4.6	2	2	3	391	42.6028	6.58057	0.96231	1.0914		1.02685	1.01735	1.02889		1.02312	0.996365	0.94399
D4AC36	Eukaryotic translation initiation factor 3 subunit F OS=Rattus norvegicus GN=Eif3f PE=1 SV=3 - [D4AC36_RAT]	10.53	3	3	4	361	37.9733	5.45264	0.946571	1.17033	0.859858	0.992254	0.985688	1.07138	0.909146	0.988738	0.996457	0.944863
Q5I0K3	Citrate lyase subunit beta-like protein, mitochondrial OS=Rattus norvegicus GN=Clybl PE=2 SV=2 - [CLYBL_RAT]	16.27	5	5	7	338	37.2976	7.97217	0.93123	1.02925	1.14523	1.03524	1.06636	1.01504	1.01337	1.03159	0.996476	0.945045
P16446	Phosphatidylinositol transfer protein alpha isoform OS=Rattus norvegicus GN=Pitpna PE=1 SV=2 - [PIPNA_RAT]	23.25	6	8	12	271	31.8871	6.3667	0.98739	1.06119	0.961076	1.00322	0.973407	1.03776	1.02138	1.01085	1.00761	0.945236
A0A0G2K6J5	Myosin light polypeptide 6 OS=Rattus norvegicus GN=Myl6 PE=1 SV=1 - [A0A0G2K6J5_RAT]	69.54	6	10	123	151	16.9501	4.55127	1.00252	0.948237	1.01812	0.989626	1.00263	0.934911	1.02106	0.986199	0.996537	0.945626
Q63584	Transmembrane emp24 domain-containing protein 10 OS=Rattus norvegicus GN=Tmed10 PE=1 SV=2 - [TMEDA_RAT]	20.55	5	5	11	219	24.8418	6.41748	1.02126	1.02887	0.989874	1.01333	0.992412	1.02969	1.04063	1.02091	1.00747	0.94658
P15178	Aspartate--tRNA ligase, cytoplasmic OS=Rattus norvegicus GN=Dars PE=2 SV=1 - [SYDC_RAT]	29.34	14	14	28	501	57.0902	6.44287	0.979014	0.977842	1.00211	0.986322	1.01573	0.982039	0.951303	0.983025	0.996658	0.946771
D4ACB8	Chaperonin subunit 8 (Theta) (Predicted), isoform CRA_a OS=Rattus norvegicus GN=Cct8 PE=1 SV=1 - [D4ACB8_RAT]	41.79	21	21	54	548	59.5505	5.5415	1.03114	1.03456	0.967457	1.01105	1.01048	1.0105	1.0021	1.00769	0.996678	0.946959
P58775	Tropomyosin beta chain OS=Rattus norvegicus GN=Tpm2 PE=1 SV=1 - [TPM2_RAT]	78.52	6	36	1957	284	32.8166	4.70361	0.934002	1.04987	1.04636	1.01008	1.09182	0.962261	0.966178	1.00675	0.996708	0.947249
D3ZA85	Histone cell cycle regulation defective interacting protein 5 (Predicted), isoform CRA_a OS=Rattus norvegicus GN=Nfu1 PE=1 SV=1 - [D3ZA85_RAT]	8.3	2	2	2	253	28.3493	4.95752		0.985021	1.02947	1.00725		0.995827	1.03342	1.01463	1.00733	0.948093
F1MAN8	Laminin subunit alpha 5 OS=Rattus norvegicus GN=Lama5 PE=1 SV=2 - [F1MAN8_RAT]	0.92	3	3	3	3713	403.517	6.68311		1.005	0.943609	0.974303		1.00164	0.961208	0.981426	1.00731	0.94825
G3V6S2	Aconitate hydratase OS=Rattus norvegicus GN=Aco1 PE=1 SV=1 - [G3V6S2_RAT]	19.69	14	14	26	889	98.1304	7.38623	1.02934	0.98645	1.00106	1.00562	1.0076	1.02926	1.00192	1.01293	1.00727	0.948714
Q5XIE0	Acidic leucine-rich nuclear phosphoprotein 32 family member E OS=Rattus norvegicus GN=Anp32e PE=2 SV=1 - [AN32E_RAT]	12.02	2	2	5	258	29.4003	3.89111	1.06575	1.03483	0.980553	1.02704	1.07004	1.00839	1.02494	1.03446	1.00722	0.949201
B1WC26	N-acetylneuraminate synthase OS=Rattus norvegicus GN=Nans PE=1 SV=1 - [B1WC26_RAT]	11.98	3	3	6	359	40.0254	6.84424	0.996105		0.901595	0.94885	0.938292		0.973101	0.955697	1.00722	0.949229
P23358	60S ribosomal protein L12 OS=Rattus norvegicus GN=Rpl12 PE=2 SV=1 - [RL12_RAT]	50.3	7	7	13	165	17.8346	9.42236	1.01879	0.899644	1.01356	0.977331	1.04257	0.907611	0.973314	0.974498	0.997101	0.950978
P13383	Nucleolin OS=Rattus norvegicus GN=Ncl PE=1 SV=3 - [NUCL_RAT]	19.07	17	17	38	713	77.101	4.7417	1.03592	1.01861	0.990863	1.01513	0.983422	1.01306	1.04023	1.01224	0.99715	0.95144
Q64361	Latexin OS=Rattus norvegicus GN=Lxn PE=1 SV=1 - [LXN_RAT]	4.04	1	1	3	223	25.5636	6.15088	1.16728	0.896181	0.952827	1.00543	0.940345	1.03116	1.03636	1.00262	0.997208	0.951991
A0A0G2K6E2	Thioredoxin reductase 2, isoform CRA_a OS=Rattus norvegicus GN=Txnrd2 PE=1 SV=1 - [A0A0G2K6E2_RAT]	12.79	6	6	9	524	56.3319	8.55811	0.959695	1.01986	1.00412	0.994558	1.04314	0.999636	0.961618	1.00146	1.00694	0.952011
M0R7G4	MICOS complex subunit OS=Rattus norvegicus GN=Apoo PE=1 SV=2 - [M0R7G4_RAT]	34.18	6	6	29	196	22.3555	9.12939	0.888606	1.02979	1.06226	0.993551	1.07025	0.959879	0.942286	0.990805	0.997236	0.95226
G3V7U4	Lamin-B1 OS=Rattus norvegicus GN=Lmnb1 PE=1 SV=1 - [G3V7U4_RAT]	41.57	20	23	55	587	66.6457	5.16064	1.03243	0.992402	1.00312	1.00932	1.00553	1.04163	0.972539	1.00657	0.997273	0.952607
Q6AY21	G3BP stress granule assembly factor 2 OS=Rattus norvegicus GN=G3bp2 PE=1 SV=1 - [Q6AY21_RAT]	8.02	3	3	5	449	50.7391	5.42725	0.936153	1.01981	1.02544	0.993801	0.990832	1.0658	0.91669	0.991107	0.997289	0.952765
Q68FS4	Cytosol aminopeptidase OS=Rattus norvegicus GN=Lap3 PE=1 SV=1 - [AMPL_RAT]	27.75	13	13	24	519	56.1147	7.21045	1.01943	0.97985	0.973453	0.99091	0.977515	1.01154	1.00408	0.997711	1.00686	0.952839
A0A0G2JYA4	Serine/threonine-protein phosphatase OS=Rattus norvegicus GN=LOC100362453 PE=3 SV=1 - [A0A0G2JYA4_RAT]	34.63	2	9	27	309	35.5003	5.42725	0.968561	0.977482	1.00611	0.984052	1.02357	0.961558	0.987203	0.990776	1.00683	0.95315
D4A1V7	MOB kinase activator 1B OS=Rattus norvegicus GN=Mob1b PE=1 SV=1 - [D4A1V7_RAT]	5.09	1	1	5	216	25.0746	6.72705	1.0049	0.995068	0.963796	0.987921	0.993395	0.996854	0.965802	0.98535	0.997398	0.953795
P06686	Sodium/potassium-transporting ATPase subunit alpha-2 OS=Rattus norvegicus GN=Atp1a2 PE=1 SV=1 - [AT1A2_RAT]	39.31	23	38	164	1020	112.145	5.5542	0.953029	0.961534	1.03817	0.984244	0.993459	0.978047	0.973692	0.981733	0.997448	0.954273
A0A0G2JVH4	MICOS complex subunit MIC60 OS=Rattus norvegicus GN=Immt PE=1 SV=1 - [A0A0G2JVH4_RAT]	56.19	41	41	208	776	86.1759	5.84619	0.931358	1.02065	1.0736	1.00854	1.04733	1.00523	0.993358	1.01531	1.00671	0.954386
E9PT37	RNA-binding protein 20 OS=Rattus norvegicus GN=Rbm20 PE=1 SV=1 - [RBM20_RAT]	1.33	1	1	2	1207	130.679	5.69385	0.955863	0.990416		0.973139	0.927268	1.01409		0.97068	0.997473	0.954506
P85968	6-phosphogluconate dehydrogenase, decarboxylating OS=Rattus norvegicus GN=Pgd PE=1 SV=1 - [6PGD_RAT]	26.71	10	11	23	483	53.202	7.02002	0.952644	0.991128	0.990581	0.978118	0.947424	1.02634	0.980178	0.984646	1.00667	0.954777
Q71SY3	Translin OS=Rattus norvegicus GN=Tsn PE=1 SV=1 - [Q71SY3_RAT]	22.81	4	4	7	228	26.1547	6.44287	1.0817	1.06389	0.917036	1.02087	0.9746	0.994849	1.11361	1.02769	1.00667	0.954792
A0A0H2UH89	6-phosphofructo-2-kinase/fructose-2, 6-biphosphatase 1, isoform CRA_b OS=Rattus norvegicus GN=Pfkfb1 PE=1 SV=1 - [A0A0H2UH89_RAT]	34.75	16	16	37	469	54.1294	6.82959	0.892456	1.05165	0.985505	0.976537	1.01849	0.933582	0.997074	0.983048	1.00667	0.954848
O35814	Stress-induced-phosphoprotein 1 OS=Rattus norvegicus GN=Stip1 PE=1 SV=1 - [STIP1_RAT]	46.22	25	25	81	543	62.5304	6.80029	1.00042	0.961368	1.00389	0.988561	0.999547	0.989657	0.996155	0.995119	1.00663	0.955187
G3V6T7	Protein disulfide-isomerase A4 OS=Rattus norvegicus GN=Pdia4 PE=1 SV=1 - [G3V6T7_RAT]	8.24	4	5	9	643	72.7027	5.14795	0.981353	1.00352	1.0508	1.01189	0.980879	1.009	1.03851	1.00946	0.997599	0.955699
A0A0G2K3Z9	Uncharacterized protein OS=Rattus norvegicus PE=4 SV=1 - [A0A0G2K3Z9_RAT]	63.82	13	13	78	199	22.1504	8.39697	0.956245	1.00974	1.02145	0.995813	1.01182	0.983954	0.984523	0.993431	0.997608	0.95579
Q63638	Striated muscle-specific serine/threonine-protein kinase OS=Rattus norvegicus GN=Speg PE=1 SV=2 - [SPEG_RAT]	13.93	37	37	70	3259	353.948	8.27979	1.00158	0.959141	0.990218	0.983647	1.00793	0.976302	0.959705	0.981312	0.997626	0.955956
D3ZAZ0	Eukaryotic translation initiation factor 3 subunit M OS=Rattus norvegicus GN=Eif3m PE=1 SV=1 - [D3ZAZ0_RAT]	4.28	2	2	3	374	42.4899	5.74463	1.00535	1.029		1.01718	1.01842	1.01119		1.01481	0.997669	0.956364
A0A0G2JVK4	Neurolysin, mitochondrial OS=Rattus norvegicus GN=Nln PE=1 SV=1 - [A0A0G2JVK4_RAT]	11.89	7	7	9	681	77.7521	6.20166	0.981447	0.9743	1.03082	0.995524	0.967938	1.04296	0.995138	1.00201	1.00652	0.956374
B0BN74	Bag2 protein OS=Rattus norvegicus GN=Bag2 PE=2 SV=1 - [B0BN74_RAT]	29.52	6	6	9	210	23.5611	6.41748	0.983907	0.980997	1.0277	0.997535	1.04568	0.983376	0.956621	0.995227	0.997687	0.956534
Q6AYR6	Haloacid dehalogenase-like hydrolase domain-containing protein 2 OS=Rattus norvegicus GN=Hdhd2 PE=2 SV=1 - [HDHD2_RAT]	20.85	5	5	9	259	28.7611	5.99854	0.950032	1.02538	1.02205	0.999154	1.01596	1.00893	0.991896	1.00559	1.00644	0.957132
D3ZVD3	5'-nucleotidase, cytosolic IA OS=Rattus norvegicus GN=Nt5c1a PE=1 SV=1 - [D3ZVD3_RAT]	4.14	2	2	2	362	40.5057	6.69775	0.981233	1.01609		0.998662	1.02669	0.983507		1.0051	1.00644	0.957139
Q29RW1	Myosin-4 OS=Rattus norvegicus GN=Myh4 PE=1 SV=1 - [MYH4_RAT]	73.34	2	182	15699	1939	222.741	5.74463	0.994139	0.964545	0.978557	0.97908	0.999325	0.970769	0.960551	0.976881	0.997754	0.957176
B4F7C2	Tubulin beta chain OS=Rattus norvegicus GN=Tubb4a PE=1 SV=1 - [B4F7C2_RAT]	43.24	1	15	88	444	49.5539	4.88135	1.01705		1.0148	1.01592	0.993619		1.05068	1.02215	1.00613	0.960347
P35427	60S ribosomal protein L13a OS=Rattus norvegicus GN=Rpl13a PE=1 SV=2 - [RL13A_RAT]	30.54	7	7	28	203	23.4614	11.019	1.04698	0.994015	1.00293	1.01464	1.02153	0.999845	1.01721	1.01286	0.998243	0.961809
D3ZE71	Fanconi anemia core complex-associated protein 24 OS=Rattus norvegicus GN=Faap24 PE=4 SV=1 - [D3ZE71_RAT]	3.17	1	1	2	221	24.723	9.48096	1.09124	0.984882		1.03806	1.10279	0.985721		1.04426	1.00597	0.961987
Q7TPB1	T-complex protein 1 subunit delta OS=Rattus norvegicus GN=Cct4 PE=1 SV=3 - [TCPD_RAT]	31.17	16	16	35	539	58.0628	8.01611	0.982636	0.996498	1.00433	0.994488	1.01234	0.993457	0.995302	1.00036	1.00591	0.962613
P62902	60S ribosomal protein L31 OS=Rattus norvegicus GN=Rpl31 PE=2 SV=1 - [RL31_RAT]	40	5	5	22	125	14.4539	10.5356	0.981983	1.0039	1.00544	0.997109	1.01079	0.991881	0.983842	0.995505	0.998391	0.963217
Q5XHZ0	Heat shock protein 75 kDa, mitochondrial OS=Rattus norvegicus GN=Trap1 PE=1 SV=1 - [TRAP1_RAT]	13.74	8	9	24	706	80.4108	7.03467	0.870287	1.08529	1.05759	1.00439	1.06092	1.00928	0.938337	1.00285	0.998463	0.963895
P19944	60S acidic ribosomal protein P1 OS=Rattus norvegicus GN=Rplp1 PE=3 SV=1 - [RLA1_RAT]	51.75	2	2	5	114	11.4907	4.32275	0.964186	0.977194	1.05476	0.998714	1.03143	0.96915	0.991056	0.997212	0.998496	0.964205
P62718	60S ribosomal protein L18a OS=Rattus norvegicus GN=Rpl18a PE=2 SV=1 - [RL18A_RAT]	25.57	4	4	9	176	20.7189	10.7114	1.02416	0.996881	1.0233	1.01478	0.993681	1.02326	1.04491	1.02062	1.00575	0.964251
D4A4W6	RCG20695, isoform CRA_b OS=Rattus norvegicus GN=Slirp PE=1 SV=1 - [D4A4W6_RAT]	27.03	3	3	4	111	12.5684	7.6499	1.04305	1.01105		1.02705	0.9946	1.05646		1.02553	0.998522	0.964452
A1L108	Actin-related protein 2/3 complex subunit 5-like protein OS=Rattus norvegicus GN=Arpc5l PE=1 SV=2 - [ARP5L_RAT]	24.84	5	5	10	153	16.9998	6.80029	1.03201	0.978366	1.00377	1.00471	1.05617	1.01026	0.964644	1.01036	1.00562	0.965628
A0A0G2JUA5	AHNAK nucleoprotein OS=Rattus norvegicus GN=Ahnak PE=1 SV=1 - [A0A0G2JUA5_RAT]	53.82	92	112	372	5450	580.754	6.13818	1.04158	0.962795	0.96577	0.99005	0.965506	0.991473	1.02976	0.99558	1.00559	0.965937
A0A0G2K350	NSF attachment protein gamma OS=Rattus norvegicus GN=Napg PE=1 SV=1 - [A0A0G2K350_RAT]	13.78	4	4	9	312	34.6373	5.41455	0.946784	0.98079	1.03436	0.98731	0.994333	0.963342	1.00034	0.986006	0.998679	0.965949
A0A140TAG9	Hsp90 co-chaperone Cdc37 OS=Rattus norvegicus GN=Cdc37 PE=1 SV=1 - [A0A140TAG9_RAT]	22.49	7	7	17	378	44.1538	5.56689	0.998517	0.982023	0.988847	0.989795	0.989702	1.00847	0.987764	0.995312	1.00557	0.966063
A0A0G2KA61	Casein kinase II subunit beta OS=Rattus norvegicus GN=Csnk2b PE=1 SV=1 - [A0A0G2KA61_RAT]	5.3	1	1	2	151	17.4092	4.34814		0.943457	1.00649	0.974975		0.977172	0.983645	0.980409	1.00557	0.966074
Q6RUV5	Ras-related C3 botulinum toxin substrate 1 OS=Rattus norvegicus GN=Rac1 PE=1 SV=1 - [RAC1_RAT]	36.46	6	7	27	192	21.4362	8.49951	1.05053	0.967741	0.937174	0.985149	0.95014	0.990419	1.03129	0.990617	1.00555	0.966299
P49242	40S ribosomal protein S3a OS=Rattus norvegicus GN=Rps3a PE=1 SV=2 - [RS3A_RAT]	47.35	15	15	42	264	29.9257	9.72998	0.995208	0.990669	1.05542	1.01377	1.01278	1.01029	1.01459	1.01255	0.998804	0.967131
Q5XIK1	Actin-related protein T1 OS=Rattus norvegicus GN=Actrt1 PE=2 SV=1 - [ACTT1_RAT]	10.9	2	2	6	376	42.1672	5.87158	1.00554	0.964003	1.00418	0.99124	0.989118	0.992781	0.988319	0.990073	0.998822	0.967304
F1LNF0	Myosin heavy chain 14 OS=Rattus norvegicus GN=Myh14 PE=1 SV=1 - [F1LNF0_RAT]	9.05	7	16	39	2000	228.775	5.5542	0.866584	1.03051	1.01163	0.969572	1.00023	1.00249	0.921526	0.974747	1.00534	0.96849
Q6P2A7	Flot1 protein OS=Rattus norvegicus GN=Flot1 PE=2 SV=1 - [Q6P2A7_RAT]	13.08	4	4	6	428	47.4836	7.15186	1.06539	0.896874	0.97015	0.97747	1.03111	0.95388	0.944364	0.976451	0.998958	0.968588
D4AE68	Guanine nucleotide binding protein, alpha q polypeptide, isoform CRA_a OS=Rattus norvegicus GN=Gnaq PE=1 SV=2 - [D4AE68_RAT]	7.8	2	3	14	359	42.1313	5.68115		1.01613	0.927263	0.971698		1.00636	0.935222	0.97079	0.999065	0.969607
F1LST4	Microtubule-associated protein OS=Rattus norvegicus GN=Mapt PE=1 SV=1 - [F1LST4_RAT]	11.57	8	8	18	752	78.5073	6.30322	1.00787	0.981989	0.957898	0.982587	0.960856	0.995718	0.988567	0.981714	0.999112	0.970048
D3ZH76	PPARGC1 and ESRR-induced regulator, muscle 1 OS=Rattus norvegicus GN=Perm1 PE=1 SV=1 - [D3ZH76_RAT]	1.78	1	1	2	788	83.3148	5.23682	1.02521		0.948622	0.986917	0.98007		1.00395	0.992009	1.00516	0.970313
F1M446	Uncharacterized protein OS=Rattus norvegicus GN=RGD1306148 PE=1 SV=3 - [F1M446_RAT]	5.76	10	10	11	1839	203.79	7.13721	0.976239	1.00367	1.01201	0.997307	0.982936	1.00637	1.00007	0.996459	0.99915	0.970406
D3ZXA6	Pyruvate dehydrogenase phosphatase regulatory subunit OS=Rattus norvegicus GN=Pdpr PE=1 SV=1 - [D3ZXA6_RAT]	22.67	18	18	32	878	98.7556	6.48096	0.925421	1.00584	1.07132	1.00086	1.04041	1.02111	0.956381	1.00597	1.0051	0.970911
A0A0G2JVM0	Delta-1-pyrroline-5-carboxylate dehydrogenase, mitochondrial OS=Rattus norvegicus GN=Aldh4a1 PE=1 SV=1 - [A0A0G2JVM0_RAT]	19.93	13	13	24	562	61.8056	7.91357	0.978278	1.04268	1.07796	1.03297	1.08407	0.997705	1.03293	1.03823	1.0051	0.970971
F1M7X3	Cadherin 13 OS=Rattus norvegicus GN=Cdh13 PE=4 SV=3 - [F1M7X3_RAT]	23.65	13	13	56	609	66.4329	4.95752	1.04829	1.01273	1.00806	1.02303	0.968755	1.06798	1.02995	1.02223	0.999219	0.971062
P97608	5-oxoprolinase OS=Rattus norvegicus GN=Oplah PE=1 SV=2 - [OPLA_RAT]	6.75	8	8	10	1288	137.634	6.32861	0.955786	1.01815	1.01363	0.995855	1.02524	0.97617	0.983897	0.995103	0.999244	0.971303
P41499	Tyrosine-protein phosphatase non-receptor type 11 OS=Rattus norvegicus GN=Ptpn11 PE=1 SV=4 - [PTN11_RAT]	16.42	9	9	16	597	68.4154	7.28369	0.982488	0.98551	1.00979	0.992595	0.981151	1.00872	1.00297	0.997614	1.00506	0.971364
P84903	Stromal interaction molecule 1 OS=Rattus norvegicus GN=Stim1 PE=1 SV=1 - [STIM1_RAT]	12.99	9	9	22	685	77.4013	6.58057	1.01616	0.993416	0.958053	0.98921	1.02753	0.978816	0.959204	0.988517	0.9993	0.971828
Q01177	Plasminogen OS=Rattus norvegicus GN=Plg PE=2 SV=2 - [PLMN_RAT]	16.63	14	14	25	812	90.4769	7.07861	0.996091	1.04292	0.968843	1.00262	0.968893	0.991117	1.06269	1.00757	1.00494	0.972595
Q5UAJ5	ATP synthase protein 8 OS=Rattus norvegicus GN=ATP8 PE=3 SV=1 - [Q5UAJ5_RAT]	35.82	3	3	21	67	7.63698	9.31982	0.919744	1.08888	1.07846	1.02903	1.07509	1.05869	0.968499	1.03409	1.00492	0.972775
F7EMB2	Putative uncharacterized protein RGD1304704 OS=Rattus norvegicus GN=RGD1304704 PE=1 SV=1 - [F7EMB2_RAT]	19.67	6	6	10	244	28.1527	6.88818	0.998637	0.96696	1.09038	1.01866	1.0051	1.01747	1.0484	1.02366	1.00491	0.972887
B2GUZ9	Fam49b protein OS=Rattus norvegicus GN=Fam49b PE=1 SV=1 - [B2GUZ9_RAT]	23.46	6	6	19	324	36.7527	6.06201	0.989706	0.905157	1.01554	0.970135	0.93424	1.03289	0.941645	0.969591	0.999439	0.973149
Q6AYE2	Endophilin-B1 OS=Rattus norvegicus GN=Sh3glb1 PE=2 SV=1 - [SHLB1_RAT]	12.05	4	4	7	365	40.7618	6.03662		0.974524	0.960172	0.967348		0.983554	0.950226	0.96689	0.999527	0.973981
D3ZTW7	ATP synthase mitochondrial F1 complex assembly factor 2 OS=Rattus norvegicus GN=Atpaf2 PE=1 SV=1 - [D3ZTW7_RAT]	4.03	1	1	5	298	34.1706	6.55127	0.998771	1.01531		1.00704	0.966745	1.05697		1.01186	1.00478	0.974192
Q6P790	60S ribosomal protein L6 (Fragment) OS=Rattus norvegicus GN=Rpl6 PE=2 SV=1 - [Q6P790_RAT]	36.36	12	12	34	297	33.4529	10.7847	1.06615	0.991965	0.978431	1.01218	0.988393	1.06347	0.983846	1.0119	0.999725	0.975859
B2RZA9	Ube2l3 protein OS=Rattus norvegicus GN=Ube2l3 PE=2 SV=1 - [B2RZA9_RAT]	72.08	8	8	39	154	17.8502	8.51416	0.998778	0.985404	0.998989	0.99439	1.02135	0.937578	1.02358	0.994167	0.999776	0.976339
B2GV33	Amine oxidase (Fragment) OS=Rattus norvegicus GN=Maoa PE=2 SV=1 - [B2GV33_RAT]	23.27	10	10	21	520	58.7653	8.07471	1.00118	0.98876	1.02414	1.00469	1.03352	0.99604	0.983899	1.00449	0.999794	0.976511
Q6TUE0	B-cell scaffold protein with ankyrin repeats 1 OS=Rattus norvegicus GN=Bank1 PE=2 SV=1 - [Q6TUE0_RAT]	2.25	1	1	4	355	39.5871	7.1665	0.921349	1.14862	1.10494	1.0583	1.13665	1.03768	0.999943	1.05809	0.9998	0.976571
Q64560	Tripeptidyl-peptidase 2 OS=Rattus norvegicus GN=Tpp2 PE=2 SV=3 - [TPP2_RAT]	9.53	12	12	21	1249	138.206	6.37939	0.991313	0.989299	1.02783	1.00281	1.01018	0.989428	1.00853	1.00271	0.999902	0.977533
Q5XIW9	Flot2 protein OS=Rattus norvegicus GN=Flot2 PE=1 SV=1 - [Q5XIW9_RAT]	13.11	4	4	4	351	38.6936	5.33838	0.977723	1.00709	1.00453	0.996448	1.14521	0.875129	0.968899	0.996413	0.999966	0.97814
Q5XIG8	Serine-threonine kinase receptor-associated protein OS=Rattus norvegicus GN=Strap PE=1 SV=1 - [STRAP_RAT]	35.71	10	10	18	350	38.432	5.12256	1.06431	0.942111	0.968671	0.991698	1.01	0.966986	1.01104	0.996007	1.00435	0.978682
A0A0G2K459	Mitochondrial carrier 2 OS=Rattus norvegicus GN=Mtch2 PE=1 SV=1 - [A0A0G2K459_RAT]	35.64	8	8	18	303	33.7355	8.93896	0.980397	1.02192	1.08017	1.02749	1.01406	1.04836	1.02017	1.02753	1.00003	0.978779
M0R5J4	Uncharacterized protein OS=Rattus norvegicus PE=3 SV=1 - [M0R5J4_RAT]	65.44	15	22	939	434	47.0452	6.3667	0.981008	0.962584	1.00437	0.982654	1.0115	0.943689	0.99296	0.982718	1.00006	0.97908
Q63258	Integrin alpha-7 OS=Rattus norvegicus GN=Itga7 PE=1 SV=2 - [ITA7_RAT]	2.73	3	3	3	1135	124.117	6.03662	0.885154	0.954811	0.995871	0.945279	1.08416	0.985184	0.778396	0.949247	1.0042	0.980203
Q5U1Z9	Metaxin 2 OS=Rattus norvegicus GN=Mtx2 PE=1 SV=1 - [Q5U1Z9_RAT]	26.62	8	8	25	263	29.699	5.33838	0.933962	1.02483	1.03109	0.996627	1.01747	0.986214	0.9868	0.996829	1.0002	0.98039
P34058	Heat shock protein HSP 90-beta OS=Rattus norvegicus GN=Hsp90ab1 PE=1 SV=4 - [HS90B_RAT]	55.66	24	38	258	724	83.2291	5.03369	0.983732	1.01366	0.98006	0.992485	0.998831	1.00868	0.982336	0.996616	1.00416	0.980569
G3V9S0	NADH-cytochrome b5 reductase OS=Rattus norvegicus GN=Cyb5r1 PE=1 SV=1 - [G3V9S0_RAT]	37.38	9	9	35	305	34.2111	8.83643	0.995376	0.959839	1.04437	0.999863	1.00007	1.00737	0.992821	1.00009	1.00022	0.980595
F1M614	Laminin subunit alpha 2 OS=Rattus norvegicus GN=Lama2 PE=1 SV=3 - [F1M614_RAT]	22.46	65	65	170	3121	343.637	6.18896	1.0107	0.988258	0.994799	0.99792	1.00456	0.992056	0.997941	0.998186	1.00027	0.980994
Q2PQA9	Kinesin-1 heavy chain OS=Rattus norvegicus GN=Kif5b PE=1 SV=1 - [KINH_RAT]	13.19	6	10	16	963	109.463	6.44287	1.05547	0.926768	1.01697	0.999738	0.98709	1.01927	0.99366	1.00001	1.00027	0.981024
P49432	Pyruvate dehydrogenase E1 component subunit beta, mitochondrial OS=Rattus norvegicus GN=Pdhb PE=1 SV=2 - [ODPB_RAT]	55.99	15	15	132	359	38.957	6.65381	0.930129	1.01871	1.04771	0.998851	1.05279	0.966151	0.978453	0.999131	1.00028	0.981126
P28480	T-complex protein 1 subunit alpha OS=Rattus norvegicus GN=Tcp1 PE=1 SV=1 - [TCPA_RAT]	22.66	12	12	30	556	60.3217	6.21436	0.998114	1.01994	0.974152	0.997401	1.00961	1.00546	0.989401	1.00149	1.0041	0.981212
P46844	Biliverdin reductase A OS=Rattus norvegicus GN=Blvra PE=1 SV=1 - [BIEA_RAT]	9.49	3	3	6	295	33.5445	6.12549	1.01321	0.959196	0.940554	0.970986	0.965725	0.961927	0.98619	0.971281	1.0003	0.981347
P07687	Epoxide hydrolase 1 OS=Rattus norvegicus GN=Ephx1 PE=1 SV=1 - [HYEP_RAT]	12.09	5	5	8	455	52.5478	8.51416	0.871376	1.04733	1.0407	0.986468	1.03939	0.940636	0.980496	0.986841	1.00038	0.982052
Q5PQK5	Radixin OS=Rattus norvegicus GN=Rdx PE=2 SV=1 - [Q5PQK5_RAT]	34.65	14	23	59	583	68.5013	6.26514	1.03151	0.972842	0.962477	0.988943	0.968672	0.9707	1.0286	0.989325	1.00039	0.982125
P50503	Hsc70-interacting protein OS=Rattus norvegicus GN=St13 PE=1 SV=1 - [F10A1_RAT]	29.62	13	13	38	368	41.2534	5.38916	1.0031	1.02291	0.982135	1.00272	0.986094	1.0108	1.01248	1.00312	1.00041	0.982313
Q75Q41	Mitochondrial import receptor subunit TOM22 homolog OS=Rattus norvegicus GN=Tomm22 PE=1 SV=1 - [TOM22_RAT]	30.99	3	3	6	142	15.4808	4.33545	0.924475	0.975133	1.09694	0.998851	1.021	1.05943	0.917407	0.99928	1.00043	0.982532
A0A0G2QC06	Serotransferrin OS=Rattus norvegicus GN=Tf PE=1 SV=1 - [A0A0G2QC06_RAT]	44.43	5	41	242	979	107.34	8.04541	0.882542	0.93152	1.10325	0.972436	1.04471	1.01821	0.865911	0.976274	1.00395	0.982784
M0RDJ4	Glia maturation factor beta OS=Rattus norvegicus GN=Gmfb PE=1 SV=2 - [M0RDJ4_RAT]	42.14	4	4	8	140	16.4424	5.43994	0.951426	0.96756	1.01378	0.97759	0.945894	0.992561	0.99566	0.978038	1.00046	0.982808
F1LP57	Mitogen-activated protein kinase kinase 4 OS=Rattus norvegicus GN=Map2k4 PE=1 SV=3 - [F1LP57_RAT]	17.74	6	6	10	372	42.3706	8.01611	0.998115	1.00362	0.945045	0.982259	1.00428	0.923431	1.02044	0.982719	1.00047	0.982897
D3ZPN7	Uncharacterized protein OS=Rattus norvegicus PE=4 SV=1 - [D3ZPN7_RAT]	35.63	7	7	18	160	18.6662	10.5503	1.08949	0.972962	0.963799	1.00875	0.959687	1.00914	1.06929	1.01271	1.00392	0.983062
D3ZLA3	Copine 3 OS=Rattus norvegicus GN=Cpne3 PE=1 SV=1 - [D3ZLA3_RAT]	9.57	5	5	5	533	59.648	5.68115	1.042	1.04384	1.00614	1.03066	0.991218	1.05722	1.04523	1.03122	1.00055	0.98367
P35815	Protein phosphatase 1B OS=Rattus norvegicus GN=Ppm1b PE=2 SV=1 - [PPM1B_RAT]	13.59	4	4	8	390	42.8617	5.0083	0.977122	1.27924	0.986716	1.08103	1.00935	1.20879	1.0374	1.08518	1.00384	0.983872
Q924S5	Lon protease homolog, mitochondrial OS=Rattus norvegicus GN=Lonp1 PE=2 SV=1 - [LONM_RAT]	21.26	19	19	33	950	105.726	6.59521	0.967954	1.01291	1.00955	0.996806	1.01907	0.994689	0.988088	1.00062	1.00382	0.984055
A0A140TAA4	Programmed cell death 6-interacting protein OS=Rattus norvegicus GN=Pdcd6ip PE=1 SV=1 - [A0A140TAA4_RAT]	24.19	22	22	41	868	95.8222	6.52197	1.02123	1.01344	0.974825	1.00317	0.975163	1.02325	1.02197	1.00679	1.00362	0.986189
D3ZRG1	Similar to RIKEN cDNA D930015E06 OS=Rattus norvegicus GN=LOC679811 PE=4 SV=3 - [D3ZRG1_RAT]	0.44	1	1	3	1596	175.845	6.87354	1.02385		1.01169	1.01777	1.02346		1.01937	1.02142	1.00358	0.986516
P70645	Bleomycin hydrolase OS=Rattus norvegicus GN=Blmh PE=1 SV=1 - [BLMH_RAT]	16.96	7	7	12	454	52.2888	6.48096	0.921342	0.954609	1.11423	0.996727	1.03184	0.991951	0.977056	1.00028	1.00357	0.986682
P36876	Serine/threonine-protein phosphatase 2A 55 kDa regulatory subunit B alpha isoform OS=Rattus norvegicus GN=Ppp2r2a PE=2 SV=1 - [2ABA_RAT]	15.21	7	7	14	447	51.6455	6.20166	0.988987	0.970613	1.01021	0.989937	1.00534	0.999576	0.97527	0.993396	1.00349	0.987436
A0A0G2KAT4	Spliceosome RNA helicase Ddx39b OS=Rattus norvegicus GN=Ddx39b PE=1 SV=1 - [A0A0G2KAT4_RAT]	6.27	3	3	3	399	45.6503	6.94678		1.13239	0.980248	1.05632		1.07446	1.04555	1.06	1.00349	0.987521
D3Z9L0	Acylglycerol kinase OS=Rattus norvegicus GN=Agk PE=1 SV=2 - [D3Z9L0_RAT]	4.69	2	2	2	490	54.2247	8.60205	0.944841	1.04279		0.993817	1.06557	0.928944		0.997259	1.00346	0.987759
Q4V8F6	Pcbp2 protein OS=Rattus norvegicus GN=Pcbp2 PE=1 SV=1 - [Q4V8F6_RAT]	32.54	8	9	19	335	35.3242	8.00146	1.00894	0.988022	0.986415	0.99446	0.922989	0.97568	1.09488	0.997849	1.00341	0.988326
D4AAE9	CDGSH iron sulfur domain 2 OS=Rattus norvegicus GN=Cisd2 PE=1 SV=1 - [D4AAE9_RAT]	23.7	3	3	7	135	15.2834	9.64209	1.05066	0.96219	0.967545	0.993464	0.971424	1.01664	0.995612	0.994558	1.0011	0.988896
A0A0G2JUP3	Obscurin, cytoskeletal calmodulin and titin-interacting RhoGEF OS=Rattus norvegicus GN=Obscn PE=1 SV=1 - [A0A0G2JUP3_RAT]	36.55	30	169	564	7496	814.946	5.85889	0.978621	0.996249	0.984206	0.986359	1.00249	0.995918	0.964002	0.987471	1.00113	0.989147
A0A0G2JSV2	Carbonyl reductase [NADPH] 1 OS=Rattus norvegicus GN=Cbr1 PE=1 SV=1 - [A0A0G2JSV2_RAT]	36.82	9	9	16	277	30.6349	7.76709	0.972525	1.05811	1.05157	1.0274	1.04318	1.02034	1.02866	1.03073	1.00324	0.990079
A0A0H2UHF9	Actin-binding LIM protein 2 OS=Rattus norvegicus GN=Ablim2 PE=1 SV=1 - [A0A0H2UHF9_RAT]	8.55	4	6	9	573	63.7811	7.95752	1.03602	0.955196	1.01715	1.00279	1.05605	0.994988	0.961123	1.00405	1.00126	0.990421
Q6PEC4	S-phase kinase-associated protein 1 OS=Rattus norvegicus GN=Skp1 PE=1 SV=3 - [SKP1_RAT]	30.67	5	5	16	163	18.6603	4.53857	0.983366	0.977572	0.989848	0.983595	0.998172	1.00105	0.960892	0.986704	1.00316	0.990873
D3ZD97	DEAH (Asp-Glu-Ala-His) box polypeptide 15 (Predicted), isoform CRA_b OS=Rattus norvegicus GN=Dhx15 PE=1 SV=1 - [D3ZD97_RAT]	1.64	1	1	3	795	90.9192	7.45947		0.949571	0.880722	0.915146		0.891205	0.941673	0.916439	1.00141	0.991842
B0BNG5	Hif1an protein OS=Rattus norvegicus GN=Hif1an PE=2 SV=1 - [B0BNG5_RAT]	8.31	2	2	4	349	40.244	5.8335	0.945815	0.878754	0.948683	0.924417	0.919801	0.950046	0.9119	0.927249	1.00306	0.991876
A0A096MJV9	Phosphorylase b kinase regulatory subunit alpha, skeletal muscle isoform OS=Rattus norvegicus GN=Phka1 PE=1 SV=1 - [A0A096MJV9_RAT]	30.46	1	31	115	1182	132.39	5.51611	0.933892	1.01269		0.973291	0.960877	0.988552		0.974715	1.00146	0.992315
B2RYW8	MICOS complex subunit Mic10 OS=Rattus norvegicus GN=Minos1 PE=3 SV=1 - [MIC10_RAT]	10.53	1	1	7	76	8.54423	9.24658	0.905711	1.02997	1.08566	1.00711	1.05629	1.02923	0.940976	1.00883	1.00171	0.99463
P63029	Translationally-controlled tumor protein OS=Rattus norvegicus GN=Tpt1 PE=1 SV=1 - [TCTP_RAT]	33.14	6	6	45	172	19.4496	4.85596	1.03309	0.961454	0.999349	0.997963	0.99773	0.976255	1.0254	0.999795	1.00183	0.995839
Q06645	ATP synthase F(0) complex subunit C1, mitochondrial OS=Rattus norvegicus GN=Atp5g1 PE=1 SV=1 - [AT5G1_RAT]	5.15	1	1	15	136	14.2346	9.90576	0.835456	1.0507	1.07701	0.987724	1.11574	0.894544	0.960707	0.990329	1.00264	0.99627
[truncated: 12 more rows]

## Sheet: Protein list SG vs MG
Accession	Description	ΣCoverage	Unique Peptides	Peptides	PSMs	AAs	MW [kDa]	calc. pI	SG-1/REF	SG-2/REF	SG-3/REF	Average SG	MG-1/REF	MG-2/REF	MG-3/REF	Average MG	SG/MG	Significance A
[truncated: 1,892 more rows]

[truncated: 1 more sheets: Protein list SDG vs SG]
